# Supplementary material for: Crystal structure of 5,10,15-triphenyl-20-(4,4,5,5-tetra­methyl-1,3,2-dioxaborolan-2-yl)porphyrin
Source: Acta Crystallogr Sect E Struct Rep Online. 2014 Sep 6;70(Pt 10):o1085–6. doi: 10.1107/S1600536814019680 (PMC4257212; doi:10.1107/S1600536814019680)
Supplement: Supplementary file 1 [file e-70-o1085-sup1.cif]

##############################################################################
#                                                                            #
# This CIF contains the data in a paper accepted for publication in          #
# Acta Crystallographica Section E. It conforms to the requirements of       #
# Notes for Authors for Acta Crystallographica Section E, and has been       #
# peer reviewed under the auspices of the IUCr Commission on Journals.       #
#                                                                            #
# Full details of the Crystallographic Information File format               #
# are given in the paper "The Crystallographic Information File (CIF):       #
# a New Standard Archive File for Crystallography" by S. R. Hall, F. H.      #
# Allen and I. D. Brown [Acta Cryst. (1991), A47, 655-685].                  #
#                                                                            #
# The current version of the core CIF dictionary is obtainable from          #
# ftp://ftp.iucr.org/pub/cif_core.dic.                                       #
#                                                                            #
# Software is freely available for graphical display of the structure(s)     #
# in this CIF. For information consult the CIF software page                 #
# http://www.iucr.org/resources/cif/software.                                #
#                                                                            #
# This file may be used for bona fide research purposes within the           #
# scientific community so long as proper attribution is given to the journal # 
# article from which it was obtained.                                        #
#                                                                            #
##############################################################################
data_I
_database_code_depnum_ccdc_archive 'CCDC 1022040'
_audit_creation_method     SHELXL-97
_chemical_name_systematic
;
5,10,15-Triphenyl-20-(4,4,5,5-tetramethyl-1,3,2-dioxaborolan-2-yl)porphyrin
;
_chemical_name_common     ?
_chemical_formula_moiety     'C44 H37 B N4 O2'
_chemical_formula_sum     'C44 H37 B N4 O2'
_chemical_formula_iupac     'C44 H37 B N4 O2'
_chemical_formula_weight     664.59
_chemical_melting_point     ?
_symmetry_cell_setting     monoclinic
_symmetry_space_group_name_H-M     'P 21/c'
_symmetry_space_group_name_Hall     '-P 2ybc'
loop_
    _symmetry_equiv_pos_as_xyz
    'x, y, z'
    '-x, y+1/2, -z+1/2'
    '-x, -y, -z'
    'x, -y-1/2, z-1/2'
_cell_length_a     13.0758(5)
_cell_length_b     10.5245(4)
_cell_length_c     27.1358(10)
_cell_angle_alpha     90.00
_cell_angle_beta     110.353(2)
_cell_angle_gamma     90.00
_cell_volume     3501.2(2)
_cell_formula_units_Z     4
_cell_measurement_reflns_used     9566
_cell_measurement_theta_min     4.05
_cell_measurement_theta_max     66.76
_cell_measurement_temperature     100(2)
_exptl_crystal_description     triangle
_exptl_crystal_colour     purple
_exptl_crystal_size_max     0.50
_exptl_crystal_size_mid     0.50
_exptl_crystal_size_min     0.35
_exptl_crystal_density_diffrn     1.261
_exptl_crystal_density_meas     ?
_exptl_crystal_density_method     'not measured'
_exptl_crystal_F_000     1400
_exptl_absorpt_coefficient_mu     0.608
_exptl_absorpt_correction_type     multi-scan
_exptl_absorpt_process_details     '(<i>SADABS</i>; Bruker, 2005)'
_exptl_absorpt_correction_T_min     0.7508
_exptl_absorpt_correction_T_max     0.8154
_exptl_special_details
;
;
_diffrn_ambient_temperature     100(2)
_diffrn_radiation_type     CuK\a
_diffrn_radiation_wavelength     1.54178
_diffrn_radiation_source     'sealed tube'
_diffrn_radiation_monochromator     graphite
_diffrn_measurement_device_type     'Bruker APEXII CCD'
_diffrn_measurement_method     '\f and \w scans'
_diffrn_detector_area_resol_mean     8.33
_diffrn_reflns_number     25108
_diffrn_reflns_av_R_equivalents     0.0293
_diffrn_reflns_av_sigmaI/netI     0.0336
_diffrn_reflns_theta_min     4.04
_diffrn_reflns_theta_max     66.78
_diffrn_reflns_theta_full     66.78
_diffrn_measured_fraction_theta_max     0.963
_diffrn_measured_fraction_theta_full     0.963
_diffrn_reflns_limit_h_min     -15
_diffrn_reflns_limit_h_max     15
_diffrn_reflns_limit_k_min     -8
_diffrn_reflns_limit_k_max     12
_diffrn_reflns_limit_l_min     -31
_diffrn_reflns_limit_l_max     32
_diffrn_standards_number     ?
_diffrn_standards_interval_count     ?
_diffrn_standards_interval_time     ?
_diffrn_standards_decay_%     0
_refine_special_details
;
 Refinement of F^2^ against ALL reflections.  The weighted R-factor wR and
 goodness of fit S are based on F^2^, conventional R-factors R are based
 on F, with F set to zero for negative F^2^. The threshold expression of
 F^2^ > 2sigma(F^2^) is used only for calculating R-factors(gt) etc. and is
 not relevant to the choice of reflections for refinement.  R-factors based
 on F^2^ are statistically about twice as large as those based on F, and R-
 factors based on ALL data will be even larger. The carbon atoms of one
phenyl unit show some degree of thermal librational movement.
;
_reflns_number_total     5993
_reflns_number_gt     5788
_reflns_threshold_expression     I>2\s(I)
_refine_ls_structure_factor_coef     Fsqd
_refine_ls_matrix_type     full
_refine_ls_R_factor_all     0.0422
_refine_ls_R_factor_gt     0.0411
_refine_ls_wR_factor_gt     0.1020
_refine_ls_wR_factor_ref     0.1030
_refine_ls_goodness_of_fit_ref     1.028
_refine_ls_restrained_S_all     1.028
_refine_ls_number_reflns     5993
_refine_ls_number_parameters     464
_refine_ls_number_restraints     0
_refine_ls_hydrogen_treatment     constr
_refine_ls_weighting_scheme     calc
_refine_ls_weighting_details
         'calc w=1/[\s^2^(Fo^2^)+(0.0402P)^2^+2.0737P] where P=(Fo^2^+2Fc^2^)/3'
_atom_sites_solution_hydrogens     difmap
_atom_sites_solution_primary     direct
_atom_sites_solution_secondary     difmap
_refine_ls_shift/su_max     0.000
_refine_ls_shift/su_mean     0.000
_refine_diff_density_max     0.266
_refine_diff_density_min     -0.271
_refine_ls_extinction_method     none
_refine_ls_extinction_coef     ?
loop_
    _atom_type_symbol
    _atom_type_description
    _atom_type_scat_dispersion_real
    _atom_type_scat_dispersion_imag
    _atom_type_scat_source
    'C' 'C' 0.0181 0.0091
                         'International Tables Vol C Tables 4.2.6.8 and 6.1.1.4'
    'H' 'H' 0.0000 0.0000
                         'International Tables Vol C Tables 4.2.6.8 and 6.1.1.4'
    'B' 'B' 0.0090 0.0039
                         'International Tables Vol C Tables 4.2.6.8 and 6.1.1.4'
    'N' 'N' 0.0311 0.0180
                         'International Tables Vol C Tables 4.2.6.8 and 6.1.1.4'
    'O' 'O' 0.0492 0.0322
                         'International Tables Vol C Tables 4.2.6.8 and 6.1.1.4'
_computing_data_collection     '<i>APEX2</i> (Bruker, 2005)'
_computing_cell_refinement     '<i>SAINT</i> (Bruker, 2005)'
_computing_data_reduction     '<i>SAINT</i> (Bruker, 2005)'
_computing_structure_solution     '<i>SHELXS97</i> (Sheldrick, 2008)'
_computing_structure_refinement     '<i>SHELXL97</i> (Sheldrick, 2008)'
_computing_molecular_graphics
;
<i>XP</i> in <i>SHELXTL</i> (Sheldrick, 2008) and
<i>DIAMOND</i> (Brandenburg, 1998)
;
_computing_publication_material     '<i>SHELXTL-Plus</i> (Sheldrick, 2008)'
loop_
    _atom_site_type_symbol
    _atom_site_label
    _atom_site_fract_x
    _atom_site_fract_y
    _atom_site_fract_z
    _atom_site_U_iso_or_equiv
    _atom_site_adp_type
    _atom_site_calc_flag
    _atom_site_refinement_flags
    _atom_site_occupancy
    _atom_site_symmetry_multiplicity
    _atom_site_disorder_assembly
    _atom_site_disorder_group
    C C1 0.55291(11) 0.54316(12) 0.72969(5) 0.0213(3) Uani d . 1 2 . .
    C C2 0.63876(11) 0.60493(13) 0.77064(5) 0.0229(3) Uani d . 1 2 . .
    H H2 0.6384 0.6249 0.8047 0.027 Uiso calc R 1 2 . .
    C C3 0.72077(11) 0.62999(13) 0.75218(5) 0.0233(3) Uani d . 1 2 . .
    H H3 0.7872 0.6721 0.7709 0.028 Uiso calc R 1 2 . .
    C C4 0.68981(11) 0.58188(12) 0.69939(5) 0.0209(3) Uani d . 1 2 . .
    C C5 0.75153(11) 0.58579(13) 0.66621(5) 0.0221(3) Uani d . 1 2 . .
    C C6 0.72497(11) 0.51900(13) 0.61822(5) 0.0225(3) Uani d . 1 2 . .
    C C7 0.80206(12) 0.50156(14) 0.59095(6) 0.0281(3) Uani d . 1 2 . .
    H H7 0.8718 0.5401 0.5997 0.034 Uiso calc R 1 1 . .
    C C8 0.75622(12) 0.42099(14) 0.55110(6) 0.0280(3) Uani d . 1 2 . .
    H H8 0.7883 0.3894 0.5270 0.034 Uiso calc R 1 1 . .
    C C9 0.64820(11) 0.39125(13) 0.55173(5) 0.0223(3) Uani d . 1 2 . .
    C C10 0.57290(11) 0.31342(13) 0.51484(5) 0.0219(3) Uani d . 1 2 . .
    C C11 0.46626(11) 0.28910(13) 0.51343(5) 0.0221(3) Uani d . 1 2 . .
    C C12 0.38183(12) 0.22656(15) 0.47235(6) 0.0278(3) Uani d . 1 2 . .
    H H12 0.3891 0.1897 0.4418 0.033 Uiso calc R 1 1 . .
    C C13 0.28955(12) 0.22871(14) 0.48442(6) 0.0280(3) Uani d . 1 2 . .
    H H13 0.2207 0.1947 0.4637 0.034 Uiso calc R 1 1 . .
    C C14 0.31440(11) 0.29137(13) 0.53390(5) 0.0222(3) Uani d . 1 2 . .
    C C15 0.24417(11) 0.31216(13) 0.56185(5) 0.0226(3) Uani d . 1 2 . .
    C C16 0.27360(11) 0.36879(13) 0.61174(5) 0.0222(3) Uani d . 1 2 . .
    C C17 0.19703(11) 0.39354(15) 0.63825(6) 0.0269(3) Uani d . 1 2 . .
    H H17 0.1209 0.3767 0.6252 0.032 Uiso calc R 1 1 . .
    C C18 0.25478(11) 0.44510(15) 0.68516(6) 0.0265(3) Uani d . 1 2 . .
    H H18 0.2272 0.4709 0.7117 0.032 Uiso calc R 1 1 . .
    C C19 0.36661(11) 0.45374(13) 0.68739(5) 0.0213(3) Uani d . 1 2 . .
    C C20 0.45034(11) 0.50854(13) 0.73035(5) 0.0212(3) Uani d . 1 2 . .
    N N21 0.58829(9) 0.52924(11) 0.68782(4) 0.0211(2) Uani d . 1 2 . .
    H H21 0.5511 0.4919 0.6579 0.025 Uiso calc R 1 1 . .
    N N22 0.63209(9) 0.45164(11) 0.59351(4) 0.0214(2) Uani d . 1 2 . .
    N N23 0.42208(9) 0.32698(11) 0.54992(4) 0.0213(2) Uani d . 1 2 . .
    H H23 0.4573 0.3679 0.5792 0.026 Uiso calc R 1 1 . .
    N N24 0.37618(9) 0.40825(11) 0.64213(4) 0.0209(2) Uani d . 1 2 . .
    B B1 0.85661(13) 0.67155(15) 0.68378(6) 0.0242(3) Uani d . 1 2 . .
    C C50 0.99982(12) 0.78798(15) 0.73694(6) 0.0314(3) Uani d . 1 2 . .
    C C51 0.99019(14) 0.80462(17) 0.67871(7) 0.0377(4) Uani d . 1 2 . .
    C C52 0.94995(14) 0.89499(17) 0.75792(7) 0.0405(4) Uani d . 1 2 . .
    H H52A 0.8746 0.9086 0.7345 0.061 Uiso calc R 1 1 . .
    H H52B 0.9922 0.9729 0.7598 0.061 Uiso calc R 1 1 . .
    H H52C 0.9507 0.8731 0.7931 0.061 Uiso calc R 1 1 . .
    C C53 1.11315(13) 0.75979(18) 0.77465(8) 0.0426(4) Uani d . 1 2 . .
    H H53A 1.1116 0.7523 0.8104 0.064 Uiso calc R 1 1 . .
    H H53B 1.1624 0.8289 0.7734 0.064 Uiso calc R 1 1 . .
    H H53C 1.1390 0.6799 0.7646 0.064 Uiso calc R 1 1 . .
    C C54 0.9911(2) 0.9413(2) 0.66153(9) 0.0655(7) Uani d . 1 2 . .
    H H54A 0.9874 0.9436 0.6248 0.098 Uiso calc R 1 1 . .
    H H54B 1.0585 0.9826 0.6838 0.098 Uiso calc R 1 1 . .
    H H54C 0.9281 0.9862 0.6648 0.098 Uiso calc R 1 1 . .
    C C55 1.07129(17) 0.7236(3) 0.66391(9) 0.0624(6) Uani d . 1 2 . .
    H H55A 1.0661 0.6352 0.6742 0.094 Uiso calc R 1 1 . .
    H H55B 1.1453 0.7553 0.6821 0.094 Uiso calc R 1 1 . .
    H H55C 1.0547 0.7280 0.6258 0.094 Uiso calc R 1 1 . .
    C C100 0.60355(11) 0.25149(13) 0.47213(5) 0.0227(3) Uani d . 1 2 . .
    C C101 0.60723(11) 0.11908(14) 0.46904(6) 0.0260(3) Uani d . 1 2 . .
    H H101 0.5935 0.0686 0.4951 0.031 Uiso calc R 1 1 . .
    C C102 0.63066(12) 0.06045(14) 0.42833(6) 0.0291(3) Uani d . 1 2 . .
    H H102 0.6330 -0.0296 0.4267 0.035 Uiso calc R 1 1 . .
    C C103 0.65068(12) 0.13354(15) 0.39013(6) 0.0300(3) Uani d . 1 2 . .
    H H103 0.6664 0.0936 0.3622 0.036 Uiso calc R 1 1 . .
    C C104 0.64771(12) 0.26504(15) 0.39283(6) 0.0293(3) Uani d . 1 2 . .
    H H104 0.6617 0.3152 0.3668 0.035 Uiso calc R 1 1 . .
    C C105 0.62430(12) 0.32356(14) 0.43358(6) 0.0269(3) Uani d . 1 2 . .
    H H105 0.6224 0.4137 0.4352 0.032 Uiso calc R 1 1 . .
    C C150 0.12827(11) 0.27037(14) 0.53697(5) 0.0254(3) Uani d . 1 2 . .
    C C151 0.09046(14) 0.16336(18) 0.55491(8) 0.0473(5) Uani d . 1 2 . .
    H H151 0.1392 0.1135 0.5822 0.057 Uiso calc R 1 1 . .
    C C152 -0.01833(16) 0.1288(2) 0.53314(9) 0.0565(6) Uani d . 1 2 . .
    H H152 -0.0434 0.0548 0.5455 0.068 Uiso calc R 1 1 . .
    C C153 -0.09030(13) 0.20004(18) 0.49394(7) 0.0399(4) Uani d . 1 2 . .
    H H153 -0.1648 0.1759 0.4794 0.048 Uiso calc R 1 1 . .
    C C154 -0.05394(12) 0.30615(18) 0.47587(6) 0.0374(4) Uani d . 1 2 . .
    H H154 -0.1034 0.3560 0.4488 0.045 Uiso calc R 1 1 . .
    C C155 0.05526(12) 0.34111(17) 0.49711(6) 0.0326(4) Uani d . 1 2 . .
    H H155 0.0800 0.4143 0.4841 0.039 Uiso calc R 1 1 . .
    C C200 0.42271(11) 0.53497(14) 0.77821(5) 0.0227(3) Uani d . 1 2 . .
    C C201 0.42174(12) 0.65766(15) 0.79739(6) 0.0284(3) Uani d . 1 2 . .
    H H201 0.4450 0.7270 0.7815 0.034 Uiso calc R 1 1 . .
    C C202 0.38703(12) 0.67918(17) 0.83956(6) 0.0350(4) Uani d . 1 2 . .
    H H202 0.3871 0.7631 0.8525 0.042 Uiso calc R 1 1 . .
    C C203 0.35234(12) 0.57919(18) 0.86278(6) 0.0371(4) Uani d . 1 2 . .
    H H203 0.3275 0.5945 0.8912 0.044 Uiso calc R 1 1 . .
    C C204 0.35386(13) 0.45689(17) 0.84452(6) 0.0350(4) Uani d . 1 2 . .
    H H204 0.3302 0.3880 0.8605 0.042 Uiso calc R 1 1 . .
    C C205 0.38975(12) 0.43456(15) 0.80300(5) 0.0278(3) Uani d . 1 2 . .
    H H205 0.3920 0.3500 0.7912 0.033 Uiso calc R 1 1 . .
    O O1 0.92954(8) 0.67730(10) 0.73411(4) 0.0297(2) Uani d . 1 2 . .
    O O2 0.88183(9) 0.75138(11) 0.65026(4) 0.0355(3) Uani d . 1 2 . .
loop_
    _atom_site_aniso_label
    _atom_site_aniso_U_11
    _atom_site_aniso_U_22
    _atom_site_aniso_U_33
    _atom_site_aniso_U_12
    _atom_site_aniso_U_13
    _atom_site_aniso_U_23
    C1 0.0237(7) 0.0168(6) 0.0236(7) 0.0005(5) 0.0084(5) 0.0006(5)
    C2 0.0250(7) 0.0209(7) 0.0227(7) -0.0002(6) 0.0082(5) -0.0009(5)
    C3 0.0218(7) 0.0200(7) 0.0265(7) -0.0019(5) 0.0064(5) -0.0013(6)
    C4 0.0203(6) 0.0155(6) 0.0255(7) 0.0011(5) 0.0063(5) 0.0010(5)
    C5 0.0220(7) 0.0174(7) 0.0267(7) 0.0012(5) 0.0083(5) 0.0015(5)
    C6 0.0249(7) 0.0176(7) 0.0263(7) -0.0008(5) 0.0106(6) 0.0014(5)
    C7 0.0260(7) 0.0281(8) 0.0341(8) -0.0076(6) 0.0155(6) -0.0038(6)
    C8 0.0297(8) 0.0282(8) 0.0322(8) -0.0045(6) 0.0186(6) -0.0043(6)
    C9 0.0262(7) 0.0178(7) 0.0256(7) -0.0004(5) 0.0122(6) 0.0021(5)
    C10 0.0263(7) 0.0177(7) 0.0230(7) 0.0018(5) 0.0101(6) 0.0020(5)
    C11 0.0252(7) 0.0186(7) 0.0229(7) 0.0027(5) 0.0087(5) 0.0002(5)
    C12 0.0268(7) 0.0308(8) 0.0252(7) 0.0019(6) 0.0080(6) -0.0069(6)
    C13 0.0232(7) 0.0301(8) 0.0273(7) -0.0004(6) 0.0047(6) -0.0075(6)
    C14 0.0208(7) 0.0205(7) 0.0233(7) 0.0013(5) 0.0050(5) -0.0006(5)
    C15 0.0213(7) 0.0206(7) 0.0243(7) 0.0006(5) 0.0058(5) 0.0011(5)
    C16 0.0207(6) 0.0225(7) 0.0235(7) 0.0000(5) 0.0077(5) 0.0015(5)
    C17 0.0198(7) 0.0363(8) 0.0252(7) -0.0029(6) 0.0084(6) 0.0001(6)
    C18 0.0238(7) 0.0339(8) 0.0240(7) -0.0008(6) 0.0111(6) -0.0008(6)
    C19 0.0231(7) 0.0194(7) 0.0224(7) -0.0007(5) 0.0091(5) 0.0013(5)
    C20 0.0235(7) 0.0168(6) 0.0233(7) -0.0002(5) 0.0083(5) 0.0007(5)
    N21 0.0205(6) 0.0200(6) 0.0228(6) -0.0023(5) 0.0074(4) -0.0024(5)
    N22 0.0237(6) 0.0178(6) 0.0234(6) -0.0011(5) 0.0091(5) -0.0005(5)
    N23 0.0216(6) 0.0212(6) 0.0208(5) -0.0002(5) 0.0070(4) -0.0022(4)
    N24 0.0216(6) 0.0201(6) 0.0208(5) -0.0004(5) 0.0072(4) -0.0007(4)
    B1 0.0240(8) 0.0198(8) 0.0309(8) 0.0013(6) 0.0121(7) -0.0018(6)
    C50 0.0267(7) 0.0292(8) 0.0394(9) -0.0090(6) 0.0130(7) -0.0062(7)
    C51 0.0372(9) 0.0385(9) 0.0403(9) -0.0189(7) 0.0172(7) -0.0085(7)
    C52 0.0371(9) 0.0374(9) 0.0480(10) -0.0056(7) 0.0161(8) -0.0108(8)
    C53 0.0287(8) 0.0416(10) 0.0528(10) -0.0074(7) 0.0082(8) -0.0063(8)
    C54 0.0834(16) 0.0572(13) 0.0492(11) -0.0405(12) 0.0147(11) 0.0048(10)
    C55 0.0476(11) 0.0894(17) 0.0638(13) -0.0248(11) 0.0364(10) -0.0324(12)
    C100 0.0206(6) 0.0224(7) 0.0245(7) 0.0006(5) 0.0071(5) -0.0021(6)
    C101 0.0238(7) 0.0224(7) 0.0331(8) -0.0011(6) 0.0115(6) -0.0013(6)
    C102 0.0248(7) 0.0221(7) 0.0407(8) -0.0009(6) 0.0116(6) -0.0074(6)
    C103 0.0252(7) 0.0353(9) 0.0295(7) 0.0034(6) 0.0096(6) -0.0091(6)
    C104 0.0313(8) 0.0327(8) 0.0253(7) 0.0048(6) 0.0116(6) 0.0020(6)
    C105 0.0320(8) 0.0226(7) 0.0274(7) 0.0047(6) 0.0118(6) 0.0003(6)
    C150 0.0218(7) 0.0286(8) 0.0251(7) -0.0006(6) 0.0073(6) -0.0054(6)
    C151 0.0320(9) 0.0420(10) 0.0543(11) -0.0088(8) -0.0021(8) 0.0141(9)
    C152 0.0385(10) 0.0521(12) 0.0673(13) -0.0192(9) 0.0037(9) 0.0144(10)
    C153 0.0233(8) 0.0526(11) 0.0400(9) -0.0075(7) 0.0063(7) -0.0086(8)
    C154 0.0235(8) 0.0570(11) 0.0298(8) 0.0043(7) 0.0068(6) 0.0027(7)
    C155 0.0244(7) 0.0438(9) 0.0302(8) 0.0010(7) 0.0102(6) 0.0054(7)
    C200 0.0191(6) 0.0251(7) 0.0229(7) -0.0027(5) 0.0059(5) -0.0027(6)
    C201 0.0253(7) 0.0268(8) 0.0345(8) -0.0044(6) 0.0120(6) -0.0058(6)
    C202 0.0266(8) 0.0413(9) 0.0362(8) -0.0023(7) 0.0099(6) -0.0164(7)
    C203 0.0267(8) 0.0623(11) 0.0223(7) -0.0055(7) 0.0087(6) -0.0093(7)
    C204 0.0322(8) 0.0495(10) 0.0218(7) -0.0082(7) 0.0075(6) 0.0026(7)
    C205 0.0291(7) 0.0294(8) 0.0221(7) -0.0046(6) 0.0055(6) 0.0006(6)
    O1 0.0250(5) 0.0272(5) 0.0351(6) -0.0047(4) 0.0080(4) 0.0000(4)
    O2 0.0385(6) 0.0351(6) 0.0325(6) -0.0149(5) 0.0119(5) -0.0018(5)
_geom_special_details
;
 All esds (except the esd in the dihedral angle between two l.s. planes)
 are estimated using the full covariance matrix.  The cell esds are taken
 into account individually in the estimation of esds in distances, angles
 and torsion angles; correlations between esds in cell parameters are only
 used when they are defined by crystal symmetry.  An approximate (isotropic)
 treatment of cell esds is used for estimating esds involving l.s. planes.
;
loop_
    _geom_bond_atom_site_label_1
    _geom_bond_atom_site_label_2
    _geom_bond_site_symmetry_2
    _geom_bond_distance
    _geom_bond_publ_flag
    C1 N21 . 1.3755(18) ?
    C1 C20 . 1.3958(19) ?
    C1 C2 . 1.4317(19) ?
    C2 C3 . 1.358(2) ?
    C2 H2 . 0.9500 ?
    C3 C4 . 1.4382(19) ?
    C3 H3 . 0.9500 ?
    C4 N21 . 1.3704(17) ?
    C4 C5 . 1.4033(19) ?
    C5 C6 . 1.413(2) ?
    C5 B1 . 1.573(2) ?
    C6 N22 . 1.3641(18) ?
    C6 C7 . 1.4549(19) ?
    C7 C8 . 1.340(2) ?
    C7 H7 . 0.9500 ?
    C8 C9 . 1.4527(19) ?
    C8 H8 . 0.9500 ?
    C9 N22 . 1.3781(18) ?
    C9 C10 . 1.399(2) ?
    C10 C11 . 1.4050(19) ?
    C10 C100 . 1.5007(19) ?
    C11 N23 . 1.3678(17) ?
    C11 C12 . 1.428(2) ?
    C12 C13 . 1.356(2) ?
    C12 H12 . 0.9500 ?
    C13 C14 . 1.428(2) ?
    C13 H13 . 0.9500 ?
    C14 N23 . 1.3734(18) ?
    C14 C15 . 1.3967(19) ?
    C15 C16 . 1.405(2) ?
    C15 C150 . 1.4947(19) ?
    C16 N24 . 1.3719(18) ?
    C16 C17 . 1.4454(19) ?
    C17 C18 . 1.348(2) ?
    C17 H17 . 0.9500 ?
    C18 C19 . 1.4453(19) ?
    C18 H18 . 0.9500 ?
    C19 N24 . 1.3639(18) ?
    C19 C20 . 1.4151(19) ?
    C20 C200 . 1.4903(19) ?
    N21 H21 . 0.8800 ?
    N23 H23 . 0.8800 ?
    B1 O2 . 1.361(2) ?
    B1 O1 . 1.368(2) ?
    C50 O1 . 1.4690(18) ?
    C50 C52 . 1.509(2) ?
    C50 C53 . 1.509(2) ?
    C50 C51 . 1.551(2) ?
    C51 O2 . 1.4685(19) ?
    C51 C54 . 1.514(3) ?
    C51 C55 . 1.520(3) ?
    C52 H52A . 0.9800 ?
    C52 H52B . 0.9800 ?
    C52 H52C . 0.9800 ?
    C53 H53A . 0.9800 ?
    C53 H53B . 0.9800 ?
    C53 H53C . 0.9800 ?
    C54 H54A . 0.9800 ?
    C54 H54B . 0.9800 ?
    C54 H54C . 0.9800 ?
    C55 H55A . 0.9800 ?
    C55 H55B . 0.9800 ?
    C55 H55C . 0.9800 ?
    C100 C105 . 1.393(2) ?
    C100 C101 . 1.398(2) ?
    C101 C102 . 1.389(2) ?
    C101 H101 . 0.9500 ?
    C102 C103 . 1.387(2) ?
    C102 H102 . 0.9500 ?
    C103 C104 . 1.387(2) ?
    C103 H103 . 0.9500 ?
    C104 C105 . 1.390(2) ?
    C104 H104 . 0.9500 ?
    C105 H105 . 0.9500 ?
    C150 C151 . 1.385(2) ?
    C150 C155 . 1.385(2) ?
    C151 C152 . 1.386(2) ?
    C151 H151 . 0.9500 ?
    C152 C153 . 1.372(3) ?
    C152 H152 . 0.9500 ?
    C153 C154 . 1.370(3) ?
    C153 H153 . 0.9500 ?
    C154 C155 . 1.391(2) ?
    C154 H154 . 0.9500 ?
    C155 H155 . 0.9500 ?
    C200 C201 . 1.394(2) ?
    C200 C205 . 1.399(2) ?
    C201 C202 . 1.389(2) ?
    C201 H201 . 0.9500 ?
    C202 C203 . 1.382(3) ?
    C202 H202 . 0.9500 ?
    C203 C204 . 1.382(3) ?
    C203 H203 . 0.9500 ?
    C204 C205 . 1.383(2) ?
    C204 H204 . 0.9500 ?
    C205 H205 . 0.9500 ?
loop_
    _geom_angle_atom_site_label_1
    _geom_angle_atom_site_label_2
    _geom_angle_atom_site_label_3
    _geom_angle_site_symmetry_1
    _geom_angle_site_symmetry_3
    _geom_angle
    _geom_angle_publ_flag
    N21 C1 C20 . . 125.69(12) ?
    N21 C1 C2 . . 106.93(11) ?
    C20 C1 C2 . . 127.31(13) ?
    C3 C2 C1 . . 107.97(12) ?
    C3 C2 H2 . . 126.0 ?
    C1 C2 H2 . . 126.0 ?
    C2 C3 C4 . . 108.31(12) ?
    C2 C3 H3 . . 125.8 ?
    C4 C3 H3 . . 125.8 ?
    N21 C4 C5 . . 126.32(12) ?
    N21 C4 C3 . . 106.57(11) ?
    C5 C4 C3 . . 127.10(12) ?
    C4 C5 C6 . . 124.40(13) ?
    C4 C5 B1 . . 117.32(12) ?
    C6 C5 B1 . . 118.28(12) ?
    N22 C6 C5 . . 127.11(12) ?
    N22 C6 C7 . . 109.88(12) ?
    C5 C6 C7 . . 122.68(13) ?
    C8 C7 C6 . . 107.20(12) ?
    C8 C7 H7 . . 126.4 ?
    C6 C7 H7 . . 126.4 ?
    C7 C8 C9 . . 106.89(12) ?
    C7 C8 H8 . . 126.6 ?
    C9 C8 H8 . . 126.6 ?
    N22 C9 C10 . . 126.00(12) ?
    N22 C9 C8 . . 109.74(12) ?
    C10 C9 C8 . . 124.26(12) ?
    C9 C10 C11 . . 124.82(12) ?
    C9 C10 C100 . . 119.77(12) ?
    C11 C10 C100 . . 115.40(12) ?
    N23 C11 C10 . . 126.31(13) ?
    N23 C11 C12 . . 107.04(12) ?
    C10 C11 C12 . . 126.57(13) ?
    C13 C12 C11 . . 108.37(13) ?
    C13 C12 H12 . . 125.8 ?
    C11 C12 H12 . . 125.8 ?
    C12 C13 C14 . . 107.71(13) ?
    C12 C13 H13 . . 126.1 ?
    C14 C13 H13 . . 126.1 ?
    N23 C14 C15 . . 125.50(12) ?
    N23 C14 C13 . . 107.25(12) ?
    C15 C14 C13 . . 127.24(13) ?
    C14 C15 C16 . . 125.32(13) ?
    C14 C15 C150 . . 117.61(12) ?
    C16 C15 C150 . . 117.06(12) ?
    N24 C16 C15 . . 126.20(12) ?
    N24 C16 C17 . . 110.36(12) ?
    C15 C16 C17 . . 123.44(12) ?
    C18 C17 C16 . . 106.57(12) ?
    C18 C17 H17 . . 126.7 ?
    C16 C17 H17 . . 126.7 ?
    C17 C18 C19 . . 106.92(12) ?
    C17 C18 H18 . . 126.5 ?
    C19 C18 H18 . . 126.5 ?
    N24 C19 C20 . . 126.72(12) ?
    N24 C19 C18 . . 110.41(12) ?
    C20 C19 C18 . . 122.80(12) ?
    C1 C20 C19 . . 124.57(12) ?
    C1 C20 C200 . . 119.18(12) ?
    C19 C20 C200 . . 116.19(12) ?
    C4 N21 C1 . . 110.18(11) ?
    C4 N21 H21 . . 124.9 ?
    C1 N21 H21 . . 124.9 ?
    C6 N22 C9 . . 106.23(11) ?
    C11 N23 C14 . . 109.64(11) ?
    C11 N23 H23 . . 125.2 ?
    C14 N23 H23 . . 125.2 ?
    C19 N24 C16 . . 105.71(11) ?
    O2 B1 O1 . . 113.15(13) ?
    O2 B1 C5 . . 122.75(13) ?
    O1 B1 C5 . . 124.06(13) ?
    O1 C50 C52 . . 105.50(12) ?
    O1 C50 C53 . . 109.19(13) ?
    C52 C50 C53 . . 110.02(14) ?
    O1 C50 C51 . . 102.03(11) ?
    C52 C50 C51 . . 114.05(15) ?
    C53 C50 C51 . . 115.20(14) ?
    O2 C51 C54 . . 108.07(16) ?
    O2 C51 C55 . . 106.34(14) ?
    C54 C51 C55 . . 111.76(18) ?
    O2 C51 C50 . . 102.37(11) ?
    C54 C51 C50 . . 114.50(15) ?
    C55 C51 C50 . . 112.90(17) ?
    C50 C52 H52A . . 109.5 ?
    C50 C52 H52B . . 109.5 ?
    H52A C52 H52B . . 109.5 ?
    C50 C52 H52C . . 109.5 ?
    H52A C52 H52C . . 109.5 ?
    H52B C52 H52C . . 109.5 ?
    C50 C53 H53A . . 109.5 ?
    C50 C53 H53B . . 109.5 ?
    H53A C53 H53B . . 109.5 ?
    C50 C53 H53C . . 109.5 ?
    H53A C53 H53C . . 109.5 ?
    H53B C53 H53C . . 109.5 ?
    C51 C54 H54A . . 109.5 ?
    C51 C54 H54B . . 109.5 ?
    H54A C54 H54B . . 109.5 ?
    C51 C54 H54C . . 109.5 ?
    H54A C54 H54C . . 109.5 ?
    H54B C54 H54C . . 109.5 ?
    C51 C55 H55A . . 109.5 ?
    C51 C55 H55B . . 109.5 ?
    H55A C55 H55B . . 109.5 ?
    C51 C55 H55C . . 109.5 ?
    H55A C55 H55C . . 109.5 ?
    H55B C55 H55C . . 109.5 ?
    C105 C100 C101 . . 118.56(13) ?
    C105 C100 C10 . . 121.17(13) ?
    C101 C100 C10 . . 120.22(13) ?
    C102 C101 C100 . . 120.81(14) ?
    C102 C101 H101 . . 119.6 ?
    C100 C101 H101 . . 119.6 ?
    C103 C102 C101 . . 119.94(14) ?
    C103 C102 H102 . . 120.0 ?
    C101 C102 H102 . . 120.0 ?
    C102 C103 C104 . . 119.86(14) ?
    C102 C103 H103 . . 120.1 ?
    C104 C103 H103 . . 120.1 ?
    C103 C104 C105 . . 120.14(14) ?
    C103 C104 H104 . . 119.9 ?
    C105 C104 H104 . . 119.9 ?
    C104 C105 C100 . . 120.69(14) ?
    C104 C105 H105 . . 119.7 ?
    C100 C105 H105 . . 119.7 ?
    C151 C150 C155 . . 118.59(14) ?
    C151 C150 C15 . . 120.70(13) ?
    C155 C150 C15 . . 120.65(13) ?
    C150 C151 C152 . . 120.19(17) ?
    C150 C151 H151 . . 119.9 ?
    C152 C151 H151 . . 119.9 ?
    C153 C152 C151 . . 120.83(18) ?
    C153 C152 H152 . . 119.6 ?
    C151 C152 H152 . . 119.6 ?
    C154 C153 C152 . . 119.55(15) ?
    C154 C153 H153 . . 120.2 ?
    C152 C153 H153 . . 120.2 ?
    C153 C154 C155 . . 120.11(15) ?
    C153 C154 H154 . . 119.9 ?
    C155 C154 H154 . . 119.9 ?
    C150 C155 C154 . . 120.73(15) ?
    C150 C155 H155 . . 119.6 ?
    C154 C155 H155 . . 119.6 ?
    C201 C200 C205 . . 118.42(13) ?
    C201 C200 C20 . . 122.32(13) ?
    C205 C200 C20 . . 119.13(13) ?
    C202 C201 C200 . . 120.45(14) ?
    C202 C201 H201 . . 119.8 ?
    C200 C201 H201 . . 119.8 ?
    C203 C202 C201 . . 120.33(15) ?
    C203 C202 H202 . . 119.8 ?
    C201 C202 H202 . . 119.8 ?
    C202 C203 C204 . . 119.86(14) ?
    C202 C203 H203 . . 120.1 ?
    C204 C203 H203 . . 120.1 ?
    C203 C204 C205 . . 120.11(15) ?
    C203 C204 H204 . . 119.9 ?
    C205 C204 H204 . . 119.9 ?
    C204 C205 C200 . . 120.80(15) ?
    C204 C205 H205 . . 119.6 ?
    C200 C205 H205 . . 119.6 ?
    B1 O1 C50 . . 107.07(12) ?
    B1 O2 C51 . . 107.33(12) ?
loop_
    _geom_torsion_atom_site_label_1
    _geom_torsion_atom_site_label_2
    _geom_torsion_atom_site_label_3
    _geom_torsion_atom_site_label_4
    _geom_torsion_site_symmetry_1
    _geom_torsion_site_symmetry_2
    _geom_torsion_site_symmetry_3
    _geom_torsion_site_symmetry_4
    _geom_torsion
    _geom_torsion_publ_flag
    N21 C1 C2 C3 . . . . 1.93(15) ?
    C20 C1 C2 C3 . . . . -175.19(13) ?
    C1 C2 C3 C4 . . . . -1.34(16) ?
    C2 C3 C4 N21 . . . . 0.26(15) ?
    C2 C3 C4 C5 . . . . -178.83(13) ?
    N21 C4 C5 C6 . . . . -9.8(2) ?
    C3 C4 C5 C6 . . . . 169.07(13) ?
    N21 C4 C5 B1 . . . . 169.59(13) ?
    C3 C4 C5 B1 . . . . -11.5(2) ?
    C4 C5 C6 N22 . . . . 7.2(2) ?
    B1 C5 C6 N22 . . . . -172.24(13) ?
    C4 C5 C6 C7 . . . . -165.55(13) ?
    B1 C5 C6 C7 . . . . 15.0(2) ?
    N22 C6 C7 C8 . . . . -1.82(17) ?
    C5 C6 C7 C8 . . . . 172.03(13) ?
    C6 C7 C8 C9 . . . . 2.27(17) ?
    C7 C8 C9 N22 . . . . -2.08(17) ?
    C7 C8 C9 C10 . . . . 177.52(14) ?
    N22 C9 C10 C11 . . . . 2.9(2) ?
    C8 C9 C10 C11 . . . . -176.60(13) ?
    N22 C9 C10 C100 . . . . -178.50(12) ?
    C8 C9 C10 C100 . . . . 2.0(2) ?
    C9 C10 C11 N23 . . . . -6.4(2) ?
    C100 C10 C11 N23 . . . . 175.03(12) ?
    C9 C10 C11 C12 . . . . 169.88(14) ?
    C100 C10 C11 C12 . . . . -8.7(2) ?
    N23 C11 C12 C13 . . . . 0.46(17) ?
    C10 C11 C12 C13 . . . . -176.36(14) ?
    C11 C12 C13 C14 . . . . -0.79(17) ?
    C12 C13 C14 N23 . . . . 0.82(16) ?
    C12 C13 C14 C15 . . . . -178.41(14) ?
    N23 C14 C15 C16 . . . . -2.4(2) ?
    C13 C14 C15 C16 . . . . 176.65(14) ?
    N23 C14 C15 C150 . . . . 177.87(13) ?
    C13 C14 C15 C150 . . . . -3.0(2) ?
    C14 C15 C16 N24 . . . . -2.8(2) ?
    C150 C15 C16 N24 . . . . 176.88(13) ?
    C14 C15 C16 C17 . . . . 177.18(14) ?
    C150 C15 C16 C17 . . . . -3.1(2) ?
    N24 C16 C17 C18 . . . . -1.47(17) ?
    C15 C16 C17 C18 . . . . 178.55(14) ?
    C16 C17 C18 C19 . . . . 0.71(17) ?
    C17 C18 C19 N24 . . . . 0.24(17) ?
    C17 C18 C19 C20 . . . . 177.30(13) ?
    N21 C1 C20 C19 . . . . -0.2(2) ?
    C2 C1 C20 C19 . . . . 176.38(13) ?
    N21 C1 C20 C200 . . . . -177.40(12) ?
    C2 C1 C20 C200 . . . . -0.8(2) ?
    N24 C19 C20 C1 . . . . 10.7(2) ?
    C18 C19 C20 C1 . . . . -165.86(13) ?
    N24 C19 C20 C200 . . . . -172.05(13) ?
    C18 C19 C20 C200 . . . . 11.4(2) ?
    C5 C4 N21 C1 . . . . -179.92(13) ?
    C3 C4 N21 C1 . . . . 0.98(15) ?
    C20 C1 N21 C4 . . . . 175.39(13) ?
    C2 C1 N21 C4 . . . . -1.79(15) ?
    C5 C6 N22 C9 . . . . -173.02(13) ?
    C7 C6 N22 C9 . . . . 0.49(15) ?
    C10 C9 N22 C6 . . . . -178.67(13) ?
    C8 C9 N22 C6 . . . . 0.92(15) ?
    C10 C11 N23 C14 . . . . 176.90(13) ?
    C12 C11 N23 C14 . . . . 0.06(15) ?
    C15 C14 N23 C11 . . . . 178.71(13) ?
    C13 C14 N23 C11 . . . . -0.54(15) ?
    C20 C19 N24 C16 . . . . -178.05(13) ?
    C18 C19 N24 C16 . . . . -1.13(15) ?
    C15 C16 N24 C19 . . . . -178.43(13) ?
    C17 C16 N24 C19 . . . . 1.58(15) ?
    C4 C5 B1 O2 . . . . -134.75(15) ?
    C6 C5 B1 O2 . . . . 44.7(2) ?
    C4 C5 B1 O1 . . . . 42.9(2) ?
    C6 C5 B1 O1 . . . . -137.66(14) ?
    O1 C50 C51 O2 . . . . 27.64(15) ?
    C52 C50 C51 O2 . . . . -85.58(15) ?
    C53 C50 C51 O2 . . . . 145.78(14) ?
    O1 C50 C51 C54 . . . . 144.32(16) ?
    C52 C50 C51 C54 . . . . 31.1(2) ?
    C53 C50 C51 C54 . . . . -97.5(2) ?
    O1 C50 C51 C55 . . . . -86.27(16) ?
    C52 C50 C51 C55 . . . . 160.50(15) ?
    C53 C50 C51 C55 . . . . 31.9(2) ?
    C9 C10 C100 C105 . . . . -65.26(18) ?
    C11 C10 C100 C105 . . . . 113.43(15) ?
    C9 C10 C100 C101 . . . . 117.51(15) ?
    C11 C10 C100 C101 . . . . -63.80(17) ?
    C105 C100 C101 C102 . . . . -0.2(2) ?
    C10 C100 C101 C102 . . . . 177.08(13) ?
    C100 C101 C102 C103 . . . . 0.0(2) ?
    C101 C102 C103 C104 . . . . 0.3(2) ?
    C102 C103 C104 C105 . . . . -0.3(2) ?
    C103 C104 C105 C100 . . . . 0.0(2) ?
    C101 C100 C105 C104 . . . . 0.3(2) ?
    C10 C100 C105 C104 . . . . -177.03(13) ?
    C14 C15 C150 C151 . . . . 105.95(18) ?
    C16 C15 C150 C151 . . . . -73.76(19) ?
    C14 C15 C150 C155 . . . . -77.00(18) ?
    C16 C15 C150 C155 . . . . 103.29(16) ?
    C155 C150 C151 C152 . . . . 0.0(3) ?
    C15 C150 C151 C152 . . . . 177.07(18) ?
    C150 C151 C152 C153 . . . . -0.5(3) ?
    C151 C152 C153 C154 . . . . 0.5(3) ?
    C152 C153 C154 C155 . . . . 0.1(3) ?
    C151 C150 C155 C154 . . . . 0.6(2) ?
    C15 C150 C155 C154 . . . . -176.50(14) ?
    C153 C154 C155 C150 . . . . -0.7(3) ?
    C1 C20 C200 C201 . . . . 60.41(19) ?
    C19 C20 C200 C201 . . . . -117.00(15) ?
    C1 C20 C200 C205 . . . . -123.79(14) ?
    C19 C20 C200 C205 . . . . 58.80(17) ?
    C205 C200 C201 C202 . . . . -1.1(2) ?
    C20 C200 C201 C202 . . . . 174.77(13) ?
    C200 C201 C202 C203 . . . . -0.4(2) ?
    C201 C202 C203 C204 . . . . 1.1(2) ?
    C202 C203 C204 C205 . . . . -0.2(2) ?
    C203 C204 C205 C200 . . . . -1.4(2) ?
    C201 C200 C205 C204 . . . . 2.0(2) ?
    C20 C200 C205 C204 . . . . -174.01(13) ?
    O2 B1 O1 C50 . . . . 11.02(16) ?
    C5 B1 O1 C50 . . . . -166.80(13) ?
    C52 C50 O1 B1 . . . . 95.52(14) ?
    C53 C50 O1 B1 . . . . -146.28(13) ?
    C51 C50 O1 B1 . . . . -23.93(15) ?
    O1 B1 O2 C51 . . . . 8.13(17) ?
    C5 B1 O2 C51 . . . . -174.01(13) ?
    C54 C51 O2 B1 . . . . -143.58(15) ?
    C55 C51 O2 B1 . . . . 96.28(17) ?
    C50 C51 O2 B1 . . . . -22.37(16) ?
loop_
    _geom_hbond_atom_site_label_D
    _geom_hbond_atom_site_label_H
    _geom_hbond_atom_site_label_A
    _geom_hbond_site_symmetry_A
    _geom_hbond_distance_DH
    _geom_hbond_distance_HA
    _geom_hbond_distance_DA
    _geom_hbond_angle_DHA
    N21 H21 N24 . 0.88 2.35 2.9084(16) 121.8
    N21 H21 N22 . 0.88 2.38 2.9266(16) 120.9
    N23 H23 N24 . 0.88 2.34 2.8978(16) 121.3
    N23 H23 N22 . 0.88 2.35 2.8986(16) 120.4
    C153 H153 Cg1 1_455 0.95 2.58 3.488(2) 160.1
_shelx_res_checksum
;
  -2   0   0   49.46    2.74
  -3   0   0    0.08    0.02
  -4   0   0    3.53    0.20
  -5   0   0    0.29    0.04
  -6   0   0   24.48    1.19
  -6   0   0   22.74    1.25
  -7   0   0    0.05    0.03
  -8   0   0   36.72    1.85
  -9   0   0    0.04    0.02
 -10   0   0    6.30    0.26
 -11   0   0    0.01    0.03
  12   0   0    0.42    0.05
 -12   0   0    0.40    0.05
 -13   0   0    0.01    0.03
  13   0   0    0.01    0.03
 -14   0   0    2.02    0.10
 -15   0   0    0.02    0.02
  -1  -1   0   19.60    1.04
  -2  -1   0  115.43    6.08
  -3  -1   0    6.52    0.34
  -3   1   0    6.16    0.34
  -4  -1   0    2.91    0.16
  -4   1   0    2.64    0.16
  -5  -1   0   11.56    0.59
  -5  -1   0   11.37    0.54
  -5  -1   0   12.01    0.62
  -6  -1   0    6.74    0.32
  -6  -1   0    6.57    0.37
  -6  -1   0    7.15    0.35
  -7  -1   0    1.80    0.13
  -7  -1   0    1.98    0.10
  -7  -1   0    2.12    0.12
  -8  -1   0   12.25    0.63
   9  -1   0    2.38    0.12
  -9  -1   0    2.80    0.12
  -9  -1   0    2.91    0.16
   9  -1   0    2.25    0.11
  -9   1   0    2.85    0.12
 -10  -1   0   10.41    0.41
  10  -1   0   10.31    0.41
  11  -1   0    1.87    0.10
 -11  -1   0    2.13    0.10
  11  -1   0    1.83    0.10
 -11   1   0    1.96    0.10
  12  -1   0    0.52    0.05
 -12  -1   0    0.61    0.06
  12  -1   0    0.48    0.05
 -12   1   0    0.54    0.06
  12   1   0    0.56    0.06
  13  -1   0   13.71    0.54
 -13  -1   0   13.84    0.53
 -13   1   0   13.51    0.54
  13   1   0   14.06    0.58
  14  -1   0    0.99    0.07
 -14  -1   0    1.12    0.07
  14   1   0    0.98    0.07
 -14   1   0    1.12    0.07
 -15  -1   0    5.96    0.24
 -15   1   0    6.01    0.24
   0  -2   0  130.45    6.92
   1  -2   0   29.53    1.56
  -1  -2   0   29.27    1.55
   2  -2   0   19.73    1.09
  -2  -2   0   21.73    1.10
  -3  -2   0    3.47    0.19
  -4  -2   0    0.45    0.04
  -4  -2   0    0.30    0.03
  -5  -2   0    4.15    0.22
  -5  -2   0    4.17    0.20
  -5  -2   0    4.20    0.23
  -6  -2   0   20.95    1.10
  -6  -2   0   20.63    1.05
  -6  -2   0   20.57    0.95
  -7  -2   0   19.36    0.90
  -7  -2   0   19.13    1.05
  -7  -2   0   20.32    0.99
  -8  -2   0    2.73    0.15
  -8  -2   0    2.53    0.13
  -8  -2   0    2.32    0.16
   8  -2   0    2.33    0.11
  -8  -2   0    2.38    0.11
   9  -2   0    9.35    0.37
  -9  -2   0   10.32    0.50
  -9  -2   0    9.70    0.37
   9  -2   0    9.09    0.38
  10  -2   0   19.06    0.71
  10  -2   0   18.01    0.68
 -10  -2   0   17.82    0.92
 -10  -2   0   17.99    0.68
  10  -2   0   17.44    0.69
 -10   2   0   16.91    0.69
 -11  -2   0   22.36    1.22
  11  -2   0   24.96    0.91
  11  -2   0   23.54    0.91
  11  -2   0   25.01    0.94
 -11  -2   0   24.23    0.91
 -11   2   0   23.20    0.91
  12  -2   0   -0.01    0.03
 -12  -2   0   -0.02    0.03
  12   2   0    0.02    0.03
 -12   2   0   -0.02    0.03
  13  -2   0    0.02    0.03
 -13  -2   0    0.02    0.03
 -13   2   0    0.04    0.03
  13   2   0    0.02    0.03
  14  -2   0    4.28    0.19
 -14  -2   0    4.60    0.18
  14   2   0    4.26    0.20
 -14   2   0    4.33    0.19
  15  -2   0    0.31    0.04
 -15  -2   0    0.34    0.04
 -15   2   0    0.31    0.04
   0  -3   0    0.22    0.02
   1  -3   0    4.24    0.23
  -2  -3   0  215.44   10.84
  -2  -3   0  198.40    9.17
   2  -3   0  190.88   10.90
  -3  -3   0    1.69    0.10
  -4  -3   0    2.12    0.12
  -4  -3   0    1.97    0.10
  -5  -3   0   63.79    2.96
  -5  -3   0   63.37    3.25
  -5  -3   0   67.27    3.42
  -6  -3   0  117.99    5.97
  -6  -3   0  117.47    6.28
  -6  -3   0  121.29    5.44
  -7  -3   0    3.54    0.19
  -7  -3   0    3.41    0.21
  -7  -3   0    3.62    0.18
  -8  -3   0    0.08    0.03
   8  -3   0    0.13    0.03
  -8  -3   0    0.10    0.02
  -8  -3   0    0.09    0.03
  -8  -3   0    0.11    0.02
  -8  -3   0    0.08    0.03
   8  -3   0    0.14    0.03
  -9  -3   0    0.16    0.04
   9  -3   0    0.11    0.03
  -9  -3   0    0.10    0.04
   9  -3   0    0.11    0.03
  -9  -3   0    0.15    0.03
  10  -3   0    5.80    0.24
 -10  -3   0    5.44    0.31
 -10  -3   0    5.84    0.24
  10  -3   0    6.00    0.24
 -11  -3   0    0.95    0.09
 -11  -3   0    1.14    0.07
  11  -3   0    1.04    0.07
  11  -3   0    1.30    0.08
  11  -3   0    1.08    0.06
  12  -3   0    0.11    0.03
 -12  -3   0    0.09    0.03
  12  -3   0    0.03    0.02
  12  -3   0    0.04    0.03
  12   3   0    0.12    0.04
 -13  -3   0    1.93    0.09
  13  -3   0    1.85    0.10
  13   3   0    1.81    0.10
  14  -3   0    0.65    0.05
 -14  -3   0    0.65    0.05
  -1  -4   0    5.05    0.25
   1  -4   0    5.46    0.28
   2  -4   0   87.17    4.76
  -2  -4   0   97.27    4.76
  -2  -4   0   86.69    4.12
  -4  -4   0    1.78    0.10
  -4  -4   0    1.96    0.12
  -4  -4   0    2.00    0.11
  -5  -4   0   83.95    4.30
  -5  -4   0   79.76    3.71
  -5  -4   0   80.69    4.10
  -6  -4   0   19.31    0.89
  -6  -4   0   19.53    1.04
  -6  -4   0   19.48    0.98
   7  -4   0    0.67    0.05
  -7  -4   0    0.68    0.04
   7  -4   0    0.68    0.05
  -7  -4   0    0.68    0.07
  -7  -4   0    0.78    0.06
  -7  -4   0    0.70    0.06
  -7  -4   0    0.86    0.05
  -8  -4   0    0.24    0.04
  -8  -4   0    0.32    0.05
   8  -4   0    0.32    0.04
  -8  -4   0    0.31    0.05
  -8  -4   0    0.31    0.03
  -8  -4   0    0.28    0.03
   8  -4   0    0.36    0.04
  -9  -4   0    0.23    0.05
  -9  -4   0    0.20    0.03
  -9  -4   0    0.36    0.05
  -9  -4   0    0.19    0.03
   9  -4   0    0.15    0.03
   9  -4   0    0.08    0.03
 -10  -4   0   10.68    0.43
  10  -4   0   12.50    0.46
  10  -4   0   12.30    0.46
 -10  -4   0   12.13    0.46
 -10  -4   0   11.51    0.61
  11  -4   0    0.39    0.04
  11  -4   0    0.33    0.04
 -11  -4   0    0.41    0.04
  11  -4   0    0.37    0.04
  12  -4   0    1.99    0.10
 -12  -4   0    1.94    0.09
  12  -4   0    1.99    0.09
  12  -4   0    1.90    0.10
  12   4   0    2.03    0.11
  13  -4   0    0.21    0.03
  13  -4   0    0.27    0.04
  13  -4   0    0.20    0.03
 -13  -4   0    0.21    0.03
  13   4   0    0.23    0.04
  14  -4   0    0.06    0.02
   0  -5   0    0.09    0.02
  -1  -5   0    3.00    0.15
   1  -5   0    3.22    0.17
   2  -5   0   66.31    3.64
  -2  -5   0   70.05    3.46
  -2  -5   0   71.01    3.14
  -3  -5   0   33.47    1.75
  -3  -5   0   31.91    1.51
  -3  -5   0   35.33    1.31
  -3  -5   0   32.05    1.66
  -4  -5   0    1.22    0.08
  -4  -5   0    1.32    0.08
  -4  -5   0    1.49    0.06
  -4  -5   0    1.28    0.07
   5  -5   0    8.31    0.35
  -5  -5   0    8.99    0.48
  -5  -5   0    8.68    0.32
  -5  -5   0    9.00    0.42
  -5  -5   0    9.16    0.45
  -6  -5   0    0.10    0.03
  -6  -5   0    0.17    0.03
  -6  -5   0    0.05    0.03
  -6  -5   0    0.07    0.02
  -7  -5   0    7.49    0.43
   7  -5   0    7.86    0.30
   7  -5   0    8.12    0.31
  -7  -5   0    7.44    0.29
  -7  -5   0    7.70    0.40
  -7  -5   0    7.69    0.37
  -8  -5   0    0.07    0.03
  -8  -5   0    0.01    0.02
  -8  -5   0    0.02    0.04
   8  -5   0    0.10    0.02
  -8  -5   0    0.08    0.02
  -8  -5   0    0.04    0.03
   8  -5   0    0.07    0.03
  -9  -5   0    0.81    0.05
  -9  -5   0    0.89    0.06
   9  -5   0    0.84    0.07
   9  -5   0    0.89    0.06
   9  -5   0    0.80    0.06
  -9  -5   0    0.90    0.07
  10  -5   0    0.17    0.04
 -10  -5   0    0.20    0.03
 -10  -5   0    0.18    0.03
  10  -5   0    0.27    0.04
  11  -5   0    0.75    0.07
 -11  -5   0    0.79    0.06
  11  -5   0    0.76    0.06
  11  -5   0    0.74    0.05
  12  -5   0    6.74    0.28
  12  -5   0    7.16    0.28
  12  -5   0    6.71    0.28
  12   5   0    6.72    0.30
  13  -5   0    0.17    0.03
  13  -5   0    0.23    0.03
  13  -5   0    0.22    0.03
  14  -5   0   -0.01    0.02
   0  -6   0   10.07    0.37
   0  -6   0   10.46    0.42
  -1  -6   0   15.16    0.60
  -1  -6   0   14.92    0.69
   2  -6   0    0.39    0.03
  -2  -6   0    0.40    0.04
  -2  -6   0    0.38    0.03
  -2  -6   0    0.36    0.04
  -3  -6   0   11.25    0.50
  -3  -6   0   10.05    0.40
  -3  -6   0    9.92    0.42
  -3  -6   0   10.74    0.39
  -3  -6   0   11.55    0.44
  -4  -6   0    2.71    0.12
  -4  -6   0    3.00    0.12
   4  -6   0    2.89    0.13
  -4  -6   0    2.87    0.11
  -4  -6   0    2.84    0.15
  -5  -6   0    0.33    0.05
  -5  -6   0    0.26    0.02
  -5  -6   0    0.31    0.04
  -5  -6   0    0.27    0.04
  -5  -6   0    0.28    0.03
  -5  -6   0    0.33    0.04
  -5  -6   0    0.33    0.04
  -5  -6   0    0.24    0.03
   5  -6   0    0.22    0.02
   5  -6   0    0.32    0.04
  -6  -6   0    9.89    0.46
  -6  -6   0    9.76    0.36
  -6  -6   0    8.94    0.39
   6  -6   0   10.07    0.39
  -6  -6   0    9.81    0.36
  -6  -6   0    9.91    0.50
  -6  -6   0    9.64    0.53
  -6  -6   0    9.54    0.37
   6  -6   0    9.62    0.37
  -6  -6   0   10.07    0.36
   7  -6   0    2.13    0.10
  -7  -6   0    2.21    0.10
  -7  -6   0    2.05    0.11
  -7  -6   0    2.19    0.14
   7  -6   0    2.13    0.11
  -7  -6   0    2.09    0.09
  -7  -6   0    2.09    0.13
  -8  -6   0   11.50    0.42
   8  -6   0   11.27    0.45
   8  -6   0   11.19    0.44
   9  -6   0   16.55    0.65
   9  -6   0   17.03    0.65
   9  -6   0   17.47    0.66
  -9  -6   0   17.00    0.62
  10  -6   0    0.30    0.04
 -10  -6   0    0.27    0.04
  10  -6   0    0.29    0.04
  10  -6   0    0.28    0.04
  11  -6   0   11.15    0.43
  11  -6   0   10.96    0.43
  11  -6   0   11.10    0.44
  11   6   0   10.72    0.46
  12  -6   0   17.62    0.69
  12  -6   0   18.23    0.68
  12  -6   0   18.33    0.71
  12   6   0   17.55    0.74
  13  -6   0    0.22    0.03
   0  -7   0    0.01    0.03
   0  -7   0    0.00    0.02
   0  -7   0    0.15    0.03
   0  -7   0    0.17    0.04
   0  -7   0    0.00    0.03
   1  -7   0    1.75    0.08
  -1  -7   0    1.71    0.08
  -1  -7   0    1.61    0.09
   1  -7   0    1.61    0.09
   1  -7   0    1.71    0.10
   1  -7   0    1.57    0.08
  -1  -7   0    1.62    0.09
   1  -7   0    1.66    0.09
  -1  -7   0    1.62    0.09
  -1  -7   0    1.57    0.08
   2  -7   0   12.63    0.48
  -2  -7   0   13.05    0.49
   2  -7   0   12.32    0.48
   2  -7   0   13.30    0.52
  -2  -7   0   13.10    0.52
   2  -7   0   11.94    0.48
  -2  -7   0   13.58    0.47
   2  -7   0   13.16    0.47
   2  -7   0   13.50    0.53
   3  -7   0    0.92    0.07
   3  -7   0    0.96    0.06
  -3  -7   0    0.97    0.07
  -3  -7   0    1.04    0.06
  -3  -7   0    1.04    0.07
  -3  -7   0    1.03    0.07
  -3  -7   0    1.08    0.08
  -4  -7   0    0.27    0.04
  -4  -7   0    0.42    0.04
  -4  -7   0    0.37    0.05
   4  -7   0    0.37    0.04
  -4  -7   0    0.37    0.05
  -4  -7   0    0.39    0.02
  -4  -7   0    0.33    0.04
   4  -7   0    0.36    0.04
  -5  -7   0    2.71    0.13
  -5  -7   0    2.78    0.11
   5  -7   0    2.71    0.13
  -5  -7   0    2.66    0.13
  -5  -7   0    2.97    0.12
  -5  -7   0    2.79    0.13
  -6  -7   0   56.29    1.99
  -6  -7   0   56.78    2.00
  -6  -7   0   54.78    2.15
   6  -7   0   57.37    2.12
  -6  -7   0   55.55    2.05
  -6  -7   0   55.70    2.05
   7  -7   0    5.40    0.23
  -7  -7   0    6.20    0.24
   7  -7   0    6.11    0.25
  -7  -7   0    5.78    0.23
  -7  -7   0    5.79    0.24
   8  -7   0    2.06    0.12
   8  -7   0    1.96    0.10
  -8  -7   0    2.23    0.11
   8  -7   0    2.15    0.10
   9  -7   0    4.41    0.19
   9  -7   0    4.28    0.18
   9  -7   0    4.09    0.17
  10  -7   0   22.06    0.84
  10  -7   0   22.86    0.88
  10  -7   0   22.71    0.85
  10  -7   0   22.23    0.84
  10   7   0   21.53    0.92
  11  -7   0    4.72    0.20
  11  -7   0    4.94    0.20
  11  -7   0    5.44    0.21
  11  -7   0    5.35    0.21
  11   7   0    4.43    0.22
  12  -7   0    6.35    0.26
   0  -8   0   13.83    0.56
   0  -8   0   13.84    0.53
   0  -8   0   13.76    0.51
   0  -8   0   14.28    0.57
   1  -8   0    1.90    0.11
   1  -8   0    1.78    0.10
  -1  -8   0    1.96    0.09
   1  -8   0    1.79    0.09
  -1  -8   0    1.85    0.10
   1  -8   0    1.81    0.07
   1  -8   0    1.92    0.11
  -1  -8   0    1.64    0.11
  -1  -8   0    1.79    0.11
   1  -8   0    1.81    0.09
   2  -8   0    7.54    0.29
  -2  -8   0    7.47    0.31
   2  -8   0    7.55    0.28
  -2  -8   0    7.80    0.32
   2  -8   0    7.52    0.32
   2  -8   0    7.11    0.28
  -2  -8   0    7.73    0.28
  -2  -8   0    7.44    0.30
   2  -8   0    6.97    0.29
   3  -8   0    9.31    0.36
  -3  -8   0   10.27    0.41
  -3  -8   0    9.88    0.36
  -3  -8   0    9.63    0.38
  -3  -8   0    9.81    0.40
   3  -8   0    9.96    0.41
  -4  -8   0    2.70    0.13
  -4  -8   0    2.47    0.11
  -4  -8   0    2.44    0.13
  -4  -8   0    2.42    0.10
  -5  -8   0   10.80    0.43
  -5  -8   0   11.21    0.45
  -5  -8   0   11.24    0.41
  -5  -8   0   11.00    0.41
   5  -8   0   10.80    0.44
  -6  -8   0   12.87    0.54
   6  -8   0   14.29    0.54
  -6  -8   0   13.35    0.52
  -6  -8   0   13.96    0.51
  -7  -8   0    0.36    0.05
  -7  -8   0    0.37    0.04
   7  -8   0    0.36    0.05
   7  -8   0    0.40    0.04
   8  -8   0   41.17    1.48
   8  -8   0   38.71    1.45
  -8  -8   0   37.20    1.44
   9  -8   0    1.33    0.07
   9  -8   0    1.28    0.07
  10  -8   0    5.94    0.24
  10  -8   0    6.37    0.25
  11  -8   0    0.01    0.02
  11  -8   0    0.04    0.02
   0  -9   0    0.02    0.04
   0  -9   0    0.04    0.05
   0  -9   0    0.09    0.03
   0  -9   0    0.01    0.03
  -1  -9   0    0.06    0.04
   1  -9   0    0.06    0.04
  -1  -9   0    0.04    0.03
   1  -9   0    0.06    0.03
  -1  -9   0    0.07    0.04
  -1  -9   0    0.03    0.04
   1  -9   0    0.10    0.02
   1  -9   0    0.06    0.03
   2  -9   0    1.89    0.10
  -2  -9   0    2.18    0.12
   2  -9   0    1.99    0.10
   2  -9   0    1.89    0.08
  -2  -9   0    2.02    0.10
   2  -9   0    1.98    0.08
  -2  -9   0    2.04    0.11
   2  -9   0    2.02    0.12
  -3  -9   0    6.40    0.28
  -3  -9   0    6.18    0.26
   3  -9   0    6.55    0.24
  -3  -9   0    6.43    0.25
   3  -9   0    6.17    0.24
   3  -9   0    6.47    0.28
   4  -9   0    7.02    0.27
  -4  -9   0    7.09    0.30
  -4  -9   0    6.80    0.27
   4  -9   0    6.60    0.30
  -4  -9   0    6.97    0.28
  -4  -9   0    6.90    0.26
  -5  -9   0    5.17    0.21
  -5  -9   0    5.29    0.23
  -5  -9   0    5.46    0.20
   5  -9   0    5.32    0.21
   5  -9   0    5.05    0.24
  -5  -9   0    5.29    0.23
   6  -9   0    1.93    0.12
   6  -9   0    2.06    0.09
  -6  -9   0    2.12    0.11
  -6  -9   0    2.06    0.09
  -6  -9   0    2.03    0.11
  -7  -9   0    0.08    0.02
   7  -9   0    0.07    0.04
   7  -9   0    0.08    0.02
   8  -9   0    7.63    0.33
   8  -9   0    7.11    0.31
  -8  -9   0    8.04    0.30
   8  -9   0    8.01    0.30
   9  -9   0    1.03    0.08
   9  -9   0    0.91    0.05
  -9  -9   0    0.97    0.06
   9  -9   0    1.00    0.06
  10  -9   0    2.38    0.10
  10  -9   0    2.31    0.10
   0 -10   0    0.20    0.04
   0 -10   0    0.16    0.05
   0 -10   0    0.20    0.04
  -1 -10   0    8.81    0.37
   1 -10   0    8.89    0.37
  -1 -10   0    8.57    0.37
   1 -10   0    8.58    0.34
   1 -10   0    8.83    0.33
  -1 -10   0    8.66    0.33
   1 -10   0    8.77    0.33
  -1 -10   0    9.16    0.35
  -2 -10   0    0.75    0.07
   2 -10   0    0.83    0.06
   2 -10   0    0.70    0.04
  -2 -10   0    0.75    0.09
  -2 -10   0    0.78    0.08
   2 -10   0    0.64    0.06
   2 -10   0    0.71    0.08
  -3 -10   0    1.00    0.09
  -3 -10   0    0.94    0.09
   3 -10   0    0.93    0.06
   3 -10   0    0.94    0.08
  -3 -10   0    0.95    0.07
   3 -10   0    0.89    0.05
  -4 -10   0    2.56    0.12
   4 -10   0    2.62    0.11
  -4 -10   0    2.65    0.13
  -4 -10   0    2.61    0.14
   4 -10   0    2.47    0.14
   5 -10   0    1.21    0.09
   5 -10   0    1.21    0.06
  -5 -10   0    1.17    0.05
  -5 -10   0    1.14    0.09
  -5 -10   0    0.94    0.08
   6 -10   0    5.07    0.23
  -6 -10   0    5.20    0.19
  -6 -10   0    4.50    0.21
   6 -10   0    5.19    0.20
   7 -10   0    1.13    0.08
   7 -10   0    1.21    0.06
  -7 -10   0    1.15    0.06
  -8 -10   0    0.01    0.02
   8 -10   0   -0.01    0.01
   8 -10   0    0.02    0.03
   8 -10   0    0.01    0.02
  -9 -10   0    2.32    0.10
   0 -11   0    0.00    0.03
   0 -11   0   -0.03    0.03
   0 -11   0    0.01    0.03
   1 -11   0    6.38    0.26
   1 -11   0    6.67    0.24
   1 -11   0    6.41    0.28
  -1 -11   0    6.89    0.27
   1 -11   0    6.36    0.25
  -1 -11   0    6.64    0.25
   2 -11   0    0.04    0.03
   2 -11   0    0.01    0.03
   2 -11   0    0.03    0.01
  -2 -11   0    0.01    0.03
  -2 -11   0    0.06    0.04
  -3 -11   0   12.72    0.48
   3 -11   0   12.16    0.51
   4 -11   0    0.22    0.04
   5 -11   0    0.99    0.07
 -15   0   1    7.99    0.32
 -14   0   1    0.01    0.03
  14   0  -1    0.03    0.02
  13   0  -1   16.19    0.68
 -13   0   1   16.55    0.63
  12   0  -1   -0.01    0.03
 -12   0   1    0.02    0.03
  11   0  -1    5.10    0.23
 -10   0   1    0.01    0.03
  -9   0   1  155.37    5.77
  -8   0   1    0.06    0.03
  -7   0   1    0.13    0.03
  -5   0   1   12.97    0.66
  -5   0   1   13.21    0.70
  -4   0   1    0.07    0.02
  -3   0   1   -0.16    0.04
  -2   0   1    0.03    0.01
  -1   0  -1   47.37    2.52
  -2   0  -1    0.12    0.02
  -3   0  -1  461.78   24.88
  -4   0  -1    0.00    0.02
  -5   0  -1    1.50    0.10
  -6   0  -1    0.17    0.03
  -6   0  -1    0.00    0.03
  -7   0  -1    1.08    0.08
  -8   0  -1    0.01    0.03
  -9   0  -1    1.49    0.08
 -10   0  -1    0.00    0.02
 -11   0  -1    0.14    0.03
 -12   0  -1    0.08    0.03
  12   0   1    0.07    0.03
  13   0   1    1.57    0.09
 -13   0  -1    1.73    0.09
 -14   0  -1    0.05    0.03
 -15   0  -1    9.99    0.39
  15  -1  -1    0.01    0.02
 -15  -1   1    0.03    0.02
 -15   1   1    0.02    0.02
 -14  -1   1    1.23    0.07
  14  -1  -1    1.10    0.07
  14   1  -1    1.12    0.07
 -14   1   1    1.24    0.08
 -13  -1   1    0.21    0.04
  13  -1  -1    0.22    0.04
  13   1  -1    0.19    0.04
 -13   1   1    0.14    0.04
 -12  -1   1    3.50    0.16
  12  -1  -1    3.48    0.17
  12  -1  -1    3.55    0.16
  12   1  -1    3.58    0.17
 -12   1   1    3.66    0.16
 -11  -1   1    5.20    0.21
  11  -1  -1    4.63    0.22
  11  -1  -1    4.98    0.21
 -11   1   1    5.19    0.21
 -10  -1   1    6.06    0.25
 -10  -1   1    6.34    0.33
  10  -1  -1    6.21    0.27
  10  -1  -1    6.05    0.25
 -10   1   1    5.93    0.25
   9  -1  -1   11.51    0.48
  -9  -1   1   13.58    0.65
   9  -1  -1   12.84    0.50
  -9  -1   1   12.74    0.48
  -9   1   1   12.13    0.49
  -8  -1   1    0.84    0.07
  -7  -1   1    0.98    0.07
  -7  -1   1    0.90    0.06
  -7  -1   1    0.93    0.08
  -6  -1   1   90.66    4.44
  -6  -1   1   88.78    4.67
  -6  -1   1   84.95    4.02
  -5  -1   1   42.90    2.26
  -5  -1   1   44.10    2.15
  -5  -1   1   41.84    1.95
  -4  -1   1    0.44    0.04
  -4  -1   1    0.59    0.04
  -4   1   1    0.46    0.04
  -3  -1   1    1.89    0.10
  -3   1   1    1.61    0.10
  -2  -1   1  273.89   14.60
  -1  -1   1  162.85    8.66
   0  -1  -1  229.31   11.88
   0  -1   1  216.59   11.91
  -1  -1  -1   18.96    1.00
  -2  -1  -1  148.13    8.11
  -3  -1  -1   22.31    1.12
  -3   1  -1   19.97    1.12
  -4  -1  -1    7.54    0.41
  -5  -1  -1   17.54    0.88
  -5  -1  -1   15.66    0.76
  -6  -1  -1    1.06    0.08
  -6  -1  -1    0.95    0.07
  -6  -1  -1    0.89    0.06
  -7  -1  -1   11.46    0.56
  -7  -1  -1   10.43    0.51
  -8  -1  -1   37.35    1.88
  -9  -1  -1    3.82    0.16
  -9  -1  -1    4.21    0.22
   9  -1   1    3.64    0.16
  -9   1  -1    3.63    0.16
 -10  -1  -1    0.06    0.03
 -10  -1  -1    0.06    0.03
  10  -1   1    0.06    0.03
  10  -1   1    0.03    0.03
 -10   1  -1    0.04    0.03
  11  -1   1    7.65    0.34
  11  -1   1    7.97    0.32
 -11  -1  -1    7.82    0.32
 -11   1  -1    8.24    0.32
  12  -1   1   10.41    0.42
 -12  -1  -1   10.64    0.42
  12   1   1   11.15    0.45
 -12   1  -1   10.54    0.42
 -13  -1  -1    0.19    0.04
  13  -1   1    0.17    0.03
 -13   1  -1    0.14    0.03
  13   1   1    0.22    0.04
  14  -1   1    1.53    0.09
 -14  -1  -1    1.68    0.09
  14   1   1    1.43    0.09
 -14   1  -1    1.61    0.09
 -15  -1  -1    1.78    0.09
 -15   1  -1    1.95    0.09
 -15  -2   1    0.29    0.03
  15  -2  -1    0.34    0.04
 -15   2   1    0.30    0.03
  14  -2  -1    0.11    0.03
 -14  -2   1    0.09    0.03
  14   2  -1    0.06    0.03
 -14   2   1    0.10    0.03
 -13  -2   1    2.24    0.11
  13  -2  -1    2.27    0.11
 -13   2   1    2.12    0.11
  13   2  -1    2.36    0.12
  12  -2  -1    0.29    0.04
 -12  -2   1    0.29    0.04
 -12   2   1    0.21    0.04
  12   2  -1    0.32    0.04
  11  -2  -1    5.03    0.21
  11  -2  -1    5.22    0.21
 -11  -2   1    5.04    0.21
 -11   2   1    4.89    0.22
  10  -2  -1   32.26    1.20
 -10  -2   1   31.67    1.55
 -10  -2   1   31.22    1.15
  10  -2  -1   29.97    1.15
  10  -2  -1   29.54    1.16
 -10   2   1   28.88    1.16
   9  -2  -1    0.40    0.04
  -9  -2   1    0.39    0.06
  -9  -2   1    0.45    0.04
   9  -2  -1    0.38    0.04
   9  -2  -1    0.39    0.04
  -8  -2   1   26.80    1.21
   8  -2  -1   25.40    1.07
  -8  -2   1   25.46    1.40
  -8  -2   1   25.31    0.99
  -8  -2   1   28.55    1.33
  -7  -2   1    0.06    0.03
  -7  -2   1    0.03    0.02
  -7  -2   1    0.04    0.02
  -6  -2   1    3.97    0.23
  -6  -2   1    3.98    0.19
  -6  -2   1    3.99    0.21
  -5  -2   1    2.42    0.14
  -5  -2   1    2.42    0.13
  -5  -2   1    2.43    0.12
  -4  -2   1   42.57    2.17
  -4  -2   1   39.49    1.86
  -3  -2   1   12.16    0.64
   2  -2  -1   14.78    0.81
  -2  -2   1   16.21    0.87
   0  -2  -1    0.28    0.02
   1  -2   1   88.87    4.70
  -1  -2  -1   89.61    4.77
   2  -2   1  313.50   17.57
  -2  -2  -1  339.75   17.50
  -3  -2  -1   68.42    3.85
  -4  -2  -1    0.58    0.04
  -4  -2  -1    0.65    0.05
  -5  -2  -1    0.07    0.02
  -5  -2  -1    0.14    0.03
  -6  -2  -1  105.75    5.60
  -6  -2  -1  104.32    5.31
  -6  -2  -1  106.37    4.82
  -7  -2  -1    1.01    0.08
  -7  -2  -1    1.07    0.07
  -7  -2  -1    1.15    0.07
  -8  -2  -1    0.13    0.03
  -8  -2  -1    0.12    0.02
  -8  -2  -1    0.10    0.03
   8  -2   1    0.12    0.03
  -8  -2  -1    0.16    0.04
   9  -2   1   20.52    0.81
   9  -2   1   19.93    0.81
  -9  -2  -1   21.70    0.81
  -9  -2  -1   23.23    1.09
  10  -2   1    6.48    0.27
 -10  -2  -1    6.68    0.35
 -10  -2  -1    6.57    0.27
  10  -2   1    6.65    0.27
  11  -2   1   30.34    1.14
  11  -2   1   31.16    1.19
  11  -2   1   29.54    1.15
 -11  -2  -1   29.20    1.54
 -11  -2  -1   31.25    1.14
 -11   2  -1   30.12    1.15
 -12  -2  -1    6.33    0.25
  12  -2   1    6.18    0.25
 -12   2  -1    5.87    0.25
 -13  -2  -1    3.04    0.14
  13  -2   1    3.04    0.14
 -13   2  -1    2.88    0.14
  13   2   1    3.06    0.15
  14  -2   1    0.12    0.03
 -14  -2  -1    0.07    0.03
 -14   2  -1    0.08    0.03
 -15  -2  -1    6.36    0.25
  15  -3  -1    3.00    0.13
 -14  -3   1    0.65    0.05
  14  -3  -1    0.68    0.05
  13  -3  -1    0.23    0.04
 -13  -3   1    0.17    0.03
  13   3  -1    0.15    0.04
  12  -3  -1    0.62    0.06
  12  -3  -1    0.56    0.05
  12  -3  -1    0.72    0.06
 -12  -3   1    0.70    0.06
  12   3  -1    0.66    0.07
  11  -3  -1    2.62    0.12
 -11  -3   1    2.50    0.12
  11  -3  -1    2.53    0.11
  11  -3  -1    2.30    0.12
 -10  -3   1    6.13    0.24
 -10  -3   1    6.12    0.32
 -10  -3   1    4.96    0.34
  10  -3  -1    6.24    0.24
  10  -3  -1    5.98    0.24
  10  -3  -1    5.80    0.24
  -9  -3   1    4.11    0.16
   9  -3  -1    3.68    0.17
   9  -3  -1    3.83    0.16
  -9  -3   1    3.62    0.23
  -9  -3   1    4.15    0.22
  -8  -3   1    5.98    0.30
   8  -3  -1    5.54    0.23
   8  -3  -1    5.64    0.23
  -8  -3   1    5.49    0.32
  -8  -3   1    5.89    0.28
  -8  -3   1    5.54    0.23
  -7  -3   1   12.45    0.63
  -7  -3   1   12.66    0.58
  -7  -3   1   11.96    0.67
  -6  -3   1   16.39    0.75
  -6  -3   1   16.22    0.87
  -6  -3   1   16.03    0.82
  -5  -3   1   21.34    1.06
  -5  -3   1   21.45    1.12
  -5  -3   1   20.58    0.97
  -4  -3   1    3.83    0.21
  -4  -3   1    3.75    0.18
  -4  -3   1    3.69    0.20
  -3  -3   1   11.66    0.59
  -3  -3   1   10.48    0.56
  -2  -3   1    2.85    0.14
   2  -3  -1    2.55    0.14
  -2  -3   1    2.43    0.13
  -2  -3   1    2.43    0.12
   1  -3  -1   60.59    3.20
  -1  -3   1   60.90    3.21
   0  -3   1   25.25    1.36
   0  -3  -1   26.44    1.36
  -1  -3  -1  600.64   30.94
   1  -3   1  572.91   31.14
  -2  -3  -1    0.35    0.03
  -2  -3  -1    0.35    0.03
   2  -3   1    0.30    0.03
  -3  -3  -1    5.04    0.26
  -3  -3  -1    4.78    0.23
  -4  -3  -1    6.43    0.31
  -4  -3  -1    6.73    0.36
  -5  -3  -1   20.58    1.07
  -5  -3  -1   19.72    0.92
  -6  -3  -1    5.18    0.24
  -6  -3  -1    4.93    0.26
  -6  -3  -1    4.94    0.28
  -7  -3  -1    0.82    0.06
  -7  -3  -1    0.89    0.06
  -7  -3  -1    0.80    0.07
   8  -3   1    2.43    0.12
  -8  -3  -1    2.53    0.16
  -8  -3  -1    2.72    0.15
  -8  -3  -1    2.43    0.11
  -8  -3  -1    2.27    0.10
  -8  -3  -1    2.69    0.14
  -9  -3  -1   18.09    0.86
  -9  -3  -1   17.10    0.64
   9  -3   1   16.87    0.65
   9  -3   1   17.72    0.64
  -9  -3  -1   17.66    0.78
  -9  -3  -1   14.93    0.91
  -9  -3  -1   15.36    0.61
  10  -3   1   12.85    0.52
 -10  -3  -1   13.82    0.51
 -10  -3  -1   12.89    0.69
  10  -3   1   13.67    0.51
  11  -3   1   41.95    1.58
 -11  -3  -1   36.97    2.04
  11  -3   1   41.89    1.52
 -11  -3  -1   42.05    1.52
  11  -3   1   39.31    1.53
 -12  -3  -1    3.28    0.14
  12  -3   1    3.28    0.14
  12  -3   1    3.11    0.14
  12  -3   1    3.37    0.15
  13  -3   1    2.53    0.12
 -13  -3  -1    2.41    0.11
  13   3   1    2.41    0.12
 -14  -3  -1    0.33    0.04
  14  -3   1    0.26    0.03
  14  -4  -1    0.73    0.05
  13  -4  -1    0.03    0.03
  13  -4  -1    0.02    0.02
  13  -4  -1   -0.01    0.02
 -13  -4   1    0.02    0.02
  13   4  -1    0.02    0.03
  12  -4  -1    4.80    0.20
  12  -4  -1    4.67    0.20
  12  -4  -1    4.89    0.20
 -12  -4   1    4.55    0.19
  12   4  -1    4.61    0.22
  11  -4  -1    8.83    0.35
  11  -4  -1    8.35    0.34
 -11  -4   1    8.39    0.34
  11  -4  -1    8.93    0.34
 -10  -4   1   21.45    0.82
  10  -4  -1   21.75    0.82
  10  -4  -1   21.66    0.83
  -9  -4   1   27.27    1.01
   9  -4  -1   28.81    1.07
  -9  -4   1   26.08    1.51
  -9  -4   1   29.59    1.06
   9  -4  -1   28.79    1.07
  -9  -4   1   28.87    1.43
   8  -4  -1    5.74    0.23
   8  -4  -1    5.84    0.23
  -8  -4   1    5.75    0.23
  -8  -4   1    5.23    0.22
  -8  -4   1    5.88    0.30
  -8  -4   1    5.46    0.32
  -7  -4   1    5.62    0.28
   7  -4  -1    5.19    0.22
  -7  -4   1    5.27    0.30
  -7  -4   1    5.86    0.26
  -7  -4   1    4.97    0.20
   7  -4  -1    5.01    0.21
  -7  -4   1    5.08    0.21
  -6  -4   1    1.65    0.08
  -6  -4   1    2.00    0.11
  -6  -4   1    1.97    0.12
  -6  -4   1    1.92    0.11
  -5  -4   1    4.16    0.20
  -5  -4   1    4.10    0.21
  -5  -4   1    3.95    0.23
  -4  -4   1    2.68    0.15
  -4  -4   1    2.68    0.14
  -4  -4   1    2.72    0.14
  -3  -4   1    0.16    0.02
  -3  -4   1    0.19    0.02
  -3  -4   1    0.19    0.03
   2  -4  -1   10.95    0.61
  -2  -4   1   11.29    0.53
  -2  -4   1   11.48    0.58
  -2  -4   1   12.15    0.60
  -1  -4   1    1.41    0.07
   1  -4  -1    1.31    0.07
   0  -4   1   46.38    2.44
  -1  -4  -1   99.73    4.67
   1  -4   1  105.35    5.40
   2  -4   1   11.43    0.67
  -2  -4  -1   12.75    0.58
  -2  -4  -1   13.89    0.67
  -3  -4  -1    0.22    0.03
  -3  -4  -1    0.28    0.03
  -4  -4  -1   11.60    0.56
  -4  -4  -1   12.51    0.64
  -5  -4  -1   46.80    2.12
  -5  -4  -1   45.25    2.34
  -5  -4  -1   47.83    2.46
  -6  -4  -1    3.42    0.17
  -6  -4  -1    3.16    0.19
  -6  -4  -1    3.42    0.18
   7  -4   1   17.85    0.66
  -7  -4  -1   16.60    0.65
  -7  -4  -1   16.08    0.62
  -7  -4  -1   17.43    0.87
  -7  -4  -1   18.14    0.80
  -7  -4  -1   17.17    0.93
   7  -4   1   17.28    0.65
  -8  -4  -1   61.83    2.69
   8  -4   1   58.19    2.22
  -8  -4  -1   57.29    2.09
  -8  -4  -1   60.28    2.96
   8  -4   1   57.56    2.20
  -8  -4  -1   60.16    2.20
  -8  -4  -1   57.45    3.12
  -9  -4  -1   10.51    0.54
  -9  -4  -1    9.84    0.38
  -9  -4  -1   10.78    0.50
  -9  -4  -1    9.54    0.58
   9  -4   1   10.61    0.41
   9  -4   1   10.95    0.41
  -9  -4  -1   10.91    0.40
 -10  -4  -1   25.54    1.31
 -10  -4  -1   26.26    0.98
  10  -4   1   26.67    0.98
 -10  -4  -1   24.44    0.93
  10  -4   1   26.33    0.99
  11  -4   1   15.18    0.58
 -11  -4  -1   14.48    0.56
  11  -4   1   14.60    0.56
  11  -4   1   14.27    0.57
  12  -4   1    0.29    0.04
 -12  -4  -1    0.25    0.03
  12  -4   1    0.34    0.04
  12  -4   1    0.40    0.04
  13  -4   1    0.20    0.03
  13  -4   1    0.18    0.03
 -13  -4  -1    0.22    0.03
  13   4   1    0.23    0.04
  14  -4   1    0.38    0.04
  14  -5  -1    0.50    0.04
  13  -5  -1    2.63    0.12
  13  -5  -1    2.76    0.12
  13   5  -1    2.67    0.14
  12  -5  -1   14.57    0.59
  12  -5  -1   15.26    0.58
  12  -5  -1   15.26    0.60
  12   5  -1   15.56    0.63
  11  -5  -1    0.09    0.03
  11  -5  -1    0.19    0.03
  11  -5  -1    0.20    0.03
  11   5  -1    0.18    0.04
  10  -5  -1   16.60    0.61
 -10  -5   1   14.79    0.59
 -10  -5   1   14.96    0.57
  10  -5  -1   16.43    0.60
   9  -5  -1    0.15    0.03
  -9  -5   1    0.14    0.02
   9  -5  -1    0.12    0.03
   9  -5  -1    0.16    0.03
  -9  -5   1    0.15    0.03
   8  -5  -1    5.66    0.22
  -8  -5   1    5.38    0.22
  -8  -5   1    5.59    0.32
  -8  -5   1    5.31    0.22
  -8  -5   1    5.79    0.29
   8  -5  -1    5.57    0.23
  -7  -5   1   32.29    1.59
  -7  -5   1   31.97    1.45
   7  -5  -1   31.15    1.19
  -7  -5   1   31.38    1.68
  -7  -5   1   30.53    1.13
   7  -5  -1   32.39    1.20
  -6  -5   1    4.75    0.25
  -6  -5   1    4.80    0.23
  -6  -5   1    4.63    0.18
  -6  -5   1    4.40    0.19
  -6  -5   1    4.85    0.26
   6  -5  -1    4.66    0.19
   6  -5  -1    4.53    0.19
  -6  -5   1    4.71    0.18
   5  -5  -1   10.30    0.41
  -5  -5   1   10.58    0.49
  -5  -5   1   10.25    0.38
  -5  -5   1   10.83    0.56
  -5  -5   1   10.66    0.53
  -4  -5   1   56.96    2.58
  -4  -5   1   53.91    2.00
  -4  -5   1   57.89    2.99
  -4  -5   1   58.03    2.85
  -3  -5   1    0.48    0.03
  -3  -5   1    0.39    0.04
  -3  -5   1    0.41    0.05
  -3  -5   1    0.43    0.03
  -2  -5   1   11.84    0.54
   2  -5  -1   11.25    0.61
  -1  -5   1    7.24    0.33
   1  -5  -1    6.81    0.37
   0  -5  -1   46.89    2.13
  -1  -5  -1    1.54    0.08
   1  -5   1    1.37    0.08
  -2  -5  -1    9.31    0.42
   2  -5   1    8.90    0.48
  -3  -5  -1    6.16    0.23
  -3  -5  -1    6.08    0.26
  -3  -5  -1    5.93    0.32
  -3  -5  -1    5.95    0.29
  -4  -5  -1   42.58    2.19
  -4  -5  -1   41.48    1.47
  -4  -5  -1   40.96    2.08
  -4  -5  -1   41.00    1.89
  -5  -5  -1   42.51    2.13
  -5  -5  -1   42.97    1.94
  -5  -5  -1   42.32    1.51
  -5  -5  -1   42.87    2.24
   5  -5   1   41.74    1.60
   6  -5   1   31.38    1.12
  -6  -5  -1   30.07    1.56
  -6  -5  -1   30.00    1.35
  -6  -5  -1   29.06    1.05
  -6  -5  -1   27.31    1.13
   6  -5   1   29.07    1.10
  -6  -5  -1   30.76    1.48
  -6  -5  -1   28.13    1.08
   7  -5   1    0.12    0.03
  -7  -5  -1    0.09    0.03
   7  -5   1    0.14    0.02
  -7  -5  -1    0.09    0.03
  -7  -5  -1    0.09    0.02
  -7  -5  -1    0.10    0.04
  -8  -5  -1    7.61    0.29
  -8  -5  -1    8.02    0.38
  -8  -5  -1    7.67    0.40
  -8  -5  -1    7.44    0.43
   8  -5   1    8.10    0.31
   8  -5   1    7.53    0.30
   9  -5   1   45.90    1.66
  -9  -5  -1   42.13    1.65
   9  -5   1   45.35    1.68
  -9  -5  -1   44.60    2.23
  -9  -5  -1   43.79    1.58
 -10  -5  -1    0.64    0.06
  10  -5   1    0.91    0.06
  10  -5   1    0.73    0.07
  11  -5   1   11.14    0.43
  11  -5   1   10.88    0.43
  11  -5   1   11.29    0.44
 -11  -5  -1   10.43    0.41
  12  -5   1    1.77    0.09
  12  -5   1    1.68    0.08
  12  -5   1    1.72    0.09
  12   5   1    1.58    0.10
  13  -5   1    0.42    0.04
  13  -5   1    0.53    0.04
  13  -5   1    0.47    0.04
  14  -5   1    3.05    0.13
  13  -6  -1    0.06    0.02
  13  -6  -1    0.07    0.02
  12  -6  -1    0.03    0.02
  12  -6  -1    0.03    0.03
  12  -6  -1    0.02    0.02
  12   6  -1    0.02    0.03
  11  -6  -1    0.47    0.04
  11  -6  -1    0.47    0.05
  11  -6  -1    0.46    0.05
  11   6  -1    0.49    0.06
  10  -6  -1    6.77    0.26
  10  -6  -1    6.47    0.26
  10  -6  -1    6.23    0.26
  10  -6  -1    6.50    0.27
  10   6  -1    6.35    0.28
   9  -6  -1    1.18    0.07
   9  -6  -1    1.19    0.09
   9  -6  -1    1.32    0.07
  -9  -6   1    1.21    0.08
  -8  -6   1    1.14    0.07
   8  -6  -1    1.07    0.08
   8  -6  -1    1.00    0.06
   8  -6  -1    1.05    0.07
   7  -6  -1    0.03    0.02
  -7  -6   1    0.06    0.03
  -7  -6   1    0.04    0.02
   7  -6  -1    0.13    0.04
  -7  -6   1    0.04    0.03
  -7  -6   1    0.02    0.03
   6  -6  -1    0.95    0.07
  -6  -6   1    0.98    0.06
  -6  -6   1    1.13    0.05
  -6  -6   1    0.93    0.07
  -6  -6   1    1.01    0.07
  -6  -6   1    0.91    0.06
   6  -6  -1    0.84    0.05
  -5  -6   1   10.38    0.49
  -5  -6   1   10.25    0.39
  -5  -6   1   10.36    0.38
  -5  -6   1   10.70    0.38
   5  -6  -1    9.50    0.39
   5  -6  -1   10.59    0.41
  -5  -6   1    9.98    0.41
  -5  -6   1   10.84    0.55
  -5  -6   1   10.62    0.39
  -4  -6   1   12.26    0.63
  -4  -6   1   12.26    0.44
  -4  -6   1   12.08    0.43
   4  -6  -1   11.16    0.46
  -4  -6   1   11.35    0.47
   4  -6  -1   10.87    0.44
  -4  -6   1   11.71    0.45
  -4  -6   1   13.23    0.56
  -4  -6   1   11.94    0.44
  -3  -6   1    0.35    0.04
  -3  -6   1    0.40    0.04
  -3  -6   1    0.32    0.04
  -3  -6   1    0.41    0.05
  -3  -6   1    0.44    0.05
   3  -6  -1    0.45    0.05
  -2  -6   1   26.51    1.16
   2  -6  -1   23.63    1.33
  -2  -6   1   25.94    1.00
  -2  -6   1   24.87    0.90
  -1  -6   1    3.31    0.15
   1  -6  -1    3.16    0.12
  -1  -6   1    3.17    0.12
   0  -6  -1    0.98    0.05
   0  -6  -1    0.97    0.07
   0  -6  -1    0.99    0.06
   0  -6   1    1.03    0.07
   1  -6   1   15.61    0.83
  -1  -6  -1   15.83    0.63
  -1  -6  -1   15.79    0.73
  -1  -6  -1   15.69    0.57
   1  -6   1   15.90    0.63
  -2  -6  -1    1.11    0.05
  -2  -6  -1    0.91    0.06
   2  -6   1    1.15    0.07
  -2  -6  -1    0.88    0.07
   2  -6   1    0.95    0.06
  -3  -6  -1    9.79    0.44
  -3  -6  -1    8.91    0.35
  -3  -6  -1    9.69    0.38
  -3  -6  -1    9.56    0.47
  -3  -6  -1    8.69    0.37
  -3  -6  -1    9.16    0.34
  -4  -6  -1    3.23    0.13
  -4  -6  -1    3.37    0.17
   4  -6   1    2.89    0.14
  -4  -6  -1    3.17    0.12
  -4  -6  -1    3.10    0.13
  -4  -6  -1    3.44    0.17
  -4  -6  -1    3.10    0.14
   5  -6   1    7.51    0.30
  -5  -6  -1    7.61    0.38
  -5  -6  -1    7.16    0.30
  -5  -6  -1    7.45    0.28
  -5  -6  -1    7.61    0.36
  -5  -6  -1    7.38    0.29
   5  -6   1    6.92    0.29
  -5  -6  -1    7.55    0.28
  -5  -6  -1    7.58    0.40
  -5  -6  -1    7.74    0.28
  -6  -6  -1    9.07    0.33
   6  -6   1    9.17    0.35
  -6  -6  -1    9.22    0.33
  -6  -6  -1    8.98    0.45
  -6  -6  -1    8.71    0.48
  -6  -6  -1    8.88    0.42
  -6  -6  -1    8.27    0.35
  -6  -6  -1    8.81    0.33
   6  -6   1    8.52    0.34
  -6  -6  -1    8.71    0.34
  -7  -6  -1    1.41    0.09
   7  -6   1    1.37    0.09
  -7  -6  -1    1.50    0.10
  -7  -6  -1    1.37    0.10
  -7  -6  -1    1.30    0.08
  -7  -6  -1    1.34    0.08
  -7  -6  -1    1.31    0.07
  -7  -6  -1    1.42    0.08
   7  -6   1    1.35    0.07
  -8  -6  -1    0.21    0.04
   8  -6   1    0.24    0.03
  -8  -6  -1    0.22    0.03
   8  -6   1    0.33    0.04
   9  -6   1    1.42    0.07
  -9  -6  -1    1.26    0.08
   9  -6   1    1.23    0.09
   9  -6   1    1.30    0.08
  10  -6   1    4.78    0.19
  10  -6   1    4.48    0.19
 -10  -6  -1    4.62    0.19
  10  -6   1    4.80    0.20
  11  -6   1    0.93    0.07
  11  -6   1    1.05    0.06
  11  -6   1    1.11    0.06
  11   6   1    1.10    0.07
  12  -6   1    3.23    0.14
  12  -6   1    3.26    0.14
  12  -6   1    3.35    0.14
  12   6   1    2.97    0.15
  13  -6   1    0.15    0.02
  12  -7  -1    0.30    0.03
  11  -7  -1   35.58    1.37
  11  -7  -1   38.83    1.43
  11  -7  -1   35.72    1.37
  10  -7  -1    2.49    0.11
  10  -7  -1    2.62    0.13
  10  -7  -1    2.61    0.11
  10  -7  -1    2.43    0.11
   9  -7  -1    2.16    0.12
   9  -7  -1    2.08    0.10
   9  -7  -1    2.17    0.10
   8  -7  -1    0.35    0.04
   8  -7  -1    0.32    0.04
   8  -7  -1    0.34    0.05
  -7  -7   1    2.14    0.11
  -7  -7   1    2.00    0.11
   7  -7  -1    2.26    0.11
  -7  -7   1    2.07    0.09
   7  -7  -1    2.16    0.10
   7  -7  -1    1.92    0.09
  -6  -7   1   12.72    0.54
  -6  -7   1   13.84    0.51
  -6  -7   1   14.24    0.50
   6  -7  -1   14.36    0.54
  -6  -7   1   13.67    0.51
  -6  -7   1   13.52    0.52
  -5  -7   1    8.82    0.31
   5  -7  -1    7.16    0.31
   5  -7  -1    8.26    0.33
  -5  -7   1    8.74    0.32
  -5  -7   1    8.31    0.34
  -5  -7   1    8.33    0.31
  -5  -7   1    8.38    0.32
  -4  -7   1    3.30    0.13
  -4  -7   1    3.21    0.12
  -4  -7   1    3.20    0.14
  -4  -7   1    3.18    0.15
   4  -7  -1    2.99    0.14
   4  -7  -1    2.98    0.14
  -3  -7   1    2.25    0.11
   3  -7  -1    1.83    0.08
  -3  -7   1    2.05    0.10
  -3  -7   1    2.06    0.09
  -3  -7   1    2.32    0.11
   3  -7  -1    1.81    0.10
   3  -7  -1    1.77    0.10
   2  -7  -1    0.13    0.03
   2  -7  -1    0.09    0.03
  -2  -7   1    0.11    0.03
   2  -7  -1    0.09    0.02
  -2  -7   1    0.08    0.03
   2  -7  -1    0.06    0.01
  -2  -7   1    0.11    0.04
   1  -7  -1    0.73    0.06
   1  -7  -1    0.81    0.07
   1  -7  -1    0.74    0.05
  -1  -7   1    0.76    0.06
   1  -7  -1    0.69    0.06
  -1  -7   1    0.85    0.07
   1  -7  -1    0.75    0.05
  -1  -7   1    0.77    0.05
   0  -7  -1    5.35    0.21
   0  -7  -1    5.54    0.24
   0  -7   1    5.53    0.22
   0  -7   1    5.74    0.23
   0  -7  -1    5.37    0.22
   0  -7  -1    5.29    0.22
   0  -7  -1    5.60    0.23
   0  -7   1    5.52    0.22
   0  -7   1    5.92    0.24
   0  -7   1    5.17    0.21
   1  -7   1    9.83    0.39
  -1  -7  -1    9.83    0.39
   1  -7   1   10.71    0.42
  -1  -7  -1   10.31    0.40
  -1  -7  -1   10.38    0.42
   1  -7   1   11.07    0.43
  -1  -7  -1   10.58    0.43
   1  -7   1   10.50    0.39
  -1  -7  -1   10.46    0.38
   2  -7   1    6.99    0.28
  -2  -7  -1    6.80    0.28
  -2  -7  -1    6.59    0.27
   2  -7   1    5.94    0.26
   2  -7   1    6.70    0.26
   2  -7   1    6.40    0.25
   2  -7   1    6.96    0.28
   2  -7   1    6.18    0.35
  -2  -7  -1    6.77    0.25
  -2  -7  -1    6.59    0.32
  -2  -7  -1    6.25    0.25
  -2  -7  -1    6.66    0.26
   2  -7   1    6.29    0.25
   3  -7   1    3.69    0.16
  -3  -7  -1    3.55    0.19
   3  -7   1    3.47    0.16
  -3  -7  -1    3.71    0.16
  -3  -7  -1    3.58    0.16
  -3  -7  -1    3.43    0.15
  -3  -7  -1    3.79    0.15
  -3  -7  -1    3.72    0.17
  -4  -7  -1   23.82    0.90
  -4  -7  -1   23.72    0.89
  -4  -7  -1   24.85    0.87
  -4  -7  -1   25.22    1.12
  -4  -7  -1   24.13    0.88
   4  -7   1   23.75    0.92
  -4  -7  -1   24.19    0.94
  -5  -7  -1   24.58    0.99
  -5  -7  -1   25.99    1.17
   5  -7   1   25.30    0.97
  -5  -7  -1   25.63    0.93
  -5  -7  -1   24.94    0.92
  -5  -7  -1   25.50    0.91
  -5  -7  -1   25.71    0.94
  -6  -7  -1    0.02    0.02
  -6  -7  -1    0.07    0.03
  -6  -7  -1    0.04    0.04
  -6  -7  -1    0.01    0.03
   6  -7   1    0.08    0.04
  -6  -7  -1    0.00    0.03
  -7  -7  -1    0.06    0.04
   7  -7   1    0.04    0.04
  -7  -7  -1    0.06    0.02
   7  -7   1    0.06    0.02
  -7  -7  -1    0.05    0.04
  -7  -7  -1    0.08    0.03
  -8  -7  -1    0.08    0.04
   8  -7   1    0.04    0.04
   8  -7   1    0.03    0.02
   9  -7   1   10.70    0.42
  -9  -7  -1   10.79    0.40
   9  -7   1    9.95    0.40
   9  -7   1   10.55    0.41
  10  -7   1   19.05    0.73
  10  -7   1   18.48    0.70
  10  -7   1   18.27    0.70
  10  -7   1   19.36    0.72
  10   7   1   17.51    0.77
  11  -7   1   21.51    0.83
  11  -7   1   23.43    0.85
  11  -7   1   23.30    0.87
  11   7   1   20.47    0.91
  12  -7   1    0.97    0.05
  11  -8  -1    1.07    0.06
  11  -8  -1    1.27    0.06
  10  -8  -1    0.05    0.02
  10  -8  -1    0.03    0.02
   9  -8  -1    9.53    0.38
   9  -8  -1    9.66    0.37
  -8  -8   1   14.56    0.56
   8  -8  -1   15.39    0.57
  -7  -8   1    4.36    0.19
   7  -8  -1    4.62    0.20
  -7  -8   1    4.46    0.18
   7  -8  -1    4.43    0.18
   6  -8  -1    5.94    0.25
  -6  -8   1    5.82    0.23
  -6  -8   1    5.97    0.24
  -6  -8   1    5.73    0.25
  -6  -8   1    6.10    0.23
   6  -8  -1    5.81    0.23
  -5  -8   1    2.05    0.12
  -5  -8   1    2.13    0.10
  -5  -8   1    2.12    0.11
  -5  -8   1    2.17    0.09
  -4  -8   1    3.53    0.17
   4  -8  -1    3.59    0.16
  -4  -8   1    3.66    0.14
  -4  -8   1    3.68    0.15
  -4  -8   1    3.59    0.16
   3  -8  -1   11.44    0.43
  -3  -8   1   12.10    0.46
   3  -8  -1   11.81    0.45
  -3  -8   1   12.36    0.49
  -3  -8   1   11.95    0.44
   3  -8  -1   11.78    0.49
  -3  -8   1   12.04    0.48
   2  -8  -1    8.34    0.35
  -2  -8   1    9.28    0.38
   2  -8  -1    9.08    0.34
   2  -8  -1    8.80    0.34
  -2  -8   1    9.17    0.36
   2  -8  -1    9.18    0.35
  -2  -8   1    9.56    0.39
   2  -8  -1    9.52    0.38
  -2  -8   1    9.71    0.34
   2  -8  -1    9.48    0.39
  -1  -8   1    2.05    0.12
   1  -8  -1    1.88    0.10
   1  -8  -1    1.95    0.11
   1  -8  -1    2.03    0.09
  -1  -8   1    1.91    0.09
  -1  -8   1    1.99    0.10
   1  -8  -1    2.02    0.11
  -1  -8   1    1.93    0.11
   1  -8  -1    2.04    0.11
   0  -8  -1   26.87    0.99
   0  -8   1   27.11    0.99
   0  -8  -1   26.92    1.08
   0  -8  -1   28.15    1.10
   0  -8  -1   28.20    0.99
   0  -8   1   27.54    1.08
   0  -8  -1   27.12    1.02
   0  -8   1   28.61    1.10
   0  -8   1   27.80    1.02
   1  -8   1    3.18    0.14
   1  -8   1    3.27    0.13
   1  -8   1    3.19    0.16
   1  -8   1    3.16    0.13
  -1  -8  -1    3.33    0.15
   1  -8   1    3.06    0.16
  -1  -8  -1    3.40    0.16
  -1  -8  -1    3.36    0.14
  -1  -8  -1    3.31    0.16
  -2  -8  -1   34.71    1.30
   2  -8   1   30.88    1.23
  -2  -8  -1   33.69    1.20
   2  -8   1   34.60    1.33
   2  -8   1   33.13    1.19
  -2  -8  -1   34.84    1.33
   2  -8   1   31.62    1.23
  -2  -8  -1   34.55    1.23
  -3  -8  -1    1.69    0.09
   3  -8   1    1.50    0.08
  -3  -8  -1    1.59    0.10
  -3  -8  -1    1.64    0.10
   3  -8   1    1.58    0.10
  -3  -8  -1    1.65    0.10
   4  -8   1    0.93    0.06
  -4  -8  -1    1.33    0.09
   4  -8   1    1.00    0.07
  -4  -8  -1    1.11    0.07
  -4  -8  -1    1.08    0.08
  -4  -8  -1    1.07    0.05
  -5  -8  -1    3.04    0.12
  -5  -8  -1    3.72    0.14
  -5  -8  -1    2.93    0.15
  -5  -8  -1    3.13    0.15
   5  -8   1    3.05    0.15
  -6  -8  -1    0.80    0.07
  -6  -8  -1    0.68    0.07
  -6  -8  -1    0.59    0.04
   7  -8   1    1.65    0.08
  -7  -8  -1    1.45    0.09
   7  -8   1    1.71    0.10
  -7  -8  -1    1.65    0.08
   8  -8   1    1.57    0.10
   8  -8   1    1.56    0.08
  -8  -8  -1    1.50    0.08
   9  -8   1    0.02    0.02
   9  -8   1    0.04    0.03
  10  -8   1    0.02    0.02
  10  -8   1    0.04    0.02
  11  -8   1    0.89    0.05
  11  -8   1    1.03    0.05
  10  -9  -1    0.02    0.02
  10  -9  -1    0.04    0.02
   9  -9  -1    4.43    0.19
   9  -9  -1    4.80    0.19
  -9  -9   1    4.64    0.19
   9  -9  -1    4.99    0.21
   8  -9  -1    5.38    0.24
   8  -9  -1    5.44    0.21
   8  -9  -1    4.99    0.22
  -8  -9   1    5.46    0.21
  -7  -9   1    0.71    0.05
   7  -9  -1    0.61    0.04
   7  -9  -1    0.76    0.08
  -7  -9   1    0.63    0.07
   7  -9  -1    0.77    0.05
   6  -9  -1    2.57    0.14
  -6  -9   1    2.60    0.11
   6  -9  -1    2.69    0.11
  -6  -9   1    2.60    0.13
  -6  -9   1    2.33    0.13
  -5  -9   1    0.11    0.04
   5  -9  -1    0.07    0.02
  -5  -9   1    0.03    0.02
   5  -9  -1    0.01    0.04
  -5  -9   1    0.05    0.04
  -5  -9   1    0.05    0.04
  -4  -9   1    2.79    0.13
  -4  -9   1    2.75    0.14
   4  -9  -1    2.57    0.15
  -4  -9   1    2.87    0.15
  -4  -9   1    2.79    0.11
   4  -9  -1    2.82    0.12
   3  -9  -1    2.75    0.12
  -3  -9   1    2.78    0.15
   3  -9  -1    2.96    0.12
   3  -9  -1    2.89    0.15
  -3  -9   1    2.77    0.13
  -3  -9   1    2.85    0.14
   2  -9  -1    8.57    0.36
  -2  -9   1    8.52    0.32
  -2  -9   1    8.65    0.33
  -2  -9   1    8.73    0.36
  -2  -9   1    8.72    0.36
   2  -9  -1    8.44    0.31
   2  -9  -1    8.01    0.31
   2  -9  -1    7.90    0.33
   2  -9  -1    8.02    0.32
  -1  -9   1    0.07    0.05
  -1  -9   1    0.03    0.04
   1  -9  -1    0.05    0.04
   1  -9  -1    0.04    0.01
  -1  -9   1    0.06    0.03
   1  -9  -1    0.02    0.03
   1  -9  -1    0.06    0.03
   1  -9  -1    0.04    0.04
  -1  -9   1    0.02    0.04
   0  -9  -1    0.22    0.04
   0  -9  -1    0.33    0.05
   0  -9   1    0.27    0.04
   0  -9   1    0.22    0.05
   0  -9   1    0.21    0.05
   0  -9  -1    0.23    0.05
   0  -9   1    0.25    0.04
  -1  -9  -1    1.43    0.10
   1  -9   1    1.34    0.08
   1  -9   1    1.29    0.10
  -1  -9  -1    1.70    0.09
   1  -9   1    1.33    0.08
  -1  -9  -1    1.39    0.10
  -1  -9  -1    1.39    0.09
   1  -9   1    1.31    0.06
   2  -9   1    8.67    0.35
   2  -9   1    9.11    0.36
  -2  -9  -1    9.59    0.35
  -2  -9  -1    9.72    0.39
  -2  -9  -1    9.59    0.37
   2  -9   1    9.66    0.35
   2  -9   1    9.68    0.40
   3  -9   1    0.06    0.03
  -3  -9  -1    0.09    0.05
   3  -9   1    0.02    0.04
  -3  -9  -1    0.06    0.04
  -3  -9  -1    0.14    0.04
   4  -9   1    1.81    0.12
  -4  -9  -1    2.18    0.12
  -4  -9  -1    2.07    0.11
  -4  -9  -1    1.89    0.08
  -5  -9  -1    0.15    0.05
   5  -9   1    0.18    0.03
  -5  -9  -1    0.16    0.04
  -5  -9  -1    0.18    0.02
   5  -9   1    0.19    0.05
  -6  -9  -1    7.86    0.29
   6  -9   1    7.71    0.30
  -6  -9  -1    7.65    0.31
   6  -9   1    7.82    0.34
  -6  -9  -1    7.62    0.32
   7  -9   1    1.74    0.08
  -7  -9  -1    1.57    0.10
  -7  -9  -1    1.76    0.08
   7  -9   1    1.96    0.11
   8  -9   1    0.23    0.03
   8  -9   1    0.19    0.02
  -8  -9  -1    0.20    0.03
   8  -9   1    0.30    0.05
  -9  -9  -1    2.63    0.11
   9  -9   1    2.54    0.11
   9  -9   1    2.73    0.13
   9  -9   1    2.65    0.11
  10  -9   1    3.17    0.13
  10  -9   1    3.12    0.13
  -9 -10   1    1.97    0.08
   8 -10  -1    2.21    0.09
   8 -10  -1    1.79    0.09
   8 -10  -1    2.17    0.11
  -8 -10   1    2.19    0.09
   7 -10  -1    4.26    0.20
  -7 -10   1    4.34    0.17
   7 -10  -1    4.33    0.17
   6 -10  -1    0.22    0.03
   6 -10  -1    0.24    0.04
  -6 -10   1    0.22    0.04
  -6 -10   1    0.27    0.02
  -5 -10   1    0.14    0.04
   5 -10  -1    0.10    0.04
  -5 -10   1    0.13    0.02
  -5 -10   1    0.12    0.04
   5 -10  -1    0.12    0.02
  -4 -10   1    7.54    0.29
  -4 -10   1    7.25    0.31
   4 -10  -1    7.52    0.28
  -4 -10   1    7.50    0.30
   4 -10  -1    7.44    0.32
   3 -10  -1    0.71    0.05
   3 -10  -1    0.65    0.08
   3 -10  -1    0.68    0.04
  -3 -10   1    0.83    0.08
  -3 -10   1    0.73    0.07
  -3 -10   1    0.83    0.07
  -2 -10   1    2.79    0.14
   2 -10  -1    2.50    0.13
  -2 -10   1    2.93    0.15
   2 -10  -1    2.70    0.14
   2 -10  -1    2.70    0.12
  -2 -10   1    2.86    0.12
   2 -10  -1    2.66    0.11
   1 -10  -1    1.81    0.10
   1 -10  -1    1.90    0.08
   1 -10  -1    1.89    0.10
  -1 -10   1    1.98    0.11
  -1 -10   1    1.87    0.10
  -1 -10   1    1.79    0.11
   1 -10  -1    1.83    0.12
   0 -10  -1    0.71    0.06
   0 -10  -1    0.70    0.07
   0 -10   1    0.70    0.04
   0 -10   1    0.73    0.08
   0 -10  -1    0.74    0.08
   0 -10   1    0.82    0.07
   0 -10   1    0.73    0.07
   1 -10   1    4.93    0.19
   1 -10   1    4.92    0.20
  -1 -10  -1    5.21    0.22
   1 -10   1    4.90    0.21
  -1 -10  -1    5.08    0.23
   1 -10   1    5.08    0.23
  -1 -10  -1    4.82    0.23
  -1 -10  -1    5.27    0.20
  -2 -10  -1    2.90    0.14
   2 -10   1    2.57    0.11
   2 -10   1    2.78    0.15
  -2 -10  -1    2.68    0.15
   2 -10   1    2.78    0.12
   2 -10   1    2.52    0.13
  -2 -10  -1    2.77    0.12
  -3 -10  -1    3.72    0.16
  -3 -10  -1    3.78    0.17
   3 -10   1    3.73    0.18
   3 -10   1    3.61    0.14
  -3 -10  -1    3.88    0.18
   3 -10   1    3.58    0.15
  -4 -10  -1    0.68    0.08
  -4 -10  -1    0.53    0.06
   4 -10   1    0.72    0.07
   4 -10   1    0.73    0.04
  -5 -10  -1    4.16    0.16
   5 -10   1    3.92    0.19
  -5 -10  -1    3.97    0.19
   5 -10   1    4.14    0.16
  -6 -10  -1   12.04    0.51
   6 -10   1   12.96    0.49
   6 -10   1   12.64    0.53
  -6 -10  -1   13.83    0.48
   7 -10   1    1.46    0.07
   7 -10   1    1.41    0.09
  -7 -10  -1    1.55    0.07
  -8 -10  -1    0.23    0.02
   8 -10   1    0.18    0.02
   8 -10   1    0.23    0.02
   6 -11  -1    3.62    0.17
   5 -11  -1    3.08    0.15
   4 -11  -1    0.21    0.04
  -4 -11   1    0.20    0.04
  -3 -11   1    5.32    0.21
   3 -11  -1    4.97    0.20
   3 -11  -1    5.41    0.23
  -3 -11   1    5.52    0.22
   2 -11  -1    5.47    0.22
   2 -11  -1    5.74    0.22
   2 -11  -1    5.36    0.25
  -2 -11   1    6.13    0.24
  -2 -11   1    5.91    0.22
   1 -11  -1    2.02    0.08
   1 -11  -1    1.87    0.09
   1 -11  -1    1.96    0.10
  -1 -11   1    2.09    0.11
  -1 -11   1    1.98    0.10
   1 -11  -1    1.89    0.11
   0 -11   1   12.49    0.46
   0 -11   1   12.31    0.51
   0 -11  -1   12.25    0.46
   0 -11  -1   12.23    0.51
   0 -11  -1   12.43    0.47
   0 -11   1   12.66    0.47
   1 -11   1    0.09    0.03
  -1 -11  -1    0.15    0.04
   1 -11   1    0.10    0.01
   1 -11   1    0.11    0.04
  -1 -11  -1    0.12    0.04
   1 -11   1    0.07    0.03
   2 -11   1    1.86    0.09
  -2 -11  -1    2.03    0.11
  -2 -11  -1    1.94    0.10
   2 -11   1    1.99    0.08
   2 -11   1    1.99    0.11
   3 -11   1    2.51    0.13
   4 -11   1    0.01    0.03
   5 -11   1    1.79    0.10
   3 -12   1    2.42    0.09
 -15   0   2    0.03    0.02
  14   0  -2    4.77    0.23
 -14   0   2    5.62    0.22
 -13   0   2   -0.01    0.03
  13   0  -2   -0.01    0.03
 -12   0   2    6.41    0.26
  12   0  -2    6.18    0.28
 -11   0   2    0.03    0.03
  11   0  -2    0.03    0.03
 -10   0   2    1.00    0.07
  10   0  -2    1.13    0.07
  -8   0   2    1.79    0.11
  -7   0   2    0.04    0.02
  -6   0   2  407.38   20.42
  -5   0   2    0.06    0.02
  -5   0   2    0.05    0.02
  -3   0   2    0.02    0.01
  -2   0   2   63.07    3.38
  -1   0   2    0.14    0.01
   0   0  -2    0.21    0.05
  -1   0  -2   -0.08    0.02
  -2   0  -2  277.11   15.06
  -3   0  -2   -0.01    0.02
  -4   0  -2    0.35    0.04
  -5   0  -2    0.01    0.02
  -6   0  -2    0.53    0.06
  -7   0  -2    0.00    0.02
  -8   0  -2   32.68    1.65
  -9   0  -2    0.01    0.03
 -10   0  -2    3.43    0.15
 -11   0  -2    0.01    0.03
  12   0   2   39.15    1.61
 -12   0  -2   39.96    1.49
  13   0   2    0.03    0.03
 -13   0  -2    0.03    0.03
 -14   0  -2   15.93    0.61
 -15   0  -2    0.09    0.02
 -15  -1   2    0.03    0.03
  15  -1  -2    0.01    0.03
 -15   1   2    0.02    0.03
 -14  -1   2    6.05    0.25
  14  -1  -2    6.20    0.25
  14   1  -2    5.72    0.26
 -14   1   2    6.19    0.25
  13  -1  -2    3.37    0.16
 -13  -1   2    3.53    0.16
  13   1  -2    3.51    0.17
 -13   1   2    3.36    0.16
  12  -1  -2    5.39    0.25
  12  -1  -2    5.69    0.24
 -12  -1   2    5.81    0.24
 -12   1   2    5.57    0.24
  12   1  -2    6.17    0.26
  11  -1  -2   27.36    1.07
  11  -1  -2   26.90    1.15
 -11  -1   2   28.61    1.07
  11   1  -2   29.87    1.16
 -11   1   2   28.03    1.07
 -10  -1   2   19.74    0.99
  10  -1  -2   19.52    0.80
  10  -1  -2   18.94    0.74
 -10  -1   2   19.85    0.74
 -10   1   2   19.06    0.74
  -9  -1   2    0.70    0.07
   9  -1  -2    0.60    0.05
   9  -1  -2    0.78    0.05
  -9  -1   2    0.63    0.05
   9  -1  -2    0.67    0.04
  -9   1   2    0.64    0.05
   8  -1  -2    3.49    0.15
  -8  -1   2    3.48    0.19
  -7  -1   2    4.17    0.22
  -7  -1   2    3.77    0.23
  -6  -1   2    7.03    0.39
  -6  -1   2    7.15    0.34
  -6  -1   2    7.36    0.37
  -5  -1   2    6.80    0.37
  -5  -1   2    6.65    0.32
  -5  -1   2    7.19    0.36
  -4  -1   2   78.40    4.01
  -4  -1   2   82.74    4.61
  -4   1   2   78.83    4.22
  -3  -1   2    4.73    0.24
  -3   1   2    4.35    0.25
  -2  -1   2  136.65    7.39
  -1  -1   2   18.57    0.99
   0  -1  -2    9.37    0.53
  -1  -1  -2   25.37    1.35
  -2  -1  -2  182.88    9.63
  -3  -1  -2    6.79    0.36
  -3   1  -2    6.49    0.36
  -4  -1  -2    1.40    0.08
  -4   1  -2    1.27    0.09
  -5  -1  -2    3.12    0.15
  -5  -1  -2    3.22    0.18
  -6  -1  -2   25.78    1.18
  -7  -1  -2   46.30    2.18
  -7  -1  -2   47.41    2.53
  -7  -1  -2   49.80    2.40
  -8  -1  -2    5.06    0.27
  -9  -1  -2    0.38    0.04
  -9  -1  -2    0.30    0.05
   9  -1   2    0.39    0.05
  -9   1  -2    0.43    0.04
 -10  -1  -2    0.28    0.04
  10  -1   2    0.26    0.03
  10  -1   2    0.20    0.03
 -10  -1  -2    0.19    0.04
 -10   1  -2    0.23    0.03
 -11  -1  -2    0.25    0.04
  11  -1   2    0.28    0.04
  11  -1   2    0.45    0.05
 -11   1  -2    0.25    0.04
 -12  -1  -2    6.75    0.28
  12  -1   2    6.82    0.28
 -12   1  -2    6.72    0.28
  13  -1   2    0.25    0.04
 -13  -1  -2    0.16    0.03
 -13   1  -2    0.14    0.03
  13   1   2    0.20    0.04
  14  -1   2   13.71    0.54
 -14  -1  -2   14.31    0.54
 -14   1  -2   13.76    0.54
 -15  -1  -2    2.73    0.12
 -15   1  -2    2.63    0.12
  15  -2  -2    2.45    0.11
 -15  -2   2    2.51    0.11
 -15   2   2    2.37    0.11
  14  -2  -2    1.61    0.09
 -14  -2   2    1.76    0.09
 -14   2   2    1.58    0.09
  14   2  -2    1.63    0.09
 -13  -2   2    0.15    0.03
  13  -2  -2    0.14    0.04
 -13   2   2    0.08    0.03
  13   2  -2    0.13    0.04
  12  -2  -2    0.18    0.04
 -12  -2   2    0.18    0.04
 -12   2   2    0.11    0.04
  12   2  -2    0.21    0.04
 -11  -2   2    5.39    0.22
  11  -2  -2    5.01    0.22
  11  -2  -2    4.94    0.22
  11   2  -2    5.72    0.24
 -11   2   2    4.67    0.22
  10  -2  -2    3.70    0.15
  10  -2  -2    3.35    0.15
 -10  -2   2    3.67    0.20
 -10  -2   2    3.67    0.16
  10  -2  -2    3.61    0.16
 -10   2   2    3.29    0.16
   9  -2  -2   11.74    0.52
  -9  -2   2   12.42    0.48
  -9  -2   2   13.45    0.65
   9  -2  -2   11.54    0.49
   9  -2  -2   13.66    0.49
   9  -2  -2   12.77    0.50
   8  -2  -2    2.42    0.12
  -8  -2   2    2.47    0.16
  -8  -2   2    2.47    0.11
  -8  -2   2    2.74    0.15
  -7  -2   2    1.35    0.08
  -7  -2   2    1.36    0.09
   7  -2  -2    1.22    0.07
  -7  -2   2    1.34    0.09
  -6  -2   2    2.12    0.13
  -6  -2   2    2.24    0.11
  -6  -2   2    2.24    0.13
  -5  -2   2    0.53    0.04
  -5  -2   2    0.44    0.04
  -5  -2   2    0.48    0.04
  -4  -2   2    0.03    0.01
  -4  -2   2    0.02    0.01
  -4  -2   2    0.04    0.02
  -3  -2   2    7.77    0.41
   2  -2  -2  129.80    7.37
  -2  -2   2  141.50    7.29
  -1  -2   2  214.19   11.29
   1  -2  -2  208.64   11.28
   0  -2   2  803.59   42.52
  -1  -2  -2   14.96    0.75
   1  -2   2   13.37    0.75
  -2  -2  -2   25.95    1.38
  -3  -2  -2  109.98    5.73
  -3  -2  -2  107.04    4.95
  -4  -2  -2   87.98    4.14
  -4  -2  -2   93.88    4.81
  -5  -2  -2  110.80    5.22
  -5  -2  -2  118.18    6.07
  -6  -2  -2   17.40    0.83
  -6  -2  -2   18.71    0.97
  -7  -2  -2    0.04    0.03
  -7  -2  -2    0.04    0.02
  -7  -2  -2    0.05    0.02
  -8  -2  -2    0.83    0.06
  -8  -2  -2    0.97    0.07
  -8  -2  -2    0.85    0.05
   8  -2   2    0.84    0.06
  -8  -2  -2    0.80    0.08
  -9  -2  -2   54.15    2.06
   9  -2   2   54.14    2.07
  -9  -2  -2   57.22    2.78
  10  -2   2    0.12    0.03
 -10  -2  -2    0.19    0.03
 -10  -2  -2    0.15    0.04
  10  -2   2    0.16    0.03
 -10   2  -2    0.20    0.04
  11  -2   2    4.28    0.18
  11  -2   2    3.99    0.18
  11  -2   2    4.25    0.18
 -11  -2  -2    4.42    0.18
 -11  -2  -2    4.07    0.24
 -11   2  -2    4.11    0.18
  12  -2   2    1.02    0.07
  12  -2   2    0.86    0.06
 -12  -2  -2    0.91    0.07
 -12   2  -2    0.83    0.07
  13  -2   2   15.64    0.57
 -13  -2  -2   14.90    0.57
 -13   2  -2   14.46    0.57
  13   2   2   14.36    0.62
 -14  -2  -2    9.44    0.35
  14  -2   2    8.77    0.35
 -14   2  -2    8.56    0.35
  15  -3  -2    0.34    0.04
  14  -3  -2    0.54    0.05
 -14  -3   2    0.45    0.04
 -13  -3   2    3.18    0.14
  13  -3  -2    3.18    0.14
  13   3  -2    3.03    0.15
 -12  -3   2    1.06    0.07
  12  -3  -2    1.09    0.07
  12  -3  -2    0.91    0.06
  12   3  -2    0.89    0.08
 -11  -3   2    2.14    0.10
  11  -3  -2    2.02    0.10
  11  -3  -2    2.01    0.10
  11  -3  -2    1.83    0.10
 -10  -3   2    8.69    0.54
  10  -3  -2    9.91    0.38
 -10  -3   2   10.18    0.38
  10  -3  -2   10.19    0.39
  10  -3  -2    9.18    0.38
  -9  -3   2    0.18    0.04
  -9  -3   2    0.10    0.03
  -9  -3   2    0.06    0.02
   9  -3  -2    0.07    0.03
   9  -3  -2    0.10    0.03
  -8  -3   2    8.69    0.43
   8  -3  -2    7.96    0.32
   8  -3  -2    7.92    0.32
  -8  -3   2    8.25    0.45
  -8  -3   2    8.07    0.32
  -7  -3   2    4.11    0.24
  -7  -3   2    4.43    0.21
  -7  -3   2    4.31    0.23
  -6  -3   2    0.03    0.02
  -6  -3   2   -0.01    0.02
  -6  -3   2    0.04    0.02
  -5  -3   2   92.12    4.93
  -5  -3   2   93.72    4.70
  -5  -3   2   94.16    4.27
  -4  -3   2    1.69    0.09
  -4  -3   2    1.76    0.09
  -4  -3   2    1.64    0.10
  -3  -3   2    0.07    0.01
  -3  -3   2    0.05    0.01
  -3  -3   2    0.11    0.02
  -2  -3   2    0.15    0.02
  -1  -3   2   20.89    1.05
   1  -3  -2   18.26    1.03
  -1  -3   2   19.42    1.05
   0  -3   2  122.74    6.18
   0  -3  -2  111.61    6.29
  -1  -3  -2   21.47    1.08
   1  -3   2   19.40    1.08
  -2  -3  -2   42.27    2.12
  -2  -3  -2   38.83    1.83
   2  -3   2   39.11    2.13
  -3  -3  -2   33.73    1.73
  -3  -3  -2   31.91    1.49
  -4  -3  -2   99.72    4.65
  -4  -3  -2  103.95    5.39
  -5  -3  -2   64.78    3.40
  -5  -3  -2   64.11    2.94
  -6  -3  -2   34.02    1.59
  -6  -3  -2   35.65    1.85
  -7  -3  -2    4.97    0.29
  -7  -3  -2    5.27    0.27
   7  -3   2    5.04    0.21
  -7  -3  -2    5.36    0.25
  -8  -3  -2    9.71    0.47
  -8  -3  -2    8.84    0.50
  -8  -3  -2    9.54    0.43
  -8  -3  -2    8.41    0.33
  -8  -3  -2    9.00    0.35
   8  -3   2    8.76    0.36
  -9  -3  -2    1.10    0.09
  -9  -3  -2    0.99    0.06
  -9  -3  -2    1.05    0.10
   9  -3   2    1.09    0.07
  -9  -3  -2    1.14    0.08
  -9  -3  -2    1.13    0.06
   9  -3   2    1.20    0.07
 -10  -3  -2   12.66    0.46
  10  -3   2   11.55    0.47
  10  -3   2   11.68    0.47
 -10  -3  -2   12.10    0.62
  11  -3   2    4.97    0.22
 -11  -3  -2    5.64    0.22
  11  -3   2    5.39    0.22
  11  -3   2    4.81    0.22
 -11  -3  -2    5.00    0.28
  12  -3   2    0.04    0.02
  12  -3   2    0.10    0.03
  12  -3   2    0.04    0.03
 -12  -3  -2    0.08    0.03
 -13  -3  -2    0.04    0.02
  13  -3   2    0.09    0.03
  13  -3   2    0.05    0.02
  13   3   2    0.05    0.03
 -14  -3  -2    0.17    0.02
  14  -3   2    0.24    0.03
  14  -4  -2    1.07    0.07
 -13  -4   2   11.86    0.47
  13  -4  -2   12.92    0.48
  13  -4  -2   12.46    0.50
  13   4  -2   12.55    0.52
 -12  -4   2    3.89    0.16
  12  -4  -2    4.07    0.17
  12  -4  -2    3.67    0.17
  12  -4  -2    3.87    0.17
  12   4  -2    3.93    0.18
  11  -4  -2    2.93    0.13
  11  -4  -2    2.89    0.13
 -11  -4   2    2.74    0.13
  11  -4  -2    2.86    0.13
  11   4  -2    2.68    0.14
  10  -4  -2    0.66    0.06
  10  -4  -2    0.68    0.05
  10  -4  -2    0.47    0.06
 -10  -4   2    0.58    0.05
   9  -4  -2    3.28    0.14
  -9  -4   2    3.51    0.14
   9  -4  -2    3.26    0.15
  -9  -4   2    3.05    0.13
  -9  -4   2    3.08    0.20
  -8  -4   2    1.17    0.09
  -8  -4   2    1.09    0.06
  -8  -4   2    1.42    0.08
   8  -4  -2    1.08    0.06
   8  -4  -2    1.10    0.07
   8  -4  -2    1.05    0.07
  -8  -4   2    1.27    0.06
   7  -4  -2   20.96    0.80
   7  -4  -2   20.60    0.81
  -7  -4   2   21.81    1.07
  -7  -4   2   20.21    0.80
  -7  -4   2   22.34    0.98
  -7  -4   2   21.05    1.13
  -6  -4   2    0.11    0.02
  -6  -4   2    0.10    0.03
  -6  -4   2    0.11    0.03
  -5  -4   2   79.40    4.51
  -5  -4   2   80.48    4.02
  -5  -4   2   79.58    3.64
  -4  -4   2    4.32    0.21
  -4  -4   2    3.94    0.20
  -4  -4   2    3.89    0.22
  -3  -4   2    2.53    0.14
  -3  -4   2    2.66    0.14
  -2  -4   2   30.12    1.53
   2  -4  -2   27.86    1.53
  -2  -4   2   28.88    1.32
  -1  -4   2   11.58    0.55
  -1  -4   2   12.70    0.63
   1  -4  -2   11.43    0.63
  -1  -4   2   12.19    0.63
   0  -4   2    0.08    0.01
   1  -4   2   15.92    0.86
  -1  -4  -2   16.61    0.74
  -2  -4  -2    0.74    0.05
  -2  -4  -2    0.70    0.05
   2  -4   2    0.67    0.05
  -3  -4  -2   27.85    1.45
  -3  -4  -2   27.15    1.25
  -4  -4  -2    4.49    0.22
  -4  -4  -2    4.63    0.25
  -5  -4  -2    0.10    0.02
  -5  -4  -2    0.13    0.02
  -5  -4  -2    0.08    0.03
  -6  -4  -2    0.37    0.04
   6  -4   2    0.28    0.03
  -6  -4  -2    0.38    0.05
  -6  -4  -2    0.35    0.05
  -7  -4  -2    8.44    0.33
  -7  -4  -2    8.75    0.35
   7  -4   2    9.12    0.36
  -7  -4  -2    9.87    0.43
  -7  -4  -2    9.30    0.47
  -7  -4  -2    9.04    0.50
   8  -4   2    1.26    0.08
  -8  -4  -2    1.30    0.10
  -8  -4  -2    1.25    0.07
   8  -4   2    1.34    0.07
  -8  -4  -2    1.26    0.07
  -8  -4  -2    1.35    0.09
  -8  -4  -2    1.26    0.09
  -9  -4  -2    2.05    0.13
   9  -4   2    2.15    0.10
  -9  -4  -2    2.13    0.10
  -9  -4  -2    2.15    0.13
   9  -4   2    2.10    0.11
  -9  -4  -2    2.09    0.10
  -9  -4  -2    1.85    0.15
 -10  -4  -2   17.52    0.66
 -10  -4  -2   18.68    0.70
  10  -4   2   18.77    0.71
 -10  -4  -2   18.06    0.94
  10  -4   2   18.78    0.70
  11  -4   2    3.76    0.17
  11  -4   2    4.08    0.17
  11  -4   2    3.89    0.17
 -11  -4  -2    3.97    0.16
 -11  -4  -2    3.63    0.22
  12  -4   2    1.53    0.08
  12  -4   2    1.59    0.09
  12  -4   2    1.49    0.08
 -12  -4  -2    1.44    0.07
  13  -4   2    3.63    0.15
 -13  -4  -2    3.15    0.14
  13  -4   2    3.38    0.15
  13   4   2    3.60    0.16
  14  -4   2    2.30    0.10
  14  -5  -2    0.00    0.02
  13  -5  -2    6.42    0.25
  13  -5  -2    6.33    0.26
  13   5  -2    6.00    0.27
  12  -5  -2    5.79    0.25
  12  -5  -2    6.01    0.25
  12  -5  -2    6.08    0.25
  12   5  -2    6.05    0.27
  11  -5  -2   14.97    0.60
  11  -5  -2   15.34    0.58
  11  -5  -2   15.03    0.59
  11   5  -2   15.01    0.63
 -10  -5   2   11.76    0.47
  10  -5  -2   13.44    0.50
  10  -5  -2   13.13    0.50
 -10  -5   2   11.88    0.49
  10  -5  -2   13.47    0.51
   9  -5  -2    3.82    0.16
  -9  -5   2    3.36    0.15
   9  -5  -2    3.56    0.15
   9  -5  -2    3.59    0.16
  -9  -5   2    3.33    0.15
   8  -5  -2    6.87    0.27
  -8  -5   2    6.50    0.38
   8  -5  -2    6.67    0.27
  -8  -5   2    6.68    0.26
   8  -5  -2    7.20    0.28
  -8  -5   2    6.66    0.26
  -7  -5   2    1.44    0.10
  -7  -5   2    1.38    0.08
   7  -5  -2    1.67    0.09
   7  -5  -2    1.60    0.08
  -6  -5   2    1.62    0.09
  -6  -5   2    1.93    0.11
  -6  -5   2    1.94    0.09
  -6  -5   2    2.05    0.12
  -6  -5   2    1.96    0.11
  -6  -5   2    1.85    0.08
   6  -5  -2    1.82    0.09
  -5  -5   2   21.01    1.09
  -5  -5   2   20.62    0.95
   5  -5  -2   20.16    0.79
  -5  -5   2   20.23    0.74
  -5  -5   2   21.17    1.04
  -4  -5   2   19.10    0.72
  -4  -5   2   20.60    1.06
  -4  -5   2   20.76    0.93
  -3  -5   2    2.05    0.11
  -3  -5   2    1.82    0.11
  -3  -5   2    1.89    0.10
  -2  -5   2   40.40    1.83
  -2  -5   2   42.94    2.11
   2  -5  -2   36.85    2.11
   1  -5  -2   33.43    1.76
   0  -5  -2   70.08    3.39
   0  -5   2   78.19    3.90
  -1  -5  -2    0.20    0.02
   1  -5   2    0.15    0.02
  -2  -5  -2   39.22    1.71
   2  -5   2   35.81    1.97
  -3  -5  -2   18.78    0.75
  -3  -5  -2   18.18    0.67
  -3  -5  -2   19.48    1.00
  -3  -5  -2   18.98    0.87
  -4  -5  -2    0.76    0.05
  -4  -5  -2    0.74    0.06
  -4  -5  -2    0.65    0.05
   5  -5   2    0.03    0.02
  -5  -5  -2    0.03    0.02
  -5  -5  -2    0.05    0.02
  -5  -5  -2    0.06    0.02
  -5  -5  -2    0.07    0.03
  -5  -5  -2    0.04    0.02
  -6  -5  -2   31.81    1.27
  -6  -5  -2   33.58    1.75
  -6  -5  -2   33.97    1.66
  -6  -5  -2   32.31    1.21
   6  -5   2   33.91    1.25
  -6  -5  -2   32.71    1.18
  -6  -5  -2   32.62    1.21
   6  -5   2   32.54    1.24
  -6  -5  -2   33.66    1.51
  -7  -5  -2   22.52    0.81
   7  -5   2   21.82    0.85
  -7  -5  -2   21.28    0.87
   7  -5   2   23.53    0.86
  -7  -5  -2   22.99    1.14
  -7  -5  -2   23.11    1.21
  -7  -5  -2   22.87    1.04
  -8  -5  -2    7.08    0.43
   8  -5   2    7.67    0.31
  -8  -5  -2    7.95    0.40
  -8  -5  -2    7.81    0.37
  -8  -5  -2    7.69    0.29
   8  -5   2    7.51    0.30
   9  -5   2   10.47    0.41
   9  -5   2   10.48    0.42
  -9  -5  -2   10.57    0.50
  -9  -5  -2   10.85    0.39
  -9  -5  -2    9.75    0.40
  -9  -5  -2   10.73    0.54
 -10  -5  -2   33.45    1.71
  10  -5   2   33.83    1.29
 -10  -5  -2   33.90    1.21
  10  -5   2   34.43    1.28
 -11  -5  -2   34.63    1.33
  11  -5   2   37.32    1.41
  11  -5   2   38.28    1.40
  11  -5   2   38.42    1.45
  12  -5   2    0.99    0.07
  12  -5   2    1.07    0.06
  12  -5   2    0.98    0.06
  12   5   2    1.02    0.07
  13  -5   2    1.00    0.06
  13  -5   2    0.99    0.06
  13  -5   2    0.90    0.05
  13  -6  -2    0.35    0.04
  13  -6  -2    0.37    0.04
  12  -6  -2    0.06    0.02
  12  -6  -2    0.08    0.02
  12   6  -2    0.07    0.03
  11  -6  -2    3.12    0.15
  11  -6  -2    3.39    0.14
  11  -6  -2    3.24    0.14
  11   6  -2    3.17    0.16
  10  -6  -2    4.15    0.17
  10  -6  -2    4.22    0.18
  10  -6  -2    4.26    0.17
  10  -6  -2    3.72    0.17
  10   6  -2    3.97    0.19
   9  -6  -2    7.03    0.29
   9  -6  -2    7.41    0.30
   9  -6  -2    7.41    0.29
  -8  -6   2    6.41    0.26
   8  -6  -2    6.80    0.27
   8  -6  -2    6.55    0.27
   8  -6  -2    6.62    0.26
   7  -6  -2    6.45    0.25
  -7  -6   2    5.89    0.25
  -7  -6   2    6.17    0.24
   7  -6  -2    6.44    0.26
   7  -6  -2    6.17    0.25
  -7  -6   2    6.16    0.35
   6  -6  -2    2.58    0.12
  -6  -6   2    2.67    0.12
  -6  -6   2    2.76    0.11
  -6  -6   2    2.94    0.16
  -6  -6   2    2.49    0.12
   6  -6  -2    2.88    0.13
  -6  -6   2    2.76    0.12
   5  -6  -2   10.51    0.40
  -5  -6   2   10.78    0.54
  -5  -6   2   10.81    0.37
   5  -6  -2    9.27    0.38
  -5  -6   2    9.47    0.40
   5  -6  -2    9.51    0.39
  -5  -6   2   10.45    0.38
  -5  -6   2   10.30    0.39
  -5  -6   2   10.42    0.38
  -4  -6   2   14.02    0.75
  -4  -6   2   14.20    0.53
  -4  -6   2   14.94    0.75
  -4  -6   2   13.47    0.55
   4  -6  -2   13.56    0.51
  -4  -6   2   14.01    0.52
   4  -6  -2   13.99    0.55
  -4  -6   2   14.53    0.51
  -4  -6   2   14.40    0.52
   3  -6  -2   45.35    1.74
  -3  -6   2   50.28    1.74
   3  -6  -2   50.06    1.89
  -3  -6   2   47.69    1.79
  -3  -6   2   52.37    1.93
   2  -6  -2   45.52    1.72
  -2  -6   2   52.74    1.91
   2  -6  -2   46.13    2.56
  -2  -6   2   50.14    1.72
  -1  -6   2    3.69    0.16
   1  -6  -2    3.27    0.13
   0  -6  -2    1.23    0.07
   0  -6  -2    1.36    0.08
   0  -6   2    1.37    0.08
   1  -6   2    3.52    0.17
  -1  -6  -2    3.93    0.18
  -1  -6  -2    3.53    0.14
   1  -6   2    3.69    0.20
  -1  -6  -2    4.19    0.17
  -2  -6  -2    4.77    0.21
  -2  -6  -2    5.09    0.21
  -2  -6  -2    4.90    0.19
   2  -6   2    4.94    0.21
  -2  -6  -2    5.17    0.24
  -3  -6  -2    1.43    0.08
  -3  -6  -2    1.48    0.08
  -3  -6  -2    1.40    0.08
  -3  -6  -2    1.42    0.08
  -3  -6  -2    1.25    0.06
  -3  -6  -2    1.45    0.07
  -4  -6  -2    1.28    0.07
  -4  -6  -2    1.12    0.07
  -4  -6  -2    1.24    0.05
  -4  -6  -2    1.29    0.07
  -4  -6  -2    1.35    0.08
   4  -6   2    1.07    0.07
  -4  -6  -2    1.22    0.07
  -4  -6  -2    1.26    0.07
   5  -6   2    2.98    0.14
  -5  -6  -2    3.37    0.17
  -5  -6  -2    3.22    0.13
  -5  -6  -2    3.11    0.14
  -5  -6  -2    3.20    0.14
  -5  -6  -2    3.29    0.14
  -5  -6  -2    3.31    0.18
   5  -6   2    2.90    0.13
  -5  -6  -2    3.54    0.17
  -5  -6  -2    3.13    0.13
  -6  -6  -2    0.04    0.03
  -6  -6  -2    0.02    0.02
  -6  -6  -2    0.02    0.02
   6  -6   2    0.03    0.03
   6  -6   2    0.02    0.02
  -6  -6  -2    0.04    0.02
  -6  -6  -2   -0.01    0.03
  -6  -6  -2    0.03    0.03
  -6  -6  -2    0.00    0.03
   7  -6   2   16.20    0.62
  -7  -6  -2   16.04    0.74
  -7  -6  -2   16.85    0.81
  -7  -6  -2   15.52    0.85
  -7  -6  -2   15.36    0.62
   7  -6   2   15.51    0.60
  -7  -6  -2   15.78    0.58
  -8  -6  -2    2.40    0.12
  -8  -6  -2    2.40    0.14
  -8  -6  -2    2.32    0.14
   8  -6   2    2.48    0.12
   8  -6   2    2.50    0.11
   9  -6   2    0.24    0.04
  -9  -6  -2    0.19    0.04
   9  -6   2    0.22    0.03
  10  -6   2   10.02    0.40
  10  -6   2   10.12    0.39
 -10  -6  -2   10.33    0.38
  11  -6   2   11.99    0.47
  11  -6   2   12.28    0.46
 -11  -6  -2   11.35    0.44
  11  -6   2   12.11    0.48
  12  -6   2   10.01    0.39
  12  -6   2    9.68    0.38
  12  -6   2    9.85    0.38
  12   6   2    9.30    0.41
  13  -6   2    5.26    0.21
  12  -7  -2    4.45    0.18
  11  -7  -2    0.89    0.05
  11  -7  -2    0.75    0.06
  11  -7  -2    0.73    0.05
  10  -7  -2    8.90    0.36
  10  -7  -2    9.30    0.37
  10  -7  -2    9.19    0.36
  10  -7  -2    9.46    0.37
   9  -7  -2    0.36    0.04
   9  -7  -2    0.33    0.05
   9  -7  -2    0.39    0.04
   8  -7  -2   23.89    0.89
   8  -7  -2   23.42    0.87
   8  -7  -2   22.39    0.88
  -7  -7   2    1.77    0.10
  -7  -7   2    1.84    0.09
   7  -7  -2    2.04    0.09
   7  -7  -2    1.89    0.09
   7  -7  -2    2.05    0.11
  -6  -7   2    9.86    0.38
   6  -7  -2   10.47    0.40
  -6  -7   2   10.06    0.37
   6  -7  -2   10.00    0.38
  -6  -7   2    9.91    0.39
  -5  -7   2    0.16    0.03
   5  -7  -2    0.20    0.04
   5  -7  -2    0.17    0.04
  -5  -7   2    0.21    0.04
  -5  -7   2    0.17    0.03
  -5  -7   2    0.13    0.02
   4  -7  -2    0.24    0.04
  -4  -7   2    0.13    0.03
  -4  -7   2    0.17    0.02
   4  -7  -2    0.29    0.04
  -4  -7   2    0.26    0.04
  -4  -7   2    0.19    0.04
   3  -7  -2    0.03    0.02
  -3  -7   2    0.02    0.03
  -3  -7   2    0.00    0.03
  -3  -7   2    0.02    0.02
   3  -7  -2    0.16    0.04
   3  -7  -2    0.02    0.03
  -3  -7   2    0.00    0.03
  -2  -7   2   -0.02    0.03
   2  -7  -2    0.01    0.02
  -2  -7   2   -0.01    0.02
  -2  -7   2    0.02    0.03
  -2  -7   2    0.03    0.03
   2  -7  -2    0.01    0.03
   2  -7  -2    0.02    0.03
   2  -7  -2    0.01    0.01
  -1  -7   2   14.59    0.59
   1  -7  -2   15.63    0.59
   1  -7  -2   14.78    0.57
   1  -7  -2   13.77    0.54
  -1  -7   2   13.96    0.57
   1  -7  -2   14.52    0.52
  -1  -7   2   14.70    0.52
   1  -7  -2   14.58    0.53
  -1  -7   2   14.07    0.54
   0  -7   2    0.46    0.05
   0  -7   2    0.49    0.06
   0  -7  -2    0.52    0.06
   0  -7  -2    0.42    0.05
   0  -7  -2    0.49    0.05
   0  -7  -2    0.43    0.02
   0  -7   2    0.56    0.06
   0  -7  -2    0.51    0.04
   0  -7  -2    0.48    0.05
   1  -7   2   11.17    0.44
  -1  -7  -2   11.41    0.55
   1  -7   2   12.01    0.48
  -1  -7  -2   11.43    0.43
  -1  -7  -2   11.56    0.47
  -1  -7  -2   11.92    0.43
  -1  -7  -2   11.88    0.44
   1  -7   2   12.23    0.47
  -1  -7  -2   11.92    0.48
  -2  -7  -2    2.31    0.11
  -2  -7  -2    2.43    0.13
   2  -7   2    2.16    0.09
   2  -7   2    2.17    0.13
  -2  -7  -2    2.49    0.12
  -2  -7  -2    2.35    0.11
  -2  -7  -2    2.37    0.10
   2  -7   2    2.10    0.10
   2  -7   2    2.42    0.12
  -2  -7  -2    2.25    0.11
  -2  -7  -2    2.55    0.12
  -3  -7  -2   26.69    1.20
   3  -7   2   24.07    0.99
  -3  -7  -2   26.01    1.01
  -3  -7  -2   26.85    1.03
  -3  -7  -2   25.98    0.94
  -3  -7  -2   26.88    0.93
  -3  -7  -2   26.53    0.96
  -3  -7  -2   24.89    0.93
   4  -7   2    4.28    0.18
  -4  -7  -2    4.44    0.17
  -4  -7  -2    4.16    0.18
  -4  -7  -2    4.20    0.18
  -4  -7  -2    4.43    0.22
  -4  -7  -2    4.30    0.16
  -4  -7  -2    4.07    0.19
   5  -7   2    5.64    0.24
  -5  -7  -2    5.75    0.28
  -5  -7  -2    5.68    0.23
  -5  -7  -2    5.66    0.22
  -5  -7  -2    5.82    0.22
  -5  -7  -2    5.71    0.23
  -5  -7  -2    5.44    0.24
  -6  -7  -2   30.46    1.07
  -6  -7  -2   30.44    1.10
  -6  -7  -2   29.44    1.37
   6  -7   2   30.91    1.14
  -6  -7  -2   28.12    1.15
  -6  -7  -2   29.34    1.10
   7  -7   2    0.04    0.02
  -7  -7  -2    0.05    0.03
  -7  -7  -2   -0.01    0.04
   7  -7   2    0.01    0.04
  -7  -7  -2    0.06    0.02
  -7  -7  -2    0.02    0.03
   8  -7   2    1.38    0.09
   8  -7   2    1.28    0.07
  -8  -7  -2    1.39    0.09
   9  -7   2   14.94    0.58
  -9  -7  -2   15.61    0.57
   9  -7   2   15.86    0.60
   9  -7   2   15.20    0.58
  10  -7   2   12.27    0.48
  10  -7   2   13.05    0.49
  10  -7   2   12.20    0.48
  11  -7   2    1.59    0.08
  11  -7   2    1.68    0.09
  11  -7   2    1.52    0.07
  12  -7   2    0.03    0.02
  11  -8  -2    1.22    0.06
  11  -8  -2    1.12    0.06
  10  -8  -2    0.04    0.02
  10  -8  -2    0.04    0.02
   9  -8  -2    0.44    0.04
   9  -8  -2    0.44    0.05
   8  -8  -2    6.71    0.26
  -8  -8   2    6.59    0.26
   8  -8  -2    6.47    0.27
   7  -8  -2   12.73    0.48
  -7  -8   2   12.19    0.48
  -7  -8   2   12.74    0.47
   6  -8  -2    1.16    0.06
  -6  -8   2    1.07    0.08
  -6  -8   2    1.18    0.08
  -6  -8   2    1.10    0.06
   5  -8  -2    4.36    0.19
  -5  -8   2    4.70    0.19
   5  -8  -2    4.67    0.18
  -5  -8   2    4.60    0.20
  -5  -8   2    4.58    0.21
  -5  -8   2    4.69    0.18
   4  -8  -2    0.31    0.03
  -4  -8   2    0.37    0.05
  -4  -8   2    0.30    0.02
  -4  -8   2    0.33    0.05
  -4  -8   2    0.24    0.04
   4  -8  -2    0.26    0.05
  -3  -8   2    7.83    0.33
   3  -8  -2    7.66    0.29
  -3  -8   2    8.17    0.34
  -3  -8   2    8.06    0.30
   3  -8  -2    8.13    0.30
  -3  -8   2    7.82    0.31
   3  -8  -2    8.04    0.34
   3  -8  -2    7.89    0.31
   2  -8  -2    8.82    0.33
  -2  -8   2    9.07    0.37
   2  -8  -2    8.58    0.33
   2  -8  -2    8.93    0.33
  -2  -8   2    8.87    0.37
  -2  -8   2    9.15    0.33
  -2  -8   2    8.97    0.35
   2  -8  -2    8.21    0.34
   2  -8  -2    9.06    0.37
   2  -8  -2    8.85    0.37
   2  -8  -2    8.87    0.34
   1  -8  -2    0.21    0.04
   1  -8  -2    0.19    0.02
  -1  -8   2    0.19    0.03
  -1  -8   2    0.27    0.05
   1  -8  -2    0.27    0.05
   1  -8  -2    0.25    0.05
   1  -8  -2    0.24    0.05
   1  -8  -2    0.30    0.04
  -1  -8   2    0.23    0.04
   0  -8  -2    0.03    0.03
   0  -8  -2    0.08    0.04
   0  -8   2    0.03    0.03
   0  -8   2    0.02    0.03
   0  -8  -2    0.01    0.03
   0  -8   2    0.03    0.04
   0  -8   2    0.00    0.03
   0  -8  -2    0.03    0.03
  -1  -8  -2    0.26    0.04
   1  -8   2    0.31    0.03
   1  -8   2    0.31    0.05
  -1  -8  -2    0.33    0.04
   1  -8   2    0.30    0.04
  -1  -8  -2    0.36    0.04
  -1  -8  -2    0.27    0.05
  -1  -8  -2    0.31    0.05
   1  -8   2    0.32    0.03
   2  -8   2    5.18    0.20
   2  -8   2    5.15    0.23
  -2  -8  -2    5.02    0.23
   2  -8   2    4.95    0.21
  -2  -8  -2    5.25    0.22
  -2  -8  -2    5.22    0.20
  -2  -8  -2    5.36    0.23
   3  -8   2   54.82    2.13
  -3  -8  -2   54.40    1.92
   3  -8   2   52.99    1.91
  -3  -8  -2   53.68    2.08
  -3  -8  -2   54.49    2.13
  -3  -8  -2   53.58    1.98
   4  -8   2   24.81    0.91
   4  -8   2   24.56    0.97
  -4  -8  -2   25.56    0.93
  -4  -8  -2   26.44    0.92
  -4  -8  -2   26.15    1.00
  -4  -8  -2   26.11    0.95
   4  -8   2   25.06    1.02
  -5  -8  -2    0.09    0.04
  -5  -8  -2    0.08    0.04
  -5  -8  -2    0.04    0.04
  -5  -8  -2    0.06    0.04
  -5  -8  -2    0.05    0.02
   5  -8   2    0.07    0.03
  -6  -8  -2    0.70    0.08
   6  -8   2    0.75    0.07
  -6  -8  -2    0.72    0.07
  -6  -8  -2    0.72    0.07
  -6  -8  -2    0.66    0.05
  -7  -8  -2    3.54    0.16
  -7  -8  -2    3.13    0.16
   7  -8   2    3.55    0.16
  -7  -8  -2    3.39    0.14
   8  -8   2    3.29    0.14
  -8  -8  -2    3.11    0.14
   8  -8   2    3.43    0.15
   9  -8   2    1.70    0.09
   9  -8   2    1.83    0.10
  10  -8   2    2.87    0.13
  10  -8   2    3.04    0.14
  10  -8   2    3.07    0.13
  11  -8   2    0.64    0.04
  10  -9  -2   10.31    0.42
  10  -9  -2   10.70    0.40
   9  -9  -2    1.35    0.09
   9  -9  -2    1.36    0.07
  -9  -9   2    1.36    0.07
   9  -9  -2    1.24    0.06
   8  -9  -2    5.24    0.23
   8  -9  -2    5.94    0.23
  -8  -9   2    5.92    0.22
  -7  -9   2    2.14    0.11
   7  -9  -2    2.33    0.13
  -7  -9   2    2.33    0.10
   7  -9  -2    2.41    0.10
   7  -9  -2    2.03    0.10
  -6  -9   2    0.50    0.05
  -6  -9   2    0.57    0.06
   6  -9  -2    0.55    0.06
   6  -9  -2    0.57    0.05
  -6  -9   2    0.51    0.04
  -5  -9   2   48.25    1.89
  -5  -9   2   49.21    1.75
  -5  -9   2   49.67    1.80
   5  -9  -2   49.79    1.82
   5  -9  -2   47.83    1.94
  -5  -9   2   50.00    1.80
  -4  -9   2    1.43    0.08
  -4  -9   2    1.49    0.10
   4  -9  -2    1.26    0.10
  -4  -9   2    1.51    0.06
   4  -9  -2    1.39    0.07
  -4  -9   2    1.47    0.10
   3  -9  -2    0.06    0.02
  -3  -9   2    0.04    0.04
  -3  -9   2    0.06    0.04
  -3  -9   2    0.03    0.03
   3  -9  -2    0.02    0.04
   3  -9  -2    0.05    0.03
   2  -9  -2    2.82    0.14
  -2  -9   2    3.25    0.16
  -2  -9   2    3.30    0.15
   2  -9  -2    3.14    0.12
  -2  -9   2    3.24    0.14
  -2  -9   2    3.27    0.16
   2  -9  -2    3.21    0.13
   2  -9  -2    2.89    0.12
   2  -9  -2    3.38    0.16
  -1  -9   2    3.80    0.17
   1  -9  -2    3.43    0.18
   1  -9  -2    3.53    0.18
   1  -9  -2    3.79    0.15
   1  -9  -2    3.59    0.16
  -1  -9   2    3.87    0.18
   1  -9  -2    3.70    0.14
  -1  -9   2    4.11    0.18
  -1  -9   2    3.80    0.16
   0  -9  -2    5.55    0.25
   0  -9  -2    5.69    0.25
   0  -9   2    5.42    0.22
   0  -9  -2    5.62    0.23
   0  -9   2    5.55    0.25
   0  -9   2    5.19    0.21
   0  -9   2    5.49    0.23
   0  -9  -2    5.48    0.22
   1  -9   2    7.64    0.29
  -1  -9  -2    7.87    0.32
  -1  -9  -2    7.48    0.33
  -1  -9  -2    7.75    0.30
  -1  -9  -2    7.68    0.29
   1  -9   2    7.54    0.30
   1  -9   2    7.10    0.28
   1  -9   2    7.51    0.33
   2  -9   2    7.74    0.33
   2  -9   2    7.31    0.29
  -2  -9  -2    7.34    0.32
  -2  -9  -2    7.50    0.29
  -2  -9  -2    7.45    0.32
   2  -9   2    7.64    0.28
   3  -9   2    0.05    0.03
   3  -9   2    0.06    0.04
  -3  -9  -2    0.11    0.04
  -3  -9  -2    0.16    0.04
  -3  -9  -2    0.07    0.04
  -4  -9  -2   12.24    0.47
  -4  -9  -2   12.23    0.50
   4  -9   2   12.69    0.51
  -4  -9  -2   12.78    0.45
   4  -9   2   11.58    0.45
  -4  -9  -2   12.02    0.45
  -5  -9  -2    0.06    0.04
   5  -9   2    0.08    0.04
  -5  -9  -2    0.07    0.04
  -5  -9  -2    0.06    0.02
   6  -9   2   32.67    1.25
   6  -9   2   31.18    1.17
  -6  -9  -2   30.02    1.22
  -6  -9  -2   31.93    1.16
   7  -9   2   16.40    0.61
   7  -9   2   16.84    0.66
  -7  -9  -2   16.50    0.61
  -7  -9  -2   15.32    0.64
  -8  -9  -2    8.43    0.32
   8  -9   2    8.42    0.36
   8  -9   2    8.41    0.32
  -9  -9  -2    2.62    0.12
   9  -9   2    2.79    0.11
   9  -9   2    2.77    0.13
   9  -9   2    2.59    0.11
  10  -9   2   11.42    0.43
   9 -10  -2    0.11    0.02
  -9 -10   2    0.11    0.02
   8 -10  -2    0.18    0.02
   8 -10  -2    0.22    0.02
   8 -10  -2    0.22    0.04
  -8 -10   2    0.22    0.02
  -7 -10   2    4.05    0.15
   7 -10  -2    3.73    0.18
   7 -10  -2    3.84    0.16
  -6 -10   2    3.17    0.12
  -6 -10   2    3.10    0.14
   6 -10  -2    2.90    0.12
   6 -10  -2    2.77    0.15
  -5 -10   2    0.71    0.07
   5 -10  -2    0.71    0.04
  -5 -10   2    0.61    0.06
   5 -10  -2    0.70    0.07
  -5 -10   2    0.68    0.04
  -4 -10   2    1.26    0.08
  -4 -10   2    1.22    0.09
  -4 -10   2    1.27    0.05
   4 -10  -2    1.17    0.06
   4 -10  -2    1.26    0.09
   3 -10  -2    0.23    0.03
   3 -10  -2    0.27    0.05
  -3 -10   2    0.20    0.05
  -3 -10   2    0.23    0.04
   2 -10  -2    0.71    0.04
  -2 -10   2    0.76    0.08
   2 -10  -2    0.70    0.06
   2 -10  -2    0.78    0.08
  -2 -10   2    0.77    0.06
   1 -10  -2   10.27    0.41
   1 -10  -2   10.95    0.39
   1 -10  -2   10.67    0.39
  -1 -10   2   10.71    0.40
   1 -10  -2   10.43    0.45
  -1 -10   2   10.98    0.41
  -1 -10   2   10.42    0.44
   0 -10  -2    3.13    0.14
   0 -10   2    3.27    0.15
   0 -10  -2    3.14    0.16
   0 -10  -2    3.03    0.16
   0 -10   2    3.24    0.14
   0 -10  -2    3.26    0.15
   0 -10   2    3.12    0.12
   0 -10   2    3.31    0.16
  -1 -10  -2   22.39    0.81
   1 -10   2   22.04    0.87
  -1 -10  -2   21.30    0.85
   1 -10   2   22.01    0.78
  -1 -10  -2   20.99    0.78
  -1 -10  -2   20.59    0.86
   1 -10   2   21.64    0.80
   1 -10   2   21.00    0.79
  -2 -10  -2    5.19    0.22
   2 -10   2    5.14    0.23
   2 -10   2    4.68    0.20
  -2 -10  -2    5.07    0.23
   2 -10   2    4.91    0.20
  -2 -10  -2    4.89    0.20
  -3 -10  -2    1.63    0.11
  -3 -10  -2    1.54    0.09
   3 -10   2    1.40    0.08
   3 -10   2    1.54    0.10
  -3 -10  -2    1.56    0.10
   3 -10   2    1.50    0.07
   4 -10   2    1.01    0.08
  -4 -10  -2    0.92    0.08
   4 -10   2    1.01    0.05
  -4 -10  -2    0.81    0.09
   5 -10   2   11.07    0.41
  -5 -10  -2   11.35    0.40
   5 -10   2   10.42    0.45
  -5 -10  -2   10.34    0.44
   6 -10   2    0.33    0.03
  -6 -10  -2    0.28    0.04
  -6 -10  -2    0.31    0.03
   6 -10   2    0.31    0.05
   7 -10   2    1.96    0.11
  -7 -10  -2    2.13    0.09
   7 -10   2    2.03    0.09
  -8 -10  -2    8.41    0.32
   8 -10   2    8.28    0.32
   6 -11  -2    4.00    0.18
   5 -11  -2    0.43    0.05
  -5 -11   2    0.53    0.05
   4 -11  -2    0.19    0.04
  -4 -11   2    0.22    0.04
   3 -11  -2    6.07    0.24
  -3 -11   2    6.40    0.25
   3 -11  -2    6.36    0.27
  -3 -11   2    6.14    0.24
   2 -11  -2    7.77    0.29
   2 -11  -2    6.97    0.29
   2 -11  -2    7.72    0.33
  -2 -11   2    8.10    0.31
  -2 -11   2    7.75    0.29
  -1 -11   2    0.07    0.04
   1 -11  -2    0.02    0.03
  -1 -11   2    0.05    0.03
   1 -11  -2    0.03    0.03
   0 -11  -2    0.82    0.08
   0 -11  -2    0.85    0.06
   0 -11   2    0.88    0.08
   0 -11   2    0.91    0.07
   0 -11   2    0.90    0.06
   1 -11   2    2.29    0.11
  -1 -11  -2    2.33    0.11
   1 -11   2    2.41    0.09
   1 -11   2    2.42    0.13
   1 -11   2    2.28    0.11
   2 -11   2    0.07    0.01
   2 -11   2    0.06    0.03
   2 -11   2    0.05    0.03
   3 -11   2    0.00    0.02
   3 -11   2    0.07    0.03
   4 -11   2    2.25    0.12
  -4 -11  -2    2.07    0.11
   5 -11   2    0.59    0.06
   6 -11   2    3.42    0.13
   3 -12   2    0.38    0.02
 -15   0   3    0.03    0.02
 -14   0   3    0.00    0.03
  14   0  -3    0.02    0.02
  13   0  -3    0.04    0.03
 -13   0   3   -0.03    0.03
 -12   0   3    0.06    0.03
  12   0  -3   -0.03    0.03
  11   0  -3   43.60    1.75
 -11   0   3   42.14    1.61
  10   0  -3    0.04    0.03
 -10   0   3    0.03    0.02
  -9   0   3    1.81    0.09
  -8   0   3    0.00    0.02
  -6   0   3    0.08    0.03
  -6   0   3    0.18    0.03
  -5   0   3    1.13    0.08
  -5   0   3    1.11    0.07
  -4   0   3    0.06    0.02
  -2   0   3   -0.03    0.01
  -1   0   3    6.63    0.43
   0   0  -3   -0.19    0.01
  -1   0  -3  474.64   25.43
  -2   0  -3    0.01    0.02
  -4   0  -3    0.05    0.02
  -5   0  -3   49.52    2.62
  -6   0  -3   -0.05    0.03
  -7   0  -3   43.82    2.20
  -8   0  -3    0.00    0.03
  -8   0  -3    0.03    0.03
  -9   0  -3    3.20    0.14
   9   0   3    3.11    0.14
 -10   0  -3    0.02    0.02
 -11   0  -3    1.27    0.08
  12   0   3    0.10    0.03
 -12   0  -3    0.08    0.03
 -13   0  -3    1.36    0.08
  13   0   3    1.24    0.08
 -14   0  -3    0.07    0.03
 -15   0  -3   24.76    0.93
  15  -1  -3   -0.02    0.03
 -15  -1   3    0.01    0.02
 -15   1   3    0.01    0.02
  14  -1  -3    2.43    0.12
 -14  -1   3    2.55    0.12
  14   1  -3    2.44    0.12
 -14   1   3    2.56    0.12
  13  -1  -3    4.63    0.20
 -13  -1   3    4.72    0.20
  13  -1  -3    4.43    0.21
 -13   1   3    4.90    0.20
  13   1  -3    4.63    0.21
 -12  -1   3   16.82    0.64
  12  -1  -3   15.58    0.69
  12  -1  -3   16.81    0.65
  12   1  -3   17.44    0.70
 -12   1   3   16.85    0.65
 -11  -1   3    3.79    0.17
  11  -1  -3    3.85    0.18
  11  -1  -3    3.79    0.17
  11   1  -3    3.91    0.18
 -11   1   3    3.95    0.17
 -10  -1   3    1.54    0.09
  10  -1  -3    1.66    0.09
  10  -1  -3    1.57    0.08
  10  -1  -3    1.61    0.09
  10   1  -3    1.55    0.09
 -10   1   3    1.60    0.09
   9  -1  -3    7.44    0.31
  -9  -1   3    7.74    0.31
   9  -1  -3    8.24    0.33
  -9  -1   3    8.28    0.41
   9  -1  -3    7.82    0.31
  -9   1   3    7.46    0.31
   8  -1  -3    3.19    0.14
   8  -1  -3    3.58    0.15
  -8  -1   3    3.45    0.19
  -7  -1   3    0.05    0.03
  -7  -1   3    0.04    0.02
  -6  -1   3    0.55    0.06
  -6  -1   3    0.54    0.06
  -5  -1   3    2.95    0.16
  -5  -1   3    2.81    0.16
  -4  -1   3   11.07    0.55
  -4  -1   3   10.08    0.53
  -4   1   3   10.03    0.55
  -3  -1   3  156.07    8.32
  -3   1   3  148.25    8.01
  -2  -1   3   64.15    3.39
  -1  -1   3  171.38    9.25
   0  -1  -3   32.13    1.71
  -1  -1  -3  129.58    6.84
  -2  -1  -3  125.76    6.64
  -3  -1  -3    0.03    0.02
  -3   1  -3    0.07    0.02
  -4  -1  -3    4.99    0.24
  -4  -1  -3    5.18    0.29
  -4   1  -3    5.48    0.29
  -5  -1  -3    2.02    0.10
  -5  -1  -3    2.05    0.13
  -6  -1  -3   73.28    3.76
  -6  -1  -3   69.22    3.23
  -7  -1  -3    1.89    0.13
  -7  -1  -3    1.92    0.10
   8  -1   3    7.50    0.31
  -8  -1  -3    7.76    0.31
  -8  -1  -3    8.62    0.42
   9  -1   3    1.00    0.07
  -9  -1  -3    0.95    0.08
  -9  -1  -3    1.00    0.06
  -9   1  -3    1.06    0.07
 -10  -1  -3    0.11    0.03
  10  -1   3    0.14    0.03
 -10  -1  -3    0.17    0.04
 -10   1  -3    0.11    0.03
 -11  -1  -3    0.64    0.06
  11  -1   3    0.60    0.06
  11  -1   3    0.51    0.05
 -11   1  -3    0.58    0.06
 -12  -1  -3    0.27    0.04
  12  -1   3    0.29    0.04
 -12   1  -3    0.31    0.04
  13  -1   3    0.45    0.05
 -13  -1  -3    0.28    0.04
 -13   1  -3    0.34    0.04
  13   1   3    0.38    0.04
  14  -1   3    0.23    0.03
 -14  -1  -3    0.25    0.03
 -14   1  -3    0.17    0.03
 -15  -1  -3    1.05    0.06
 -15   1  -3    1.09    0.06
 -15  -2   3    1.09    0.06
  15  -2  -3    1.01    0.07
 -15   2   3    0.95    0.06
 -14  -2   3    0.74    0.06
  14  -2  -3    0.65    0.06
 -14   2   3    0.60    0.06
  14   2  -3    0.68    0.06
  13  -2  -3    0.19    0.04
 -13  -2   3    0.17    0.04
  13   2  -3    0.18    0.04
 -13   2   3    0.18    0.04
  12  -2  -3    1.36    0.09
 -12  -2   3    1.44    0.09
  12   2  -3    1.28    0.09
 -12   2   3    1.19    0.08
  11  -2  -3   11.10    0.44
 -11  -2   3   11.04    0.43
  11  -2  -3   10.75    0.43
  11   2  -3   11.07    0.46
 -11   2   3   10.69    0.43
 -10  -2   3   31.41    1.15
  10  -2  -3   29.68    1.15
  10  -2  -3   32.24    1.20
  10  -2  -3   28.93    1.25
  -9  -2   3   23.39    1.13
   9  -2  -3   21.99    0.91
   9  -2  -3   21.73    0.84
   9  -2  -3   23.10    0.87
   9  -2  -3   20.34    0.84
  -9  -2   3   22.61    0.84
   8  -2  -3    0.30    0.03
  -8  -2   3    0.25    0.03
  -8  -2   3    0.30    0.04
  -8  -2   3    0.30    0.05
  -7  -2   3   21.98    1.05
   7  -2  -3   19.42    0.85
  -7  -2   3   20.90    1.11
  -6  -2   3   15.35    0.82
  -6  -2   3   15.57    0.78
  -5  -2   3   21.56    1.09
  -5  -2   3   21.49    1.14
  -5  -2   3   21.79    0.99
  -4  -2   3   15.77    0.81
  -4  -2   3   15.02    0.70
  -4  -2   3   15.27    0.77
  -3  -2   3   12.07    0.64
  -2  -2   3    6.17    0.31
   2  -2  -3    5.45    0.31
   0  -2   3  514.71   28.10
   0  -2  -3  537.84   28.00
   1  -2   3  273.26   15.36
  -1  -2  -3  292.25   15.24
  -2  -2  -3   61.06    3.23
  -3  -2  -3    1.04    0.07
  -3  -2  -3    0.95    0.05
  -4  -2  -3   13.87    0.66
  -4  -2  -3   14.92    0.77
  -5  -2  -3   23.32    1.25
  -5  -2  -3   23.69    1.07
  -6  -2  -3    1.33    0.09
  -6  -2  -3    1.29    0.07
  -7  -2  -3    0.02    0.02
  -7  -2  -3    0.04    0.03
  -8  -2  -3   27.88    1.06
  -8  -2  -3   28.97    1.29
  -8  -2  -3   27.13    1.51
  -8  -2  -3   30.13    1.43
  -8  -2  -3   27.26    1.01
   8  -2   3   28.15    1.07
   9  -2   3    7.61    0.30
  -9  -2  -3    6.88    0.28
  -9  -2  -3    7.83    0.30
  -9  -2  -3    7.93    0.40
  10  -2   3   17.68    0.67
 -10  -2  -3   17.78    0.67
 -10  -2  -3   17.64    0.90
  10  -2   3   17.13    0.67
 -10   2  -3   16.98    0.67
 -11  -2  -3    0.22    0.04
  11  -2   3    0.18    0.04
  11  -2   3    0.20    0.03
 -11  -2  -3    0.23    0.04
 -11   2  -3    0.19    0.04
  12  -2   3   17.30    0.65
 -12  -2  -3   17.27    0.65
  12  -2   3   16.06    0.65
 -12   2  -3   16.72    0.65
  13  -2   3    2.55    0.12
 -13  -2  -3    2.62    0.12
 -13   2  -3    2.50    0.12
  13   2   3    2.51    0.13
  14  -2   3    0.10    0.03
 -14  -2  -3    0.06    0.02
 -14   2  -3    0.00    0.02
  15  -3  -3    1.77    0.09
 -14  -3   3   10.41    0.40
  14  -3  -3   10.53    0.41
  14   3  -3   10.20    0.44
  13  -3  -3    5.27    0.23
 -13  -3   3    5.64    0.23
  13   3  -3    5.46    0.24
  12  -3  -3    2.12    0.11
 -12  -3   3    2.25    0.11
  12  -3  -3    2.35    0.12
  12   3  -3    2.23    0.12
  11  -3  -3    0.33    0.04
 -11  -3   3    0.36    0.04
  11  -3  -3    0.45    0.04
  11  -3  -3    0.42    0.05
  11   3  -3    0.39    0.05
  10  -3  -3    2.54    0.12
  10  -3  -3    2.41    0.12
  10  -3  -3    2.64    0.12
 -10  -3   3    2.63    0.12
  -9  -3   3    3.13    0.20
  -9  -3   3    3.28    0.14
   9  -3  -3    3.19    0.14
   9  -3  -3    3.43    0.14
   9  -3  -3    3.31    0.14
  -8  -3   3   24.79    1.30
   8  -3  -3   23.23    0.92
  -8  -3   3   24.35    0.92
   8  -3  -3   23.32    0.92
  -8  -3   3   25.67    1.23
  -7  -3   3    0.23    0.03
  -7  -3   3    0.34    0.05
  -6  -3   3    0.76    0.06
  -6  -3   3    0.69    0.05
  -5  -3   3    0.06    0.02
  -5  -3   3    0.08    0.03
  -4  -3   3   16.44    0.89
  -4  -3   3   17.37    0.78
  -4  -3   3   16.80    0.85
  -3  -3   3    4.95    0.24
  -3  -3   3    5.35    0.27
  -3  -3   3    4.94    0.26
   2  -3  -3   52.69    3.14
  -2  -3   3   57.09    2.57
  -2  -3   3   58.45    2.97
  -1  -3   3  474.77   23.70
  -1  -3   3  443.97   23.60
   1  -3  -3  414.68   23.58
   0  -3   3  130.48    6.88
   1  -3   3    0.33    0.03
  -1  -3  -3    0.30    0.03
   2  -3   3    7.81    0.45
  -2  -3  -3    8.90    0.45
  -2  -3  -3    8.44    0.39
  -3  -3  -3   19.25    0.90
  -3  -3  -3   20.16    1.05
  -4  -3  -3   16.29    0.85
  -4  -3  -3   15.69    0.73
  -5  -3  -3    7.95    0.37
  -5  -3  -3    8.02    0.43
  -6  -3  -3   38.33    1.77
  -6  -3  -3   39.54    2.06
  -7  -3  -3    0.65    0.05
  -7  -3  -3    0.62    0.07
   7  -3   3    0.49    0.05
  -7  -3  -3    0.56    0.04
  -8  -3  -3    4.36    0.18
  -8  -3  -3    4.09    0.17
  -8  -3  -3    4.17    0.26
   8  -3   3    4.43    0.18
  -8  -3  -3    4.64    0.24
  -8  -3  -3    4.47    0.22
  -9  -3  -3   11.82    0.45
  -9  -3  -3   10.78    0.64
   9  -3   3   11.42    0.45
  -9  -3  -3   11.86    0.54
  -9  -3  -3   12.31    0.60
  -9  -3  -3   11.12    0.42
 -10  -3  -3    5.10    0.20
 -10  -3  -3    4.40    0.18
  10  -3   3    4.64    0.20
  10  -3   3    4.48    0.20
 -10  -3  -3    4.73    0.26
 -11  -3  -3   23.18    0.84
 -11  -3  -3   20.13    1.13
  11  -3   3   23.29    0.85
  11  -3   3   22.26    0.85
  12  -3   3   27.90    1.10
  12  -3   3   28.61    1.06
 -12  -3  -3   23.81    1.42
  12  -3   3   29.34    1.06
 -12  -3  -3   30.34    1.06
  13  -3   3    1.44    0.08
  13  -3   3    1.63    0.09
 -13  -3  -3    1.70    0.08
  13   3   3    1.78    0.09
  14  -3   3    0.05    0.02
 -14  -3  -3    0.04    0.02
 -14   3  -3    0.01    0.03
  14  -4  -3    0.39    0.04
  13  -4  -3    0.64    0.06
  13  -4  -3    0.53    0.05
 -13  -4   3    0.55    0.04
  13   4  -3    0.59    0.06
  12  -4  -3    0.28    0.03
 -12  -4   3    0.25    0.03
  12  -4  -3    0.26    0.04
  12  -4  -3    0.24    0.04
  12   4  -3    0.26    0.04
 -11  -4   3    0.24    0.04
  11  -4  -3    0.32    0.03
  11  -4  -3    0.40    0.04
  11  -4  -3    0.18    0.04
  11   4  -3    0.22    0.04
  10  -4  -3    9.77    0.39
 -10  -4   3   10.29    0.39
  10  -4  -3    9.70    0.39
  10  -4  -3   10.03    0.40
   9  -4  -3    0.14    0.03
  -9  -4   3    0.12    0.03
  -9  -4   3    0.10    0.03
   9  -4  -3    0.13    0.03
  -9  -4   3    0.13    0.04
   8  -4  -3    4.76    0.20
  -8  -4   3    5.12    0.20
   8  -4  -3    5.11    0.20
   8  -4  -3    5.21    0.20
  -8  -4   3    4.85    0.28
  -8  -4   3    4.43    0.19
   7  -4  -3    9.54    0.37
  -7  -4   3    9.65    0.52
   7  -4  -3    9.71    0.37
   7  -4  -3    9.13    0.36
  -7  -4   3    9.89    0.49
  -7  -4   3    9.35    0.37
  -6  -4   3    3.39    0.20
  -6  -4   3    3.59    0.19
  -5  -4   3    6.48    0.35
  -5  -4   3    6.42    0.33
  -4  -4   3  103.20    4.63
  -4  -4   3   98.98    5.33
  -3  -4   3   70.49    3.21
  -3  -4   3   69.39    3.69
   2  -4  -3    9.06    0.51
  -2  -4   3    9.87    0.51
  -2  -4   3    9.99    0.51
  -1  -4   3   33.39    1.67
  -1  -4   3   31.47    1.73
   1  -4  -3   30.48    1.68
   0  -4  -3    6.27    0.29
   0  -4   3    6.38    0.34
  -1  -4  -3   67.06    3.11
   1  -4   3   69.07    3.72
  -2  -4  -3    8.66    0.44
   2  -4   3    8.21    0.44
  -2  -4  -3    7.93    0.38
  -3  -4  -3    0.14    0.02
  -3  -4  -3    0.16    0.03
  -4  -4  -3    1.77    0.10
  -4  -4  -3    1.80    0.11
  -5  -4  -3    0.18    0.03
  -5  -4  -3    0.21    0.03
   6  -4   3   13.02    0.49
  -6  -4  -3   12.71    0.69
  -6  -4  -3   12.45    0.59
  -7  -4  -3    0.08    0.02
  -7  -4  -3    0.07    0.03
  -7  -4  -3    0.09    0.03
   7  -4   3    0.14    0.03
  -7  -4  -3    0.10    0.02
  -7  -4  -3    0.07    0.03
  -8  -4  -3    0.13    0.03
   8  -4   3    0.22    0.04
  -8  -4  -3    0.14    0.04
  -8  -4  -3    0.07    0.03
  -8  -4  -3    0.11    0.02
  -8  -4  -3    0.17    0.04
   9  -4   3   16.84    0.65
  -9  -4  -3   17.54    0.64
  -9  -4  -3   17.11    0.86
  -9  -4  -3   16.87    0.61
  -9  -4  -3   14.87    0.91
  -9  -4  -3   16.81    0.78
   9  -4   3   17.37    0.64
  10  -4   3   47.55    1.78
  10  -4   3   48.36    1.80
 -10  -4  -3   48.84    1.78
 -10  -4  -3   46.45    1.69
 -10  -4  -3   46.89    2.40
  11  -4   3    0.65    0.06
 -11  -4  -3    0.67    0.07
 -11  -4  -3    0.58    0.05
  11  -4   3    0.67    0.06
 -11  -4  -3    0.67    0.05
  12  -4   3    0.96    0.06
 -12  -4  -3    0.87    0.05
  12  -4   3    0.96    0.06
  12  -4   3    0.93    0.07
  13  -4   3    6.15    0.26
  13  -4   3    6.53    0.26
  13   4   3    6.59    0.28
  14  -4   3    0.85    0.05
  14  -5  -3    0.04    0.02
  13  -5  -3    5.11    0.21
  13  -5  -3    5.27    0.21
  13   5  -3    4.95    0.23
  12  -5  -3   11.59    0.45
  12  -5  -3   11.73    0.46
  12  -5  -3   11.22    0.45
  12   5  -3   11.24    0.48
  11  -5  -3    0.05    0.02
  11  -5  -3    0.09    0.03
  11  -5  -3    0.03    0.03
  11   5  -3    0.04    0.03
  10  -5  -3    6.52    0.26
  10  -5  -3    6.51    0.26
 -10  -5   3    5.67    0.25
  10  -5  -3    6.51    0.26
  10   5  -3    6.31    0.28
   9  -5  -3    3.59    0.16
  -9  -5   3    3.55    0.15
  -9  -5   3    3.45    0.15
   9  -5  -3    3.92    0.16
   9  -5  -3    3.97    0.17
  -8  -5   3    1.76    0.08
   8  -5  -3    1.85    0.09
   8  -5  -3    1.95    0.10
  -8  -5   3    1.83    0.09
  -8  -5   3    1.74    0.12
   8  -5  -3    1.83    0.09
   7  -5  -3    3.70    0.15
   7  -5  -3    3.66    0.15
   7  -5  -3    3.73    0.16
  -7  -5   3    3.61    0.15
  -7  -5   3    3.57    0.21
  -6  -5   3   13.10    0.47
   6  -5  -3   13.31    0.50
  -6  -5   3   12.78    0.48
  -6  -5   3   12.13    0.49
  -6  -5   3   13.52    0.70
   6  -5  -3   13.59    0.51
   5  -5  -3    1.07    0.06
  -5  -5   3    1.02    0.05
  -5  -5   3    1.10    0.07
  -4  -5   3    0.29    0.03
  -4  -5   3    0.28    0.03
  -3  -5   3    0.10    0.02
  -3  -5   3    0.17    0.03
  -3  -5   3    0.09    0.01
  -2  -5   3  141.60    7.13
  -2  -5   3  140.60    7.25
   2  -5  -3  123.38    7.38
   1  -5  -3    4.89    0.27
  -1  -5   3    5.23    0.28
  -1  -5   3    5.34    0.27
   0  -5  -3   32.63    1.52
   0  -5   3   33.96    1.75
  -1  -5  -3    0.23    0.03
   1  -5   3    0.18    0.02
  -2  -5  -3   25.54    1.17
  -3  -5  -3   55.96    2.00
  -3  -5  -3   57.46    2.98
  -3  -5  -3   55.20    2.22
  -3  -5  -3   57.64    2.58
  -4  -5  -3   81.23    2.88
  -4  -5  -3   83.24    4.29
  -4  -5  -3   79.74    3.71
  -5  -5  -3    2.14    0.13
  -5  -5  -3    2.09    0.10
  -5  -5  -3    2.11    0.10
  -5  -5  -3    2.20    0.10
  -5  -5  -3    2.22    0.09
  -5  -5  -3    2.25    0.12
   5  -5   3    2.17    0.10
   6  -5   3    2.27    0.11
  -6  -5  -3    2.24    0.10
  -6  -5  -3    2.31    0.13
  -6  -5  -3    2.41    0.11
  -6  -5  -3    2.16    0.10
  -6  -5  -3    2.21    0.11
  -6  -5  -3    2.31    0.14
  -6  -5  -3    2.45    0.13
  -7  -5  -3    3.27    0.15
   7  -5   3    3.44    0.15
  -7  -5  -3    3.30    0.20
   7  -5   3    3.31    0.14
  -7  -5  -3    3.40    0.19
  -7  -5  -3    3.47    0.18
  -7  -5  -3    3.48    0.14
  -8  -5  -3    3.22    0.14
  -8  -5  -3    3.22    0.18
   8  -5   3    3.48    0.15
   8  -5   3    3.33    0.14
  -8  -5  -3    3.26    0.18
  -8  -5  -3    3.21    0.14
  -8  -5  -3    2.99    0.20
  -9  -5  -3   14.37    0.72
   9  -5   3   14.02    0.55
  -9  -5  -3   14.46    0.66
  -9  -5  -3   13.01    0.53
   9  -5   3   13.80    0.54
  -9  -5  -3   14.14    0.51
  10  -5   3   42.54    1.53
 -10  -5  -3   39.43    1.45
  10  -5   3   41.88    1.54
 -10  -5  -3   39.09    2.05
  11  -5   3    6.23    0.26
 -11  -5  -3    6.15    0.24
  11  -5   3    6.60    0.26
  12  -5   3    1.31    0.08
  12  -5   3    1.41    0.07
  12  -5   3    1.44    0.08
  13  -5   3    0.72    0.05
  13  -5   3    0.78    0.05
  13  -5   3    0.84    0.05
  13  -6  -3   10.44    0.41
  13  -6  -3   10.32    0.40
  12  -6  -3    2.31    0.10
  12  -6  -3    2.29    0.11
  12   6  -3    2.15    0.11
  11  -6  -3    8.18    0.33
  11  -6  -3    8.51    0.33
  11  -6  -3    8.24    0.33
  11   6  -3    8.05    0.35
  10  -6  -3    1.39    0.08
  10  -6  -3    1.73    0.09
  10  -6  -3    1.52    0.09
  10  -6  -3    1.54    0.08
  10   6  -3    1.33    0.09
   9  -6  -3    0.95    0.08
   9  -6  -3    1.13    0.07
   9  -6  -3    1.01    0.06
   9   6  -3    0.98    0.07
   8  -6  -3   33.81    1.27
   8  -6  -3   32.99    1.26
   8  -6  -3   34.35    1.28
   7  -6  -3   18.36    0.68
  -7  -6   3   17.65    0.95
  -7  -6   3   17.76    0.64
   7  -6  -3   18.77    0.69
  -7  -6   3   17.07    0.65
   7  -6  -3   18.38    0.67
  -7  -6   3   16.75    0.66
  -6  -6   3    1.54    0.10
   6  -6  -3    1.49    0.07
  -6  -6   3    1.37    0.08
  -6  -6   3    1.55    0.08
  -6  -6   3    1.63    0.08
  -6  -6   3    1.52    0.07
   6  -6  -3    1.73    0.09
   6  -6  -3    1.58    0.08
  -5  -6   3    0.31    0.02
   5  -6  -3    0.32    0.04
   5  -6  -3    0.28    0.03
   5  -6  -3    0.20    0.03
  -5  -6   3    0.28    0.03
  -5  -6   3    0.27    0.04
  -5  -6   3    0.35    0.04
  -5  -6   3    0.37    0.03
  -4  -6   3    7.09    0.27
  -4  -6   3    7.41    0.26
   4  -6  -3    6.58    0.27
   4  -6  -3    6.73    0.28
  -4  -6   3    7.51    0.26
  -4  -6   3    7.67    0.38
  -4  -6   3    6.48    0.29
  -4  -6   3    7.06    0.38
  -3  -6   3   34.26    1.24
   3  -6  -3   35.57    1.34
  -3  -6   3   32.93    1.27
   3  -6  -3   34.57    1.32
  -3  -6   3   36.70    1.37
  -2  -6   3    1.61    0.07
   2  -6  -3    1.54    0.09
   2  -6  -3    1.58    0.07
   1  -6  -3    9.95    0.38
  -1  -6   3   11.15    0.43
   1  -6   3   15.21    0.62
   1  -6   3   15.49    0.63
   1  -6   3   15.93    0.83
  -1  -6  -3   16.24    0.72
  -1  -6  -3   15.15    0.61
  -1  -6  -3   15.18    0.56
  -1  -6  -3   16.29    0.63
  -2  -6  -3    0.10    0.03
  -2  -6  -3    0.08    0.03
  -2  -6  -3    0.11    0.03
  -3  -6  -3    3.89    0.16
  -3  -6  -3    4.12    0.18
  -3  -6  -3    3.99    0.16
  -3  -6  -3    4.23    0.20
  -3  -6  -3    3.55    0.15
  -4  -6  -3    4.70    0.20
  -4  -6  -3    5.02    0.24
  -4  -6  -3    4.35    0.19
  -4  -6  -3    5.07    0.19
   4  -6   3    4.82    0.20
  -4  -6  -3    4.82    0.19
  -4  -6  -3    5.10    0.18
  -4  -6  -3    4.71    0.26
  -4  -6  -3    4.97    0.20
  -4  -6  -3    4.79    0.25
  -5  -6  -3    7.66    0.39
  -5  -6  -3    7.46    0.30
  -5  -6  -3    7.63    0.41
  -5  -6  -3    7.50    0.31
  -5  -6  -3    7.82    0.36
  -5  -6  -3    7.48    0.28
  -5  -6  -3    7.39    0.28
   5  -6   3    7.09    0.29
   5  -6   3    7.39    0.30
  -5  -6  -3    7.71    0.28
   6  -6   3   10.24    0.40
  -6  -6  -3   10.17    0.48
  -6  -6  -3   10.04    0.38
  -6  -6  -3    9.88    0.55
  -6  -6  -3   10.23    0.38
  -6  -6  -3   10.10    0.40
  -6  -6  -3   10.28    0.52
  -6  -6  -3   10.26    0.39
   6  -6   3    9.49    0.39
  -7  -6  -3    4.63    0.25
  -7  -6  -3    4.67    0.21
  -7  -6  -3    4.93    0.26
   7  -6   3    5.40    0.21
  -7  -6  -3    4.63    0.19
   7  -6   3    4.80    0.19
  -7  -6  -3    4.72    0.28
  -8  -6  -3    9.54    0.46
  -8  -6  -3    9.53    0.49
  -8  -6  -3    9.61    0.36
  -8  -6  -3    9.01    0.38
   8  -6   3    9.18    0.37
   8  -6   3    9.82    0.38
   9  -6   3    7.04    0.28
   9  -6   3    7.00    0.29
  -9  -6  -3    7.21    0.27
  -9  -6  -3    6.93    0.37
  10  -6   3    7.46    0.31
 -10  -6  -3    7.83    0.29
  10  -6   3    7.52    0.30
 -11  -6  -3    0.01    0.03
  11  -6   3    0.03    0.02
  11  -6   3    0.02    0.02
  11  -6   3    0.03    0.03
  12  -6   3    3.73    0.15
  12  -6   3    3.65    0.16
  12  -6   3    3.64    0.15
  12  -7  -3    3.79    0.16
  11  -7  -3    1.79    0.08
  11  -7  -3    1.48    0.08
  11  -7  -3    1.57    0.08
  10  -7  -3    3.38    0.15
  10  -7  -3    3.38    0.14
  10  -7  -3    3.31    0.15
   9  -7  -3   29.06    1.09
   9  -7  -3   27.79    1.09
   9  -7  -3   29.76    1.11
   9  -7  -3   29.53    1.14
   8  -7  -3    0.26    0.03
   8  -7  -3    0.29    0.03
   8  -7  -3    0.30    0.03
   8  -7  -3    0.33    0.05
   7  -7  -3   14.21    0.53
  -7  -7   3   13.53    0.51
  -7  -7   3   13.69    0.53
   7  -7  -3   14.49    0.55
  -7  -7   3   13.61    0.52
  -6  -7   3    2.81    0.13
   6  -7  -3    2.68    0.12
   6  -7  -3    2.82    0.14
  -6  -7   3    2.68    0.12
  -6  -7   3    2.67    0.11
  -5  -7   3    1.64    0.07
  -5  -7   3    1.50    0.09
  -5  -7   3    1.63    0.09
   5  -7  -3    1.60    0.08
  -5  -7   3    1.67    0.08
   5  -7  -3    1.46    0.09
   5  -7  -3    1.56    0.09
  -4  -7   3    2.10    0.11
  -4  -7   3    2.26    0.09
  -4  -7   3    2.20    0.10
  -4  -7   3    2.12    0.11
   4  -7  -3    2.13    0.11
   3  -7  -3    0.99    0.05
  -3  -7   3    1.21    0.08
  -3  -7   3    1.08    0.06
   3  -7  -3    0.90    0.07
  -3  -7   3    1.04    0.07
   3  -7  -3    0.91    0.07
  -3  -7   3    0.97    0.07
  -2  -7   3    0.91    0.06
  -2  -7   3    0.85    0.05
   2  -7  -3    0.85    0.05
   2  -7  -3    0.75    0.05
   2  -7  -3    0.85    0.04
   2  -7  -3    0.90    0.07
  -2  -7   3    0.86    0.07
   2  -7  -3    0.87    0.06
  -1  -7   3    0.39    0.05
  -1  -7   3    0.21    0.03
   1  -7  -3    0.18    0.03
   1  -7  -3    0.15    0.03
  -1  -7   3    0.28    0.03
   1  -7  -3    0.22    0.04
  -1  -7   3    0.39    0.05
   1  -7  -3    0.29    0.03
   1  -7  -3    0.25    0.02
   0  -7   3    1.85    0.10
   0  -7  -3    1.83    0.10
   0  -7  -3    1.97    0.08
   0  -7  -3    2.04    0.09
   0  -7  -3    2.07    0.11
   0  -7   3    2.05    0.11
   0  -7   3    2.02    0.11
   0  -7  -3    1.94    0.10
   0  -7  -3    2.44    0.11
  -1  -7  -3    5.45    0.22
  -1  -7  -3    5.37    0.20
   1  -7   3    5.49    0.23
   1  -7   3    5.20    0.21
  -1  -7  -3    5.14    0.26
  -1  -7  -3    5.67    0.23
  -1  -7  -3    5.42    0.23
   1  -7   3    5.64    0.23
  -1  -7  -3    4.89    0.21
  -1  -7  -3    5.13    0.21
  -2  -7  -3    0.62    0.06
  -2  -7  -3    0.62    0.06
  -2  -7  -3    0.69    0.06
  -2  -7  -3    0.56    0.06
  -2  -7  -3    0.56    0.03
   2  -7   3    0.53    0.05
  -2  -7  -3    0.67    0.06
  -2  -7  -3    0.62    0.05
   2  -7   3    0.50    0.05
  -2  -7  -3    0.60    0.05
  -3  -7  -3    0.57    0.06
  -3  -7  -3    0.54    0.06
  -3  -7  -3    0.60    0.06
   3  -7   3    0.65    0.05
  -3  -7  -3    0.52    0.06
  -3  -7  -3    0.49    0.03
  -3  -7  -3    0.55    0.06
  -3  -7  -3    0.62    0.05
  -4  -7  -3    1.02    0.07
  -4  -7  -3    0.91    0.07
  -4  -7  -3    0.99    0.07
  -4  -7  -3    0.98    0.04
  -4  -7  -3    0.95    0.08
  -4  -7  -3    0.94    0.07
   4  -7   3    0.95    0.07
  -5  -7  -3    0.95    0.08
   5  -7   3    0.90    0.07
  -5  -7  -3    0.88    0.08
  -5  -7  -3    0.88    0.06
  -5  -7  -3    0.91    0.05
  -5  -7  -3    0.90    0.07
  -5  -7  -3    0.90    0.07
  -6  -7  -3   10.61    0.40
  -6  -7  -3   10.24    0.54
   6  -7   3   11.21    0.43
  -6  -7  -3   10.69    0.51
  -6  -7  -3   10.79    0.42
  -6  -7  -3   10.61    0.43
  -6  -7  -3   10.82    0.40
  -7  -7  -3   23.85    0.92
  -7  -7  -3   25.08    1.15
  -7  -7  -3   24.18    0.97
   7  -7   3   26.35    0.96
   7  -7   3   23.69    0.93
  -7  -7  -3   26.26    0.90
   8  -7   3    1.36    0.09
   8  -7   3    1.25    0.07
  -8  -7  -3    1.56    0.09
  -8  -7  -3    1.41    0.08
  -9  -7  -3    0.27    0.04
   9  -7   3    0.36    0.05
   9  -7   3    0.29    0.03
   9  -7   3    0.29    0.03
  10  -7   3    0.27    0.03
 -10  -7  -3    0.27    0.04
  10  -7   3    0.28    0.04
  10  -7   3    0.28    0.03
  11  -7   3    0.39    0.04
  11  -7   3    0.40    0.04
  11  -7   3    0.37    0.03
  12  -7   3    1.85    0.09
  12  -7   3    1.87    0.09
  11  -8  -3    8.34    0.32
  11  -8  -3    7.85    0.31
  10  -8  -3    0.53    0.05
  10  -8  -3    0.53    0.04
   9  -8  -3    6.67    0.27
   9  -8  -3    6.89    0.27
  -8  -8   3    3.77    0.15
  -8  -8   3    3.58    0.16
   8  -8  -3    3.64    0.16
   8  -8  -3    4.05    0.16
  -7  -8   3    4.27    0.17
   7  -8  -3    4.31    0.17
  -7  -8   3    4.30    0.18
   7  -8  -3    3.79    0.17
  -6  -8   3   30.49    1.13
  -6  -8   3   30.42    1.10
   6  -8  -3   31.47    1.15
  -6  -8   3   30.70    1.14
   5  -8  -3    2.93    0.15
  -5  -8   3    3.24    0.15
   5  -8  -3    3.23    0.13
  -5  -8   3    3.35    0.15
  -5  -8   3    3.24    0.13
  -5  -8   3    3.26    0.14
   4  -8  -3    0.04    0.02
  -4  -8   3    0.05    0.04
  -4  -8   3    0.05    0.01
  -4  -8   3    0.20    0.04
  -4  -8   3    0.02    0.03
   4  -8  -3    0.04    0.03
   3  -8  -3    8.60    0.33
   3  -8  -3    8.75    0.33
  -3  -8   3    8.32    0.34
   3  -8  -3    8.65    0.36
  -3  -8   3    8.83    0.32
  -3  -8   3    8.65    0.36
  -3  -8   3    8.98    0.36
   3  -8  -3    7.82    0.32
   2  -8  -3   34.15    1.34
   2  -8  -3   36.19    1.41
  -2  -8   3   39.15    1.45
  -2  -8   3   37.87    1.42
   2  -8  -3   34.57    1.35
   2  -8  -3   37.22    1.30
   2  -8  -3   35.84    1.30
   2  -8  -3   36.89    1.45
   2  -8  -3   35.13    1.34
  -2  -8   3   37.41    1.30
  -2  -8   3   37.26    1.34
   1  -8  -3    0.14    0.04
  -1  -8   3    0.12    0.03
   1  -8  -3    0.14    0.04
   1  -8  -3    0.13    0.03
  -1  -8   3    0.16    0.04
   1  -8  -3    0.17    0.03
  -1  -8   3    0.11    0.04
   1  -8  -3    0.16    0.04
   1  -8  -3    0.15    0.02
  -1  -8   3    0.12    0.04
   0  -8  -3    0.84    0.06
   0  -8   3    0.78    0.07
   0  -8  -3    0.82    0.08
   0  -8  -3    0.79    0.07
   0  -8   3    0.78    0.07
   0  -8   3    0.80    0.07
   0  -8  -3    0.70    0.07
   0  -8   3    0.76    0.06
   0  -8  -3    0.79    0.07
   1  -8   3   27.11    0.95
  -1  -8  -3   26.37    1.03
  -1  -8  -3   26.93    0.95
  -1  -8  -3   26.27    0.95
  -1  -8  -3   26.98    0.98
   1  -8   3   25.08    0.97
  -1  -8  -3   26.18    1.05
   1  -8   3   26.53    1.05
   1  -8   3   26.24    0.98
  -2  -8  -3    2.45    0.11
   2  -8   3    2.37    0.13
  -2  -8  -3    2.32    0.13
  -2  -8  -3    2.49    0.12
   2  -8   3    2.26    0.11
  -2  -8  -3    2.36    0.13
  -2  -8  -3    2.34    0.12
  -2  -8  -3    2.22    0.13
   3  -8   3    0.93    0.09
  -3  -8  -3    1.25    0.09
  -3  -8  -3    1.13    0.09
  -3  -8  -3    1.16    0.08
  -3  -8  -3    1.29    0.09
  -3  -8  -3    1.12    0.08
  -4  -8  -3    0.40    0.05
  -4  -8  -3    0.48    0.05
  -4  -8  -3    0.47    0.06
  -4  -8  -3    0.47    0.06
   4  -8   3    0.53    0.06
   4  -8   3    0.45    0.05
  -4  -8  -3    0.56    0.07
  -4  -8  -3    0.52    0.03
  -5  -8  -3    0.14    0.04
   5  -8   3    0.11    0.04
  -5  -8  -3    0.10    0.02
  -5  -8  -3    0.09    0.04
  -5  -8  -3    0.12    0.04
  -5  -8  -3    0.17    0.05
  -6  -8  -3    1.00    0.08
  -6  -8  -3    1.06    0.06
  -6  -8  -3    1.10    0.08
   6  -8   3    0.96    0.08
   7  -8   3   10.45    0.41
  -7  -8  -3    9.81    0.42
  -7  -8  -3   10.23    0.39
  -7  -8  -3   10.73    0.39
   8  -8   3    0.46    0.04
  -8  -8  -3    0.34    0.04
  -8  -8  -3    0.35    0.04
   8  -8   3    0.43    0.05
  -8  -8  -3    0.34    0.05
   9  -8   3    2.29    0.10
   9  -8   3    2.32    0.12
  10  -8   3    6.82    0.27
  10  -8   3    7.01    0.27
  10  -8   3    6.39    0.26
  11  -8   3   19.08    0.75
  10  -9  -3    0.00    0.02
  10  -9  -3    0.01    0.02
  -9  -9   3    2.69    0.11
   9  -9  -3    2.59    0.12
   9  -9  -3    2.81    0.12
  -8  -9   3    1.01    0.06
   8  -9  -3    0.96    0.05
   8  -9  -3    1.08    0.06
   7  -9  -3    1.87    0.09
   7  -9  -3    2.25    0.10
  -7  -9   3    2.00    0.11
  -7  -9   3    2.11    0.09
  -6  -9   3    9.85    0.38
  -6  -9   3   10.37    0.40
  -6  -9   3   10.52    0.38
   6  -9  -3   10.61    0.39
   6  -9  -3    9.84    0.43
  -5  -9   3    2.94    0.15
  -5  -9   3    3.00    0.14
   5  -9  -3    2.95    0.16
  -5  -9   3    3.17    0.12
  -5  -9   3    3.26    0.15
   5  -9  -3    3.15    0.13
   4  -9  -3    0.19    0.05
  -4  -9   3    0.20    0.05
   4  -9  -3    0.13    0.05
  -4  -9   3    0.17    0.04
   4  -9  -3    0.18    0.02
  -4  -9   3    0.25    0.03
  -4  -9   3    0.15    0.04
  -3  -9   3    0.97    0.07
   3  -9  -3    0.88    0.05
  -3  -9   3    0.95    0.09
  -3  -9   3    0.96    0.04
   3  -9  -3    0.89    0.09
   3  -9  -3    0.91    0.08
  -3  -9   3    0.93    0.08
  -2  -9   3   23.47    0.93
   2  -9  -3   21.90    0.85
   2  -9  -3   22.27    0.86
  -2  -9   3   23.88    0.86
   2  -9  -3   24.92    0.84
   2  -9  -3   23.43    0.93
  -2  -9   3   22.88    0.91
  -2  -9   3   23.88    0.83
   2  -9  -3   21.42    0.86
   2  -9  -3   22.66    0.83
   2  -9  -3   24.00    0.91
   1  -9  -3   13.68    0.53
  -1  -9   3   13.74    0.51
  -1  -9   3   14.11    0.53
  -1  -9   3   14.54    0.58
   1  -9  -3   14.18    0.52
   1  -9  -3   14.01    0.51
   1  -9  -3   14.00    0.58
   1  -9  -3   13.62    0.52
   1  -9  -3   14.05    0.56
   0  -9   3    8.57    0.34
   0  -9   3    7.97    0.32
   0  -9   3    8.68    0.36
   0  -9  -3    8.65    0.34
   0  -9  -3    8.44    0.36
   0  -9  -3    8.70    0.36
   0  -9  -3    8.71    0.34
   0  -9   3    8.60    0.32
   0  -9  -3    8.48    0.32
   1  -9   3    2.02    0.12
   1  -9   3    1.82    0.09
   1  -9   3    1.73    0.10
   1  -9   3    1.65    0.08
  -1  -9  -3    1.84    0.11
  -1  -9  -3    1.78    0.10
  -1  -9  -3    1.78    0.11
  -1  -9  -3    1.72    0.11
   2  -9   3    9.06    0.33
  -2  -9  -3    8.94    0.37
   2  -9   3    9.02    0.37
  -2  -9  -3    8.62    0.37
  -2  -9  -3    8.59    0.33
  -2  -9  -3    8.87    0.35
   2  -9   3    8.31    0.34
  -3  -9  -3    7.35    0.30
  -3  -9  -3    7.28    0.28
   3  -9   3    7.22    0.32
  -3  -9  -3    7.38    0.31
   3  -9   3    7.10    0.27
   4  -9   3    1.25    0.09
  -4  -9  -3    1.22    0.06
  -4  -9  -3    1.16    0.09
  -4  -9  -3    1.19    0.10
   4  -9   3    1.16    0.07
  -5  -9  -3   12.90    0.51
   5  -9   3   12.16    0.52
  -5  -9  -3   12.92    0.47
   6  -9   3    2.16    0.12
  -6  -9  -3    2.10    0.12
  -6  -9  -3    2.21    0.10
  -7  -9  -3    1.19    0.06
  -7  -9  -3    1.24    0.08
   7  -9   3    1.18    0.06
   7  -9   3    1.20    0.09
   8  -9   3    1.01    0.08
   8  -9   3    0.96    0.06
  -8  -9  -3    0.93    0.06
  -9  -9  -3    9.83    0.38
   9  -9   3    9.76    0.41
   9  -9   3   10.40    0.38
   9  -9   3    9.81    0.39
   9 -10  -3    0.09    0.02
  -9 -10   3    0.10    0.02
   8 -10  -3    0.16    0.02
   8 -10  -3    0.25    0.03
   8 -10  -3    0.25    0.04
  -8 -10   3    0.20    0.02
  -7 -10   3    0.44    0.03
   7 -10  -3    0.45    0.05
   7 -10  -3    0.38    0.04
   6 -10  -3    0.92    0.08
  -6 -10   3    0.81    0.07
   6 -10  -3    0.84    0.05
  -6 -10   3    0.88    0.05
  -5 -10   3    1.58    0.10
   5 -10  -3    1.30    0.10
   5 -10  -3    1.44    0.07
  -5 -10   3    1.48    0.06
  -5 -10   3    1.49    0.08
  -4 -10   3    0.37    0.03
   4 -10  -3    0.31    0.05
   4 -10  -3    0.34    0.03
  -4 -10   3    0.38    0.05
  -4 -10   3    0.40    0.05
  -3 -10   3    0.00    0.04
   3 -10  -3    0.03    0.04
   3 -10  -3    0.02    0.01
  -3 -10   3    0.01    0.03
  -2 -10   3    0.07    0.04
  -2 -10   3    0.06    0.03
   2 -10  -3    0.07    0.02
   2 -10  -3    0.15    0.03
   2 -10  -3    0.14    0.05
   1 -10  -3    4.45    0.17
  -1 -10   3    4.92    0.20
   1 -10  -3    4.43    0.21
  -1 -10   3    4.46    0.17
  -1 -10   3    4.61    0.21
  -1 -10   3    4.67    0.18
   1 -10  -3    4.33    0.19
   1 -10  -3    4.36    0.18
   0 -10  -3    0.60    0.06
   0 -10  -3    0.55    0.06
   0 -10   3    0.64    0.07
   0 -10   3    0.60    0.06
   0 -10   3    0.50    0.03
   0 -10   3    0.53    0.06
   0 -10  -3    0.55    0.06
   0 -10  -3    0.61    0.06
   1 -10   3    1.11    0.05
  -1 -10  -3    1.15    0.08
  -1 -10  -3    1.18    0.09
   1 -10   3    1.12    0.07
   1 -10   3    1.05    0.08
  -1 -10  -3    1.26    0.10
   1 -10   3    1.14    0.09
  -1 -10  -3    1.20    0.09
  -2 -10  -3   16.96    0.66
  -2 -10  -3   16.90    0.63
   2 -10   3   16.99    0.60
   2 -10   3   16.47    0.67
   2 -10   3   16.36    0.61
   2 -10   3   15.53    0.62
  -2 -10  -3   16.63    0.60
   3 -10   3    0.08    0.02
  -3 -10  -3    0.05    0.04
   3 -10   3    0.09    0.04
   3 -10   3    0.05    0.03
  -3 -10  -3    0.05    0.04
   4 -10   3    4.15    0.16
   4 -10   3    3.84    0.19
  -4 -10  -3    4.20    0.15
   4 -10   3    3.68    0.16
  -4 -10  -3    4.01    0.19
   5 -10   3    0.04    0.02
   5 -10   3   -0.01    0.03
  -5 -10  -3   -0.01    0.03
  -5 -10  -3    0.01    0.02
   6 -10   3    0.22    0.04
   6 -10   3    0.20    0.02
  -6 -10  -3    0.23    0.04
  -6 -10  -3    0.23    0.03
   7 -10   3   10.97    0.51
   7 -10   3   13.60    0.49
  -7 -10  -3   14.44    0.48
  -7 -10  -3   12.59    0.51
   7 -10   3   12.90    0.52
   8 -10   3    0.20    0.02
   6 -11  -3    2.09    0.12
  -5 -11   3    0.02    0.03
   5 -11  -3    0.01    0.03
   4 -11  -3    1.78    0.10
  -4 -11   3    1.94    0.10
  -4 -11   3    1.89    0.09
  -3 -11   3    4.57    0.19
  -3 -11   3    4.42    0.17
   3 -11  -3    4.27    0.20
   3 -11  -3    4.14    0.17
   2 -11  -3    0.43    0.03
  -2 -11   3    0.43    0.04
   2 -11  -3    0.55    0.06
  -2 -11   3    0.54    0.05
  -1 -11   3    0.40    0.05
   1 -11  -3    0.35    0.05
  -1 -11   3    0.46    0.04
   1 -11  -3    0.34    0.04
   0 -11  -3    1.64    0.10
   0 -11   3    1.63    0.09
   0 -11   3    1.66    0.10
   0 -11   3    1.82    0.10
   0 -11   3    1.73    0.07
   1 -11   3    0.82    0.06
   1 -11   3    0.89    0.04
   1 -11   3    0.84    0.07
   1 -11   3    0.91    0.07
   2 -11   3    0.05    0.03
   2 -11   3    0.07    0.01
   2 -11   3    0.06    0.03
   3 -11   3    5.37    0.23
   3 -11   3    5.02    0.20
  -3 -11  -3    5.32    0.23
  -4 -11  -3    2.59    0.13
   4 -11   3    2.41    0.12
  -5 -11  -3    0.23    0.04
   5 -11   3    0.25    0.04
  -2 -12   3    0.12    0.03
  -1 -12   3    3.96    0.16
   0 -12   3    0.71    0.06
 -15   0   4    0.03    0.03
 -14   0   4    1.64    0.09
  14   0  -4    1.48    0.09
 -13   0   4    0.03    0.03
  13   0  -4    0.01    0.03
  12   0  -4   89.91    3.64
 -12   0   4   89.54    3.35
  11   0  -4   -0.01    0.03
 -11   0   4    0.06    0.03
 -10   0   4    0.57    0.06
  10   0  -4    0.57    0.06
  -9   0   4    0.03    0.02
   9   0  -4    0.02    0.02
   8   0  -4   21.77    0.89
  -7   0   4    0.00    0.02
  -6   0   4    6.59    0.35
  -6   0   4    6.13    0.33
  -5   0   4    0.01    0.02
  -5   0   4    0.02    0.02
  -4   0   4  669.22   35.64
  -3   0   4    0.44    0.03
  -1   0   4    0.08    0.01
   0   0  -4  464.43   24.92
  -1   0  -4    0.01    0.02
  -2   0  -4  125.57    6.65
  -3   0  -4    0.01    0.02
  -4   0  -4    0.77    0.06
  -5   0  -4   -0.09    0.03
  -5   0  -4   -0.10    0.02
  -6   0  -4   20.93    1.13
   8   0   4   29.05    1.13
  -8   0  -4   30.33    1.12
  -9   0  -4   -0.01    0.02
   9   0   4    0.13    0.03
 -10   0  -4    0.01    0.02
 -11   0  -4    0.04    0.03
 -12   0  -4    0.81    0.07
 -13   0  -4    0.03    0.03
 -14   0  -4   16.70    0.64
 -15   0  -4    0.02    0.02
  15  -1  -4    0.04    0.03
 -15  -1   4    0.06    0.03
 -15   1   4    0.07    0.03
 -14  -1   4   -0.01    0.03
  14  -1  -4    0.02    0.03
  14   1  -4    0.03    0.03
 -14   1   4   -0.01    0.03
  13  -1  -4    0.47    0.05
 -13  -1   4    0.67    0.06
  13  -1  -4    0.57    0.06
 -13   1   4    0.40    0.05
  13   1  -4    0.59    0.06
  12  -1  -4    2.81    0.14
 -12  -1   4    2.94    0.14
  12  -1  -4    3.04    0.14
  12   1  -4    2.80    0.15
 -12   1   4    3.09    0.14
  11  -1  -4    1.24    0.08
  11  -1  -4    1.30    0.08
 -11  -1   4    1.40    0.08
  11   1  -4    1.38    0.09
 -11   1   4    1.32    0.08
 -10  -1   4   32.34    1.23
  10  -1  -4   30.82    1.23
  10  -1  -4   32.69    1.28
  10  -1  -4   32.66    1.33
 -10   1   4   32.54    1.23
  10   1  -4   34.67    1.33
   9  -1  -4    0.27    0.03
   9  -1  -4    0.20    0.03
   9  -1  -4    0.21    0.03
  -9  -1   4    0.23    0.03
  -9   1   4    0.13    0.03
   8  -1  -4    2.82    0.13
  -8  -1   4    2.97    0.16
   8  -1  -4    2.67    0.12
  -7  -1   4    0.33    0.04
  -7  -1   4    0.21    0.03
   7  -1  -4    0.19    0.03
  -6  -1   4   50.89    2.71
  -6  -1   4   51.51    2.57
  -5  -1   4    0.28    0.04
  -5  -1   4    0.29    0.03
  -4  -1   4   16.28    0.82
  -4  -1   4   15.42    0.78
  -4   1   4   14.98    0.82
  -3  -1   4  200.73   10.89
  -2  -1   4    4.25    0.23
  -1  -1   4   33.87    1.79
   0  -1  -4  138.04    7.28
  -1  -1  -4  206.10   10.85
  -2  -1  -4   22.48    1.15
  -2   1  -4   20.92    1.15
  -3  -1  -4    7.66    0.40
  -3   1  -4    7.12    0.40
  -4  -1  -4    2.27    0.12
  -4  -1  -4    2.46    0.14
  -4   1  -4    2.28    0.14
  -5  -1  -4  105.03    4.92
  -5  -1  -4  110.97    5.73
  -6  -1  -4    3.28    0.19
  -6  -1  -4    3.25    0.16
  -7  -1  -4    9.72    0.45
  -7  -1  -4    9.75    0.54
   8  -1   4    7.16    0.29
  -8  -1  -4    7.81    0.38
  -8  -1  -4    7.19    0.29
  -8   1  -4    6.78    0.29
   9  -1   4   11.99    0.47
  -9  -1  -4   12.13    0.62
  -9  -1  -4   11.58    0.46
  -9   1  -4   11.95    0.46
 -10  -1  -4    0.93    0.07
  10  -1   4    0.94    0.07
 -10  -1  -4    0.92    0.09
  11  -1   4    6.66    0.27
  11  -1   4    6.72    0.27
 -11  -1  -4    6.34    0.27
 -11   1  -4    6.64    0.27
 -12  -1  -4   23.29    0.89
  12  -1   4   23.57    0.89
 -12   1  -4   23.03    0.89
 -13  -1  -4    0.83    0.06
  13  -1   4    0.70    0.06
 -13   1  -4    0.76    0.06
  13   1   4    0.74    0.06
 -14  -1  -4    2.94    0.12
  14  -1   4    2.69    0.12
 -14   1  -4    2.66    0.12
  15  -2  -4    1.64    0.09
 -15  -2   4    1.65    0.08
 -15   2   4    1.59    0.09
  14  -2  -4   -0.01    0.03
 -14  -2   4    0.02    0.03
  14   2  -4    0.05    0.03
 -14   2   4   -0.03    0.03
  13  -2  -4    1.38    0.09
 -13  -2   4    1.34    0.08
 -13   2   4    1.34    0.09
  13   2  -4    1.32    0.09
 -12  -2   4    4.51    0.19
  12  -2  -4    4.53    0.20
  12   2  -4    4.46    0.21
 -12   2   4    4.06    0.19
 -11  -2   4    5.45    0.23
  11  -2  -4    5.48    0.23
  11  -2  -4    5.49    0.23
  11   2  -4    5.37    0.24
 -11   2   4    5.12    0.23
 -10  -2   4   25.01    0.99
  10  -2  -4   26.03    1.07
  10  -2  -4   25.90    0.99
  10  -2  -4   27.59    1.03
  10   2  -4   26.13    1.07
   9  -2  -4    7.11    0.30
   9  -2  -4    7.64    0.33
   9  -2  -4    7.76    0.31
  -9  -2   4    7.89    0.31
   9  -2  -4    8.03    0.31
   8  -2  -4    3.05    0.14
  -8  -2   4    3.08    0.13
  -8  -2   4    3.36    0.19
   8  -2  -4    2.58    0.13
   8  -2  -4    3.11    0.13
  -7  -2   4   12.23    0.65
  -7  -2   4   12.29    0.62
   7  -2  -4   11.77    0.50
  -6  -2   4   18.42    0.92
  -6  -2   4   18.14    0.97
  -5  -2   4   13.50    0.70
  -5  -2   4   14.03    0.73
  -4  -2   4   57.43    3.30
  -4  -2   4   56.94    2.87
  -3  -2   4   34.26    1.82
  -2  -2   4  119.58    5.80
   2  -2  -4  100.75    5.80
  -1  -2   4 1000.00   49.95
   1  -2  -4  881.34   49.69
   0  -2   4  455.31   25.74
   0  -2  -4  503.85   25.70
   1  -2   4  104.32    5.81
  -1  -2  -4  116.86    6.19
  -2  -2  -4   61.34    3.25
  -3  -2  -4    1.29    0.08
  -3  -2  -4    1.28    0.07
  -4  -2  -4   12.28    0.57
  -4  -2  -4   12.63    0.67
  -5  -2  -4    0.10    0.02
  -5  -2  -4    0.08    0.03
  -6  -2  -4    5.93    0.28
  -6  -2  -4    5.71    0.33
  -7  -2  -4    1.39    0.10
  -7  -2  -4    1.44    0.08
  -8  -2  -4    9.19    0.41
   8  -2   4    8.46    0.34
  -8  -2  -4    7.98    0.48
  -8  -2  -4    8.03    0.32
  -8  -2  -4    9.30    0.45
  -8  -2  -4    8.71    0.34
   9  -2   4    5.23    0.22
  -9  -2  -4    5.54    0.28
  -9  -2  -4    4.83    0.20
  -9  -2  -4    5.27    0.21
  -9   2  -4    4.93    0.22
 -10  -2  -4    1.72    0.12
 -10  -2  -4    1.88    0.10
  10  -2   4    1.81    0.10
 -10   2  -4    1.88    0.10
 -11  -2  -4    2.09    0.10
  11  -2   4    2.02    0.10
  11  -2   4    2.05    0.10
 -11  -2  -4    1.77    0.13
 -11   2  -4    1.85    0.10
  12  -2   4    0.72    0.06
 -12  -2  -4    0.67    0.06
  12  -2   4    0.69    0.06
 -12   2  -4    0.70    0.06
  13  -2   4   12.69    0.48
 -13  -2  -4   12.61    0.48
  13   2   4   12.42    0.52
 -13   2  -4   12.20    0.49
  14  -2   4    0.05    0.02
 -14  -2  -4    0.05    0.02
 -14   2  -4    0.02    0.02
  15  -3  -4    6.36    0.26
 -14  -3   4    2.59    0.12
  14  -3  -4    2.60    0.12
  14   3  -4    2.52    0.13
  13  -3  -4    0.02    0.03
 -13  -3   4    0.04    0.03
  13   3  -4    0.01    0.03
  12  -3  -4   23.74    0.90
  12  -3  -4   22.46    0.93
 -12  -3   4   24.46    0.90
  12   3  -4   23.96    0.98
  11  -3  -4    0.05    0.03
  11  -3  -4    0.05    0.03
 -11  -3   4    0.09    0.03
  11  -3  -4    0.03    0.03
  11   3  -4    0.06    0.03
 -10  -3   4    0.00    0.02
  10  -3  -4    0.04    0.03
  10  -3  -4    0.03    0.02
  10  -3  -4    0.08    0.03
  10   3  -4    0.03    0.03
   9  -3  -4   10.25    0.42
   9  -3  -4   11.23    0.43
  -9  -3   4   10.67    0.42
   9  -3  -4   11.13    0.42
  -9  -3   4   10.05    0.59
   8  -3  -4    2.29    0.11
  -8  -3   4    2.62    0.11
   8  -3  -4    2.46    0.11
  -8  -3   4    2.51    0.15
  -7  -3   4    2.00    0.12
  -6  -3   4    6.85    0.37
  -6  -3   4    6.78    0.35
  -5  -3   4    0.96    0.06
  -5  -3   4    0.97    0.06
  -4  -3   4    4.10    0.23
  -3  -3   4    0.03    0.01
  -2  -3   4  106.61    5.55
   2  -3  -4   94.51    5.59
  -1  -3   4  822.06   43.39
  -1  -3   4  860.84   43.65
   1  -3  -4  775.97   43.33
   0  -3   4   17.64    0.93
   1  -3   4   59.63    3.23
  -1  -3  -4   66.10    3.23
  -1  -3  -4   57.08    2.78
  -2  -3  -4   68.29    3.54
  -2  -3  -4   65.40    3.05
  -3  -3  -4   25.69    1.18
  -3  -3  -4   26.09    1.37
  -4  -3  -4   22.29    1.01
  -4  -3  -4   21.89    1.17
  -5  -3  -4    9.21    0.49
  -5  -3  -4    8.97    0.42
  -6  -3  -4    8.72    0.40
  -6  -3  -4    8.53    0.47
  -7  -3  -4   40.56    2.13
   7  -3   4   39.51    1.51
  -7  -3  -4   38.93    1.42
  -7  -3  -4   43.34    1.83
  -7  -3  -4   38.24    1.50
  -8  -3  -4    4.99    0.31
   8  -3   4    5.09    0.22
  -8  -3  -4    5.51    0.28
  -8  -3  -4    5.10    0.20
  -8  -3  -4    5.50    0.26
  -8  -3  -4    5.25    0.21
  -9  -3  -4   10.03    0.38
  -9  -3  -4    8.72    0.54
  -9  -3  -4    9.63    0.46
  -9  -3  -4   10.28    0.51
   9  -3   4    9.66    0.38
  -9  -3  -4    9.65    0.36
 -10  -3  -4   13.66    0.71
 -10  -3  -4   13.13    0.50
 -10  -3  -4   14.18    0.53
  10  -3   4   13.69    0.53
  10  -3   4   13.76    0.53
  11  -3   4   28.03    1.04
 -11  -3  -4   24.45    1.38
 -11  -3  -4   27.84    1.03
  11  -3   4   28.35    1.03
  12  -3   4    4.13    0.19
 -12  -3  -4    4.73    0.19
  12  -3   4    4.56    0.19
  13  -3   4    0.12    0.03
  13  -3   4    0.10    0.03
 -13  -3  -4    0.10    0.03
  13   3   4    0.08    0.03
  14  -3   4    0.02    0.02
 -14  -3  -4    0.01    0.02
  14  -4  -4    0.87    0.06
  13  -4  -4   -0.01    0.02
 -13  -4   4   -0.01    0.02
  13  -4  -4    0.01    0.03
  13   4  -4    0.00    0.03
  12  -4  -4    3.03    0.14
  12  -4  -4    3.31    0.14
 -12  -4   4    3.18    0.14
  12  -4  -4    3.28    0.15
  12   4  -4    3.20    0.16
  11  -4  -4   25.71    1.02
  11  -4  -4   27.78    1.06
 -11  -4   4   26.93    1.02
  11  -4  -4   27.41    1.02
  11   4  -4   26.75    1.11
  10  -4  -4    0.05    0.03
  10  -4  -4    0.03    0.02
 -10  -4   4    0.03    0.03
  10  -4  -4    0.00    0.03
  10   4  -4    0.02    0.03
   9  -4  -4    6.80    0.27
  -9  -4   4    6.92    0.27
  -9  -4   4    6.15    0.38
   9  -4  -4    6.74    0.27
   9  -4  -4    6.82    0.27
   8  -4  -4    0.53    0.05
  -8  -4   4    0.76    0.05
   8  -4  -4    0.63    0.05
  -8  -4   4    0.61    0.05
   8  -4  -4    0.59    0.05
   7  -4  -4    2.34    0.10
   7  -4  -4    2.19    0.10
   7  -4  -4    2.25    0.11
  -7  -4   4    2.27    0.10
  -7  -4   4    2.41    0.14
  -6  -4   4    3.37    0.19
  -5  -4   4    8.03    0.43
  -4  -4   4   10.53    0.56
  -3  -4   4   25.90    1.39
  -2  -4   4   70.69    3.64
  -2  -4   4   70.51    3.63
   2  -4  -4   65.57    3.64
  -1  -4   4  126.24    6.85
   1  -4  -4  114.71    6.48
  -1  -4   4  126.73    6.45
   0  -4  -4    1.27    0.07
   0  -4   4    1.31    0.08
  -1  -4  -4   39.83    1.94
   1  -4   4   34.77    1.94
  -1  -4  -4   35.84    1.68
  -2  -4  -4    2.82    0.14
  -2  -4  -4    2.86    0.16
  -3  -4  -4   13.79    0.65
  -3  -4  -4   14.46    0.75
  -4  -4  -4    4.39    0.25
  -4  -4  -4    4.45    0.21
  -5  -4  -4    3.38    0.19
  -5  -4  -4    3.20    0.16
  -6  -4  -4    0.89    0.08
  -6  -4  -4    0.83    0.05
  -6  -4  -4    0.90    0.06
  -7  -4  -4    9.79    0.43
  -7  -4  -4    9.00    0.50
  -7  -4  -4    8.49    0.35
  -7  -4  -4    9.11    0.33
   7  -4   4    9.01    0.36
  -8  -4  -4    6.13    0.37
  -8  -4  -4    6.27    0.25
  -8  -4  -4    6.59    0.34
  -8  -4  -4    6.55    0.31
  -8  -4  -4    6.64    0.24
   8  -4   4    6.42    0.26
  -9  -4  -4    2.62    0.15
  -9  -4  -4    2.59    0.14
   9  -4   4    2.50    0.12
  -9  -4  -4    2.64    0.11
  -9  -4  -4    2.68    0.11
  -9  -4  -4    2.33    0.17
   9  -4   4    2.53    0.13
  10  -4   4    6.39    0.24
 -10  -4  -4    5.19    0.29
  10  -4   4    6.37    0.24
 -10  -4  -4    5.61    0.22
 -10  -4  -4    5.78    0.23
 -10  -4  -4    5.35    0.31
  11  -4   4    8.53    0.32
  11  -4   4    8.66    0.32
 -11  -4  -4    7.58    0.30
 -11  -4  -4    8.09    0.31
 -11  -4  -4    7.23    0.42
  12  -4   4   10.64    0.42
  12  -4   4   10.91    0.43
  12  -4   4   10.96    0.42
 -12  -4  -4   10.49    0.41
  13  -4   4    2.60    0.12
  13  -4   4    2.66    0.12
  13   4   4    2.59    0.13
  14  -4   4    0.77    0.05
  14  -5  -4    0.07    0.02
  13  -5  -4    0.26    0.04
  13  -5  -4    0.31    0.03
  13   5  -4    0.34    0.04
  12  -5  -4    1.01    0.06
  12  -5  -4    1.00    0.07
  12   5  -4    0.99    0.07
  11  -5  -4    0.88    0.07
  11  -5  -4    0.93    0.07
  11  -5  -4    0.87    0.06
  11   5  -4    0.92    0.07
  10  -5  -4    0.16    0.03
  10  -5  -4    0.17    0.04
  10  -5  -4    0.18    0.03
 -10  -5   4    0.18    0.03
  10   5  -4    0.19    0.04
  -9  -5   4    2.13    0.10
   9  -5  -4    2.20    0.11
   9  -5  -4    2.50    0.12
   9  -5  -4    2.46    0.11
   9  -5  -4    2.42    0.11
   9   5  -4    2.39    0.12
   8  -5  -4    0.22    0.04
   8  -5  -4    0.27    0.03
   8  -5  -4    0.25    0.03
  -8  -5   4    0.23    0.03
  -8  -5   4    0.17    0.03
  -8  -5   4    0.35    0.05
   7  -5  -4    0.74    0.05
  -7  -5   4    0.82    0.07
   7  -5  -4    0.77    0.06
   7  -5  -4    0.74    0.05
  -7  -5   4    0.81    0.06
  -7  -5   4    0.70    0.05
  -6  -5   4   42.49    1.53
  -6  -5   4   40.29    1.58
   6  -5  -4   44.59    1.63
   6  -5  -4   44.13    1.62
  -6  -5   4   43.57    1.54
  -6  -5   4   44.73    2.29
   6  -5  -4   43.40    1.61
  -5  -5   4    0.98    0.06
   5  -5  -4    0.95    0.06
  -5  -5   4    0.93    0.05
  -4  -5   4    9.05    0.35
  -4  -5   4   10.14    0.51
  -3  -5   4    2.68    0.16
  -3  -5   4    2.91    0.15
  -3  -5   4    2.79    0.13
  -2  -5   4   17.65    0.89
   2  -5  -4   15.42    0.89
  -2  -5   4   17.39    0.89
  -1  -5   4   10.52    0.54
  -1  -5   4   10.10    0.55
   0  -5  -4    1.62    0.09
   0  -5   4    1.78    0.10
   1  -5   4   57.39    3.16
  -1  -5  -4   62.27    2.73
  -2  -5  -4    5.50    0.27
  -2  -5  -4    5.64    0.30
  -2  -5  -4    5.67    0.21
  -3  -5  -4    2.28    0.13
  -3  -5  -4    2.26    0.11
  -3  -5  -4    2.47    0.12
  -3  -5  -4    2.24    0.10
  -4  -5  -4   52.28    2.35
  -4  -5  -4   46.84    1.91
  -4  -5  -4   53.91    1.83
  -4  -5  -4   53.22    2.73
  -5  -5  -4    0.52    0.05
  -5  -5  -4    0.45    0.05
  -5  -5  -4    0.42    0.05
   5  -5   4    0.47    0.05
  -5  -5  -4    0.42    0.04
  -6  -5  -4    0.16    0.04
   6  -5   4    0.20    0.03
  -6  -5  -4    0.14    0.02
  -6  -5  -4    0.19    0.04
  -7  -5  -4    8.25    0.31
  -7  -5  -4    7.83    0.45
  -7  -5  -4    8.04    0.42
  -7  -5  -4    8.47    0.39
   7  -5   4    8.27    0.33
  -8  -5  -4   17.34    0.79
   8  -5   4   17.65    0.66
  -8  -5  -4   16.91    0.66
  -8  -5  -4   15.87    0.64
  -8  -5  -4   17.68    0.62
  -8  -5  -4   17.20    0.87
  -8  -5  -4   16.15    0.92
   8  -5   4   17.20    0.65
  -9  -5  -4    7.97    0.40
  -9  -5  -4    7.64    0.32
   9  -5   4    8.89    0.34
  -9  -5  -4    8.18    0.44
   9  -5   4    8.75    0.33
  -9  -5  -4    8.46    0.31
  10  -5   4    8.74    0.35
 -10  -5  -4    8.71    0.33
  10  -5   4    8.93    0.34
 -10  -5  -4    8.28    0.45
 -11  -5  -4    0.03    0.03
  11  -5   4    0.08    0.03
 -11  -5  -4    0.06    0.03
  11  -5   4    0.05    0.03
  12  -5   4    0.20    0.03
 -12  -5  -4    0.12    0.03
  12  -5   4    0.16    0.03
  12  -5   4    0.17    0.03
  13  -5   4    0.01    0.02
  13  -5   4    0.01    0.02
  13  -6  -4    1.00    0.06
  13  -6  -4    0.97    0.06
  12  -6  -4    5.05    0.20
  12  -6  -4    4.92    0.20
  12   6  -4    4.61    0.22
  11  -6  -4    0.51    0.05
  11  -6  -4    0.54    0.05
  11   6  -4    0.44    0.05
  10  -6  -4   14.61    0.56
  10  -6  -4   13.74    0.55
  10  -6  -4   14.89    0.56
  10  -6  -4   14.38    0.57
  10   6  -4   14.53    0.60
   9  -6  -4    3.00    0.15
   9  -6  -4    3.22    0.14
   9  -6  -4    2.87    0.14
   9  -6  -4    3.08    0.14
   9   6  -4    3.55    0.15
   8  -6  -4    1.04    0.07
   8  -6  -4    1.04    0.08
   8  -6  -4    0.97    0.06
   8  -6  -4    0.98    0.06
   8   6  -4    0.97    0.07
  -7  -6   4    4.64    0.20
   7  -6  -4    5.00    0.20
  -7  -6   4    4.86    0.28
   7  -6  -4    5.07    0.20
   7  -6  -4    5.22    0.21
   7   6  -4    4.64    0.22
  -6  -6   4   16.34    0.84
   6  -6  -4   16.13    0.60
  -6  -6   4   15.81    0.57
   6  -6  -4   15.07    0.60
  -6  -6   4   15.37    0.59
   6  -6  -4   15.95    0.61
   5  -6  -4    1.19    0.07
   5  -6  -4    1.18    0.06
  -5  -6   4    1.21    0.05
  -5  -6   4    1.19    0.06
  -5  -6   4    1.23    0.08
  -5  -6   4    1.15    0.07
   5  -6  -4    1.01    0.06
  -4  -6   4   25.60    1.24
  -4  -6   4   21.46    0.91
  -4  -6   4   23.01    0.87
  -4  -6   4   23.48    1.24
   4  -6  -4   23.52    0.90
   4  -6  -4   23.33    0.91
  -4  -6   4   23.66    0.84
   4  -6  -4   22.20    0.84
  -4  -6   4   24.85    0.86
   4  -6  -4   23.99    0.88
  -3  -6   4   10.37    0.51
   3  -6  -4    9.57    0.38
  -3  -6   4    9.53    0.35
  -3  -6   4    9.73    0.39
   3  -6  -4    9.34    0.36
  -3  -6   4    9.25    0.36
  -3  -6   4    9.32    0.51
   2  -6  -4    0.94    0.04
   2  -6  -4    0.95    0.05
   2  -6  -4    0.99    0.07
  -2  -6   4    1.03    0.07
   1  -6  -4    0.78    0.04
  -1  -6   4    0.76    0.06
   0  -6  -4   20.58    0.74
   0  -6   4   21.48    1.10
   0  -6  -4   20.09    0.81
   0  -6  -4   20.54    0.95
   0  -6   4   21.02    1.10
   0  -6  -4   21.00    0.83
   0  -6   4   20.99    0.83
  -1  -6  -4   21.20    0.76
  -1  -6  -4   22.19    0.98
  -1  -6  -4   20.35    0.82
   1  -6   4   20.74    1.12
   1  -6   4   21.16    0.85
  -1  -6  -4   22.06    0.85
  -2  -6  -4    2.64    0.11
  -2  -6  -4    2.61    0.13
  -2  -6  -4    2.34    0.12
  -2  -6  -4    2.50    0.12
  -2  -6  -4    2.56    0.11
  -3  -6  -4    7.16    0.28
  -3  -6  -4    6.61    0.26
  -3  -6  -4    7.24    0.26
  -3  -6  -4    7.55    0.27
  -3  -6  -4    6.33    0.27
  -3  -6  -4    6.83    0.29
  -3  -6  -4    7.48    0.30
  -3  -6  -4    7.34    0.34
  -4  -6  -4   52.97    1.78
  -4  -6  -4   50.69    1.92
  -4  -6  -4   50.31    2.64
  -4  -6  -4   53.50    2.29
  -4  -6  -4   52.23    1.83
   4  -6   4   45.82    1.86
  -4  -6  -4   47.79    1.86
  -4  -6  -4   49.91    1.83
   4  -6   4   49.05    1.89
  -4  -6  -4   49.08    1.78
  -5  -6  -4   40.19    2.01
  -5  -6  -4   39.83    2.11
   5  -6   4   37.74    1.49
  -5  -6  -4   42.04    1.83
  -5  -6  -4   39.80    1.54
  -5  -6  -4   39.44    1.47
  -5  -6  -4   39.80    1.47
  -5  -6  -4   40.42    1.42
   5  -6   4   40.55    1.51
  -6  -6  -4    5.17    0.26
  -6  -6  -4    5.16    0.22
   6  -6   4    5.35    0.22
  -6  -6  -4    5.28    0.27
   6  -6   4    5.03    0.20
  -6  -6  -4    5.29    0.20
  -6  -6  -4    5.13    0.29
  -6  -6  -4    5.06    0.20
  -7  -6  -4    0.13    0.03
   7  -6   4    0.24    0.04
  -7  -6  -4    0.11    0.04
  -7  -6  -4    0.14    0.04
   7  -6   4    0.25    0.03
  -7  -6  -4    0.17    0.03
   8  -6   4    0.46    0.05
  -8  -6  -4    0.47    0.05
  -8  -6  -4    0.46    0.05
  -8  -6  -4    0.58    0.07
  -8  -6  -4    0.49    0.05
   8  -6   4    0.54    0.04
  -9  -6  -4    1.29    0.09
   9  -6   4    1.14    0.08
   9  -6   4    1.12    0.07
  -9  -6  -4    1.16    0.10
  -9  -6  -4    1.28    0.08
  10  -6   4    0.38    0.05
 -10  -6  -4    0.48    0.05
  10  -6   4    0.45    0.05
  11  -6   4    1.04    0.07
  11  -6   4    1.03    0.06
 -11  -6  -4    1.03    0.07
  12  -6   4    2.23    0.11
  12  -6   4    2.33    0.10
  12  -6   4    2.28    0.10
  12  -7  -4    0.14    0.02
  11  -7  -4    6.89    0.28
  11  -7  -4    7.08    0.29
  11  -7  -4    7.81    0.30
  10  -7  -4   19.63    0.76
  10  -7  -4   19.09    0.73
  10  -7  -4   19.12    0.73
   9  -7  -4    5.45    0.22
   9  -7  -4    5.35    0.22
   9  -7  -4    5.22    0.22
   8  -7  -4    0.02    0.02
   8  -7  -4    0.02    0.02
   8  -7  -4    0.06    0.02
  -7  -7   4   33.68    1.24
  -7  -7   4   34.12    1.28
   7  -7  -4   35.39    1.30
   7  -7  -4   37.04    1.32
  -7  -7   4   33.49    1.28
  -6  -7   4   19.33    0.73
  -6  -7   4   19.71    0.70
  -6  -7   4   19.05    0.72
   6  -7  -4   20.16    0.74
   5  -7  -4   18.73    0.72
   5  -7  -4   20.06    0.74
  -5  -7   4   20.14    0.73
  -5  -7   4   20.19    0.71
  -5  -7   4   19.88    0.74
   4  -7  -4    1.46    0.07
   4  -7  -4    1.41    0.08
  -4  -7   4    1.41    0.09
  -4  -7   4    1.53    0.08
  -4  -7   4    1.71    0.08
  -4  -7   4    1.53    0.06
  -3  -7   4    0.19    0.04
   3  -7  -4    0.21    0.02
  -3  -7   4    0.19    0.03
   3  -7  -4    0.31    0.04
  -3  -7   4    0.39    0.04
  -3  -7   4    0.19    0.03
   3  -7  -4    0.22    0.04
   2  -7  -4   14.68    0.56
  -2  -7   4   15.30    0.56
  -2  -7   4   15.95    0.61
  -2  -7   4   15.43    0.59
  -2  -7   4   15.36    0.54
   2  -7  -4   15.12    0.55
   2  -7  -4   14.75    0.54
   2  -7  -4   14.49    0.55
   2  -7  -4   15.07    0.59
   2  -7  -4   13.49    0.56
  -1  -7   4    0.91    0.06
   1  -7  -4    0.95    0.07
   1  -7  -4    0.96    0.05
  -1  -7   4    1.13    0.07
  -1  -7   4    0.96    0.07
   1  -7  -4    0.89    0.04
   1  -7  -4    1.10    0.07
   1  -7  -4    0.87    0.06
   1  -7  -4    0.96    0.07
   0  -7  -4   14.23    0.56
   0  -7   4   13.84    0.55
   0  -7  -4   12.71    0.51
   0  -7   4   13.75    0.55
   0  -7  -4   13.56    0.51
   0  -7   4   14.02    0.51
   0  -7  -4   13.47    0.50
   0  -7  -4   13.85    0.54
   0  -7  -4   13.90    0.50
  -1  -7  -4    0.62    0.06
   1  -7   4    0.73    0.05
  -1  -7  -4    0.66    0.06
  -1  -7  -4    0.70    0.05
   1  -7   4    0.77    0.06
  -1  -7  -4    0.83    0.06
  -1  -7  -4    0.74    0.06
  -1  -7  -4    0.60    0.03
  -1  -7  -4    0.64    0.06
  -1  -7  -4    0.70    0.05
   1  -7   4    0.73    0.04
  -2  -7  -4    0.39    0.05
   2  -7   4    0.37    0.05
  -2  -7  -4    0.42    0.05
  -2  -7  -4    0.53    0.05
   2  -7   4    0.43    0.04
  -2  -7  -4    0.50    0.05
  -2  -7  -4    0.39    0.03
  -2  -7  -4    0.41    0.05
  -2  -7  -4    0.43    0.04
  -3  -7  -4    6.52    0.26
   3  -7   4    6.14    0.27
  -3  -7  -4    7.03    0.25
  -3  -7  -4    7.19    0.29
  -3  -7  -4    7.23    0.33
  -3  -7  -4    7.00    0.26
  -3  -7  -4    7.28    0.29
  -3  -7  -4    6.68    0.26
  -3  -7  -4    6.97    0.28
  -3  -7  -4    6.72    0.27
  -4  -7  -4   11.50    0.40
   4  -7   4   10.46    0.43
  -4  -7  -4   10.96    0.52
  -4  -7  -4   10.52    0.55
  -4  -7  -4   10.72    0.42
  -4  -7  -4   10.73    0.44
  -4  -7  -4   10.78    0.41
  -4  -7  -4   11.44    0.40
  -5  -7  -4    0.08    0.02
  -5  -7  -4    0.04    0.04
  -5  -7  -4    0.07    0.03
  -5  -7  -4    0.10    0.04
  -5  -7  -4    0.04    0.02
  -5  -7  -4    0.07    0.03
   5  -7   4    0.07    0.03
   6  -7   4    0.23    0.03
   6  -7   4    0.31    0.05
  -6  -7  -4    0.24    0.04
  -6  -7  -4    0.31    0.04
  -6  -7  -4    0.28    0.05
  -6  -7  -4    0.41    0.04
  -6  -7  -4    0.27    0.04
  -7  -7  -4    0.59    0.05
   7  -7   4    0.76    0.07
   7  -7   4    0.63    0.04
  -7  -7  -4    0.58    0.05
  -7  -7  -4    0.82    0.06
  -7  -7  -4    0.50    0.06
  -7  -7  -4    0.72    0.07
   8  -7   4    1.66    0.08
  -8  -7  -4    1.63    0.09
  -8  -7  -4    1.48    0.11
  -8  -7  -4    1.55    0.09
   8  -7   4    1.75    0.10
   9  -7   4   15.94    0.62
  -9  -7  -4   16.67    0.60
   9  -7   4   16.68    0.64
  10  -7   4    6.94    0.29
  10  -7   4    7.18    0.29
  10  -7   4    7.54    0.30
 -10  -7  -4    7.94    0.29
  11  -7   4    5.69    0.23
  11  -7   4    5.80    0.23
  12  -7   4    0.43    0.04
  11  -8  -4    0.23    0.03
  11  -8  -4    0.17    0.03
  10  -8  -4    3.31    0.14
  10  -8  -4    3.27    0.14
   9  -8  -4    1.35    0.07
   9  -8  -4    1.28    0.07
   8  -8  -4   12.59    0.51
  -8  -8   4   12.79    0.48
   8  -8  -4   13.38    0.49
  -8  -8   4   12.25    0.48
   7  -8  -4    1.19    0.06
  -7  -8   4    1.14    0.07
  -7  -8   4    1.20    0.06
   7  -8  -4    1.23    0.07
  -7  -8   4    1.18    0.08
  -6  -8   4   14.49    0.52
  -6  -8   4   14.03    0.51
   6  -8  -4   13.08    0.51
   6  -8  -4   12.84    0.55
  -6  -8   4   14.22    0.53
   6  -8  -4   14.78    0.53
  -5  -8   4   25.18    0.91
   5  -8  -4   23.15    0.88
  -5  -8   4   24.96    0.90
  -5  -8   4   24.52    0.88
   5  -8  -4   24.49    0.91
   4  -8  -4    0.02    0.02
   4  -8  -4    0.05    0.04
  -4  -8   4    0.03    0.03
  -4  -8   4    0.08    0.03
  -4  -8   4    0.11    0.04
  -4  -8   4    0.04    0.01
   3  -8  -4    3.64    0.18
  -3  -8   4    3.99    0.18
  -3  -8   4    3.75    0.17
   3  -8  -4    3.80    0.17
   3  -8  -4    3.83    0.15
   3  -8  -4    3.71    0.18
  -3  -8   4    3.75    0.18
  -3  -8   4    3.85    0.15
   2  -8  -4    6.83    0.27
   2  -8  -4    7.37    0.31
   2  -8  -4    7.02    0.27
  -2  -8   4    7.33    0.29
  -2  -8   4    6.86    0.30
  -2  -8   4    7.40    0.27
   2  -8  -4    6.90    0.27
   2  -8  -4    7.56    0.28
  -2  -8   4    7.49    0.31
   2  -8  -4    6.60    0.28
   2  -8  -4    7.72    0.30
   1  -8  -4    0.05    0.04
   1  -8  -4    0.04    0.03
   1  -8  -4    0.05    0.04
  -1  -8   4    0.12    0.04
  -1  -8   4    0.04    0.04
   1  -8  -4    0.03    0.03
  -1  -8   4    0.05    0.03
   1  -8  -4    0.01    0.03
   1  -8  -4    0.03    0.01
   1  -8  -4    0.05    0.01
   0  -8   4    3.51    0.16
   0  -8   4    3.26    0.13
   0  -8  -4    3.22    0.14
   0  -8  -4    3.44    0.16
   0  -8  -4    3.16    0.15
   0  -8  -4    2.92    0.12
   0  -8  -4    3.13    0.14
   0  -8  -4    3.23    0.16
   0  -8   4    3.13    0.14
  -1  -8  -4   10.31    0.43
  -1  -8  -4   10.07    0.39
   1  -8   4    9.57    0.38
   1  -8   4   10.62    0.43
  -1  -8  -4   10.11    0.38
  -1  -8  -4   10.40    0.42
   1  -8   4   10.32    0.39
  -1  -8  -4   10.25    0.40
  -2  -8  -4    6.26    0.25
   2  -8   4    6.71    0.27
  -2  -8  -4    6.09    0.24
  -2  -8  -4    6.34    0.27
   2  -8   4    6.04    0.25
  -2  -8  -4    5.88    0.30
  -2  -8  -4    6.09    0.27
  -2  -8  -4    6.06    0.25
  -3  -8  -4    5.54    0.23
  -3  -8  -4    5.26    0.28
  -3  -8  -4    5.33    0.22
  -3  -8  -4    5.65    0.22
  -3  -8  -4    5.75    0.21
  -3  -8  -4    5.77    0.24
   3  -8   4    5.62    0.25
  -3  -8  -4    5.36    0.25
  -4  -8  -4    8.94    0.32
  -4  -8  -4    8.79    0.34
  -4  -8  -4    8.71    0.32
  -4  -8  -4    8.59    0.36
  -4  -8  -4    8.00    0.41
   4  -8   4    8.80    0.37
  -4  -8  -4    8.58    0.33
   4  -8   4    8.14    0.34
  -5  -8  -4    1.34    0.09
  -5  -8  -4    1.23    0.10
   5  -8   4    1.14    0.08
  -5  -8  -4    1.37    0.10
  -5  -8  -4    1.34    0.06
  -5  -8  -4    1.42    0.09
   5  -8   4    1.07    0.09
  -6  -8  -4    3.50    0.15
  -6  -8  -4    3.30    0.19
   6  -8   4    3.32    0.16
  -6  -8  -4    3.35    0.16
  -6  -8  -4    3.36    0.14
   7  -8   4    7.63    0.30
  -7  -8  -4    7.23    0.31
  -7  -8  -4    7.24    0.29
  -7  -8  -4    7.51    0.29
   8  -8   4    7.11    0.27
  -8  -8  -4    6.82    0.26
  -8  -8  -4    6.31    0.26
  -8  -8  -4    6.26    0.27
   9  -8   4    8.67    0.34
   9  -8   4    8.42    0.33
  10  -8   4    1.41    0.07
  10  -8   4    1.35    0.07
  10  -8   4    1.49    0.08
  10  -9  -4    1.06    0.06
  10  -9  -4    1.08    0.06
   9  -9  -4    4.63    0.19
   9  -9  -4    5.01    0.19
  -9  -9   4    4.55    0.19
   8  -9  -4    0.14    0.03
   8  -9  -4    0.12    0.02
  -8  -9   4    0.14    0.02
   7  -9  -4    8.46    0.32
  -7  -9   4    8.52    0.31
   7  -9  -4    7.43    0.32
  -7  -9   4    7.98    0.32
   6  -9  -4    0.66    0.07
  -6  -9   4    0.58    0.06
  -6  -9   4    0.67    0.04
   6  -9  -4    0.67    0.05
  -6  -9   4    0.71    0.07
   5  -9  -4    0.31    0.05
  -5  -9   4    0.19    0.02
   5  -9  -4    0.17    0.05
   5  -9  -4    0.21    0.03
  -5  -9   4    0.19    0.04
  -5  -9   4    0.24    0.05
  -4  -9   4    0.51    0.06
   4  -9  -4    0.56    0.06
   4  -9  -4    0.58    0.04
   4  -9  -4    0.67    0.07
  -4  -9   4    0.50    0.05
  -4  -9   4    0.51    0.06
  -4  -9   4    0.63    0.04
   3  -9  -4    7.86    0.31
  -3  -9   4    8.05    0.30
  -3  -9   4    7.60    0.34
   3  -9  -4    8.36    0.32
  -3  -9   4    8.08    0.32
   3  -9  -4    7.84    0.34
  -3  -9   4    8.14    0.30
  -2  -9   4   10.76    0.38
   2  -9  -4    9.76    0.38
  -2  -9   4   10.76    0.43
   2  -9  -4   10.38    0.43
   2  -9  -4   10.37    0.43
   2  -9  -4    9.53    0.40
   2  -9  -4    9.91    0.39
  -2  -9   4   11.09    0.40
   2  -9  -4   10.00    0.38
   2  -9  -4   10.96    0.40
   1  -9  -4    0.05    0.03
   1  -9  -4    0.04    0.04
  -1  -9   4    0.06    0.04
   1  -9  -4    0.06    0.01
   1  -9  -4    0.06    0.05
  -1  -9   4    0.05    0.03
   1  -9  -4    0.13    0.03
  -1  -9   4    0.09    0.04
   1  -9  -4    0.04    0.04
   0  -9   4   11.63    0.42
   0  -9  -4   11.32    0.48
   0  -9   4   11.95    0.48
   0  -9  -4   11.29    0.44
   0  -9  -4   11.39    0.42
   0  -9  -4   11.46    0.44
   0  -9   4   10.70    0.43
   0  -9   4   11.87    0.44
   0  -9  -4   11.56    0.47
   1  -9   4    2.15    0.12
  -1  -9  -4    2.01    0.11
   1  -9   4    2.15    0.11
  -1  -9  -4    2.22    0.12
   1  -9   4    2.12    0.10
   1  -9   4    1.89    0.09
  -1  -9  -4    2.11    0.12
  -1  -9  -4    2.16    0.12
  -1  -9  -4    2.15    0.13
   2  -9   4    0.05    0.03
   2  -9   4    0.06    0.04
   2  -9   4    0.04    0.03
  -2  -9  -4    0.01    0.04
  -2  -9  -4    0.09    0.04
  -2  -9  -4    0.09    0.04
  -2  -9  -4    0.08    0.04
   3  -9   4    4.04    0.16
   3  -9   4    4.10    0.19
  -3  -9  -4    3.88    0.17
  -3  -9  -4    4.21    0.19
  -3  -9  -4    4.13    0.16
  -3  -9  -4    3.99    0.19
   4  -9   4    4.76    0.22
   4  -9   4    4.66    0.19
  -4  -9  -4    4.73    0.22
  -4  -9  -4    5.11    0.19
  -4  -9  -4    4.67    0.21
  -5  -9  -4   11.14    0.41
  -5  -9  -4   10.68    0.44
   5  -9   4   10.83    0.45
  -6  -9  -4    9.32    0.34
  -6  -9  -4    8.89    0.37
   6  -9   4    8.67    0.38
  -7  -9  -4    1.56    0.08
   7  -9   4    1.56    0.08
   7  -9   4    1.66    0.10
  -7  -9  -4    1.47    0.09
  -8  -9  -4    0.48    0.04
   8  -9   4    0.50    0.04
   8  -9   4    0.61    0.06
   9  -9   4    0.41    0.04
   9  -9   4    0.39    0.03
  -9  -9  -4    0.37    0.04
  -9 -10   4    1.76    0.08
   8 -10  -4    2.15    0.09
  -8 -10   4    2.13    0.09
   8 -10  -4    1.68    0.09
   8 -10  -4    2.07    0.11
  -7 -10   4    0.00    0.02
   7 -10  -4    0.01    0.03
  -7 -10   4   -0.01    0.03
   7 -10  -4    0.01    0.02
  -6 -10   4    2.78    0.11
   6 -10  -4    2.75    0.12
   6 -10  -4    2.63    0.14
  -6 -10   4    2.75    0.13
   5 -10  -4   11.13    0.41
  -5 -10   4   10.64    0.40
  -5 -10   4   11.14    0.40
   5 -10  -4   10.48    0.45
  -5 -10   4   11.12    0.42
  -4 -10   4   20.24    0.72
   4 -10  -4   18.56    0.79
  -4 -10   4   19.53    0.70
  -4 -10   4   20.03    0.73
   4 -10  -4   19.12    0.73
  -3 -10   4    0.21    0.05
   3 -10  -4    0.23    0.02
  -3 -10   4    0.27    0.04
   3 -10  -4    0.22    0.05
  -3 -10   4    0.30    0.02
  -2 -10   4    1.25    0.05
   2 -10  -4    1.12    0.07
  -2 -10   4    1.30    0.08
   2 -10  -4    1.14    0.06
  -2 -10   4    1.25    0.09
   2 -10  -4    1.13    0.09
  -1 -10   4    2.37    0.13
   1 -10  -4    2.48    0.13
  -1 -10   4    2.43    0.13
   1 -10  -4    2.47    0.10
   1 -10  -4    2.50    0.14
  -1 -10   4    2.49    0.11
  -1 -10   4    2.36    0.10
   1 -10  -4    2.36    0.11
   0 -10  -4    4.06    0.19
   0 -10   4    4.09    0.18
   0 -10  -4    4.04    0.18
   0 -10   4    3.85    0.16
   0 -10  -4    4.00    0.17
   0 -10   4    4.06    0.17
   0 -10   4    4.03    0.19
   0 -10  -4    3.93    0.19
   1 -10   4   20.63    0.76
  -1 -10  -4   20.21    0.74
  -1 -10  -4   19.65    0.82
  -1 -10  -4   20.31    0.81
   1 -10   4   20.94    0.73
   1 -10   4   20.78    0.82
  -1 -10  -4   21.09    0.76
   1 -10   4   18.90    0.75
  -2 -10  -4    0.16    0.05
   2 -10   4    0.09    0.03
   2 -10   4    0.09    0.03
   2 -10   4    0.10    0.04
  -3 -10  -4    0.35    0.05
   3 -10   4    0.40    0.04
   3 -10   4    0.37    0.05
   4 -10   4    0.39    0.04
  -4 -10  -4    0.42    0.05
   4 -10   4    0.41    0.05
  -5 -10  -4    0.11    0.04
   5 -10   4    0.11    0.02
   5 -10   4    0.12    0.04
   6 -10   4    0.28    0.04
  -6 -10  -4    0.26    0.04
   6 -10   4    0.28    0.03
   7 -10   4    1.35    0.06
   7 -10   4    1.18    0.08
  -7 -10  -4    1.21    0.08
   8 -10   4    0.07    0.02
  -5 -11   4    8.31    0.32
   5 -11  -4    8.17    0.34
   4 -11  -4    0.28    0.04
  -4 -11   4    0.35    0.04
  -4 -11   4    0.29    0.04
   3 -11  -4    0.86    0.07
   3 -11  -4    0.82    0.04
  -3 -11   4    0.98    0.07
  -3 -11   4    0.84    0.06
  -2 -11   4    2.61    0.12
   2 -11  -4    2.61    0.10
  -2 -11   4    2.61    0.13
   2 -11  -4    2.66    0.13
  -1 -11   4    3.28    0.14
   1 -11  -4    3.21    0.12
  -1 -11   4    3.35    0.15
   1 -11  -4    3.19    0.16
   0 -11  -4    0.24    0.04
   0 -11   4    0.29    0.02
   0 -11   4    0.31    0.04
   0 -11   4    0.31    0.04
   1 -11   4    0.30    0.02
   1 -11   4    0.38    0.04
   1 -11   4    0.27    0.04
   1 -11   4    0.22    0.04
   2 -11   4    0.05    0.03
  -2 -11  -4    0.13    0.04
   2 -11   4    0.15    0.03
   3 -11   4    0.03    0.03
   3 -11   4    0.03    0.02
  -3 -11  -4    0.02    0.04
  -4 -11  -4    0.02    0.03
   4 -11   4    0.00    0.03
  -5 -11  -4    0.26    0.04
  -3 -12   4    3.45    0.15
  -2 -12   4    3.68    0.16
  -1 -12   4    2.70    0.12
   0 -12   4    2.41    0.11
 -15   0   5    1.37    0.08
  14   0  -5    0.03    0.03
 -14   0   5    0.02    0.03
  13   0  -5    7.35    0.33
 -13   0   5    7.69    0.31
  12   0  -5    0.05    0.03
  11   0  -5   14.16    0.58
 -11   0   5   13.56    0.54
 -10   0   5    0.05    0.03
  10   0  -5    0.02    0.03
   9   0  -5   20.12    0.79
  -9   0   5   17.97    0.73
   8   0  -5    0.02    0.02
   7   0  -5   29.42    1.20
   6   0  -5    0.01    0.02
  -6   0   5    0.01    0.02
  -4   0   5    0.30    0.03
  -3   0   5    4.64    0.25
  -2   0   5    0.00    0.01
  -1   0   5  183.37   10.02
   0   0  -5    1.04    0.08
  -1   0  -5   20.23    1.08
  -2   0  -5    0.01    0.02
  -3   0  -5  188.92    9.98
  -4   0  -5   -0.03    0.03
  -4   0  -5   -0.04    0.01
  -5   0  -5   41.01    1.86
  -6   0  -5    0.00    0.01
   8   0   5    0.05    0.03
  -8   0  -5    0.05    0.03
   9   0   5   11.34    0.45
  -9   0  -5   11.75    0.45
 -10   0  -5    0.00    0.03
  10   0   5    0.00    0.03
 -11   0  -5    9.82    0.39
 -12   0  -5    0.07    0.03
 -13   0  -5    3.41    0.15
 -14   0  -5    0.07    0.03
  15  -1  -5    0.04    0.03
 -15  -1   5    0.06    0.03
 -15   1   5    0.05    0.03
  14  -1  -5    0.04    0.03
 -14  -1   5    0.11    0.03
  14   1  -5    0.10    0.03
 -14   1   5    0.09    0.03
  13  -1  -5   19.99    0.90
  13  -1  -5   21.40    0.83
 -13  -1   5   21.82    0.83
  13   1  -5   22.65    0.90
 -13   1   5   22.94    0.84
 -12  -1   5    6.47    0.27
  12  -1  -5    6.60    0.27
  12  -1  -5    6.29    0.29
 -12   1   5    6.73    0.27
  12   1  -5    6.38    0.29
  11  -1  -5   25.58    1.06
  11  -1  -5   25.36    0.98
 -11  -1   5   25.29    0.98
 -11   1   5   25.90    0.98
  11   1  -5   26.31    1.06
 -10  -1   5    0.16    0.03
  10  -1  -5    0.19    0.03
  10  -1  -5    0.18    0.03
  10  -1  -5    0.21    0.04
 -10   1   5    0.20    0.04
  10   1  -5    0.14    0.03
   9  -1  -5   18.89    0.75
  -9  -1   5   19.42    0.75
   9  -1  -5   20.47    0.82
   9  -1  -5   20.01    0.78
   9   1  -5   20.87    0.82
  -9   1   5   19.16    0.76
   8  -1  -5    0.24    0.03
   8  -1  -5    0.24    0.03
   8   1  -5    0.29    0.03
   7  -1  -5    0.08    0.02
  -7  -1   5    0.09    0.03
  -5  -1   5   62.36    3.30
  -4  -1   5   74.81    4.16
  -4   1   5   70.80    3.84
  -3  -1   5   96.76    5.36
  -2  -1   5   44.73    2.59
  -1  -1   5  395.78   21.19
   0  -1  -5    0.96    0.06
  -1  -1  -5   12.92    0.69
  -2  -1  -5   16.21    0.81
  -2   1  -5   14.09    0.81
  -3  -1  -5   11.26    0.59
  -3  -1  -5   10.48    0.50
  -3   1  -5   10.95    0.59
  -4  -1  -5   20.25    1.05
  -4  -1  -5   19.20    0.90
  -5  -1  -5    2.65    0.16
  -5  -1  -5    2.62    0.13
  -6  -1  -5    0.38    0.03
  -6  -1  -5    0.33    0.05
  -7  -1  -5    0.39    0.04
  -7  -1  -5    0.39    0.06
  -8  -1  -5   28.75    1.05
  -8  -1  -5   30.74    1.42
   8  -1   5   27.67    1.06
   8   1   5   25.61    1.06
  -8   1  -5   27.12    1.06
  -9  -1  -5    0.37    0.04
   9  -1   5    0.35    0.04
  -9  -1  -5    0.36    0.05
  -9   1  -5    0.39    0.05
 -10  -1  -5   13.84    0.55
  10  -1   5   14.06    0.55
 -10   1  -5   14.59    0.55
 -11  -1  -5   12.03    0.45
  11  -1   5   11.50    0.45
  11  -1   5   11.17    0.45
 -11   1  -5   11.59    0.45
 -12  -1  -5    5.37    0.23
  12  -1   5    5.60    0.23
 -12   1  -5    5.59    0.23
  13  -1   5   12.55    0.49
 -13  -1  -5   12.76    0.48
  13   1   5   12.11    0.52
 -13   1  -5   12.60    0.49
 -14  -1  -5    0.15    0.03
  14  -1   5    0.13    0.03
 -14   1  -5    0.13    0.03
  15  -2  -5    0.58    0.05
 -15  -2   5    0.63    0.05
 -15   2   5    0.59    0.05
  14  -2  -5    0.18    0.04
 -14  -2   5    0.15    0.03
  14   2  -5    0.16    0.03
 -14   2   5    0.13    0.03
 -13  -2   5    3.75    0.17
  13  -2  -5    3.63    0.17
 -13   2   5    3.77    0.17
  13   2  -5    3.70    0.18
  12  -2  -5    0.65    0.07
 -12  -2   5    0.76    0.07
 -12   2   5    0.53    0.06
  12   2  -5    0.60    0.07
  11  -2  -5    1.74    0.10
  11  -2  -5    1.88    0.09
  11  -2  -5    1.99    0.11
 -11  -2   5    1.83    0.10
  11   2  -5    1.84    0.11
 -11   2   5    1.77    0.10
  10  -2  -5   11.35    0.46
 -10  -2   5   11.34    0.46
  10  -2  -5   12.20    0.47
  10  -2  -5   11.70    0.50
  10   2  -5   12.31    0.50
   9  -2  -5    0.72    0.06
  -9  -2   5    0.79    0.06
   9  -2  -5    0.71    0.06
   9  -2  -5    0.85    0.05
   9   2  -5    0.78    0.06
  -8  -2   5    0.93    0.07
   8  -2  -5    0.83    0.06
   8  -2  -5    0.83    0.05
   8  -2  -5    0.68    0.05
  -8  -2   5    1.02    0.06
   7  -2  -5   24.43    1.00
   7  -2  -5   24.27    0.96
  -7  -2   5   25.00    1.30
  -6  -2   5   33.83    1.79
  -5  -2   5  125.76    7.06
  -4  -2   5    2.63    0.14
  -3  -2   5   15.05    0.79
  -2  -2   5   10.69    0.57
   1  -2  -5   64.52    3.85
  -1  -2   5   72.95    3.64
   0  -2   5    1.04    0.07
   0  -2  -5    1.15    0.07
  -1  -2  -5    4.04    0.22
  -2  -2  -5    3.10    0.17
  -3  -2  -5   73.61    3.43
  -3  -2  -5   76.92    3.98
  -4  -2  -5  211.91   11.36
  -4  -2  -5  186.71    9.01
  -5  -2  -5   17.80    0.93
  -5  -2  -5   16.85    0.79
  -6  -2  -5    3.98    0.19
  -6  -2  -5    3.93    0.23
  -7  -2  -5    1.48    0.11
  -7  -2  -5    1.49    0.07
   7  -2   5    1.56    0.08
  -7  -2  -5    1.51    0.09
  -8  -2  -5    6.93    0.27
  -8  -2  -5    6.68    0.26
   8  -2   5    6.93    0.28
  -8  -2  -5    6.73    0.40
  -8  -2  -5    7.10    0.33
   9  -2   5    0.86    0.07
  -9  -2  -5    0.83    0.05
  -9  -2  -5    0.97    0.08
  -9  -2  -5    0.93    0.06
  -9   2  -5    0.77    0.07
 -10  -2  -5   15.06    0.56
 -10  -2  -5   13.57    0.52
  10  -2   5   14.50    0.56
 -10  -2  -5   14.49    0.75
 -10   2  -5   14.74    0.56
  11  -2   5   21.89    0.80
 -11  -2  -5   19.41    1.07
  11  -2   5   21.18    0.81
 -11  -2  -5   22.13    0.80
 -11   2  -5   20.30    0.80
  12  -2   5    0.10    0.03
  12  -2   5    0.09    0.03
 -12  -2  -5    0.19    0.04
 -12   2  -5    0.10    0.03
 -13  -2  -5    4.74    0.19
  13  -2   5    4.67    0.20
  13   2   5    4.68    0.21
 -13   2  -5    4.65    0.20
 -14  -2  -5    3.20    0.13
  14  -2   5    3.13    0.14
 -14   2  -5    3.07    0.14
  15  -3  -5    0.01    0.03
  14  -3  -5    1.04    0.07
 -14  -3   5    1.05    0.06
  14   3  -5    1.04    0.07
  13  -3  -5    6.17    0.26
 -13  -3   5    6.23    0.25
  13   3  -5    6.24    0.28
  12  -3  -5    9.79    0.38
 -12  -3   5    9.47    0.38
  12  -3  -5    9.37    0.38
  12   3  -5    9.15    0.41
  11  -3  -5   22.30    0.85
  11  -3  -5   22.78    0.88
 -11  -3   5   22.32    0.85
  11   3  -5   21.87    0.92
  10  -3  -5    0.96    0.06
 -10  -3   5    0.96    0.07
  10  -3  -5    1.06    0.07
  10  -3  -5    0.90    0.07
  10   3  -5    0.85    0.07
   9  -3  -5    0.60    0.05
  -9  -3   5    0.76    0.05
   9  -3  -5    0.70    0.05
  -9  -3   5    0.77    0.07
   9  -3  -5    0.63    0.06
   9   3  -5    0.79    0.06
  -8  -3   5    0.18    0.04
   8  -3  -5    0.11    0.03
  -8  -3   5    0.09    0.02
   8  -3  -5    0.07    0.02
   8  -3  -5    0.08    0.02
  -7  -3   5   45.16    2.38
  -6  -3   5    0.05    0.02
  -5  -3   5   35.97    1.90
  -4  -3   5   33.92    1.96
  -3  -3   5    1.66    0.09
  -2  -3   5   64.43    3.18
   2  -3  -5   56.15    3.18
  -2  -3   5   60.16    3.17
   1  -3  -5   61.02    3.55
  -1  -3   5   70.49    3.48
   0  -3   5    0.63    0.05
  -1  -3  -5    2.66    0.14
   1  -3   5    2.34    0.14
  -1  -3  -5    2.35    0.12
  -2  -3  -5    2.45    0.12
  -2  -3  -5    2.61    0.14
  -3  -3  -5   11.05    0.51
  -3  -3  -5   11.14    0.59
  -4  -3  -5   31.24    1.63
  -4  -3  -5   30.40    1.41
  -5  -3  -5  112.64    5.14
  -5  -3  -5  112.45    5.97
  -6  -3  -5   13.28    0.72
  -6  -3  -5   13.29    0.61
  -7  -3  -5    3.92    0.16
   7  -3   5    4.11    0.17
   7  -3   5    4.11    0.17
  -7  -3  -5    4.07    0.24
  -7  -3  -5    3.88    0.16
  -7  -3  -5    4.29    0.20
  -8  -3  -5    2.22    0.12
  -8  -3  -5    2.16    0.10
   8  -3   5    2.16    0.11
  -8  -3  -5    2.22    0.15
  -8  -3  -5    2.29    0.14
  -8  -3  -5    2.21    0.10
  -9  -3  -5    6.32    0.24
  -9  -3  -5    6.63    0.26
  -9  -3  -5    5.57    0.37
   9  -3   5    6.42    0.26
  -9  -3  -5    6.53    0.31
  -9  -3  -5    6.70    0.34
 -10  -3  -5   26.56    0.96
 -10  -3  -5   24.53    0.91
  10  -3   5   26.75    0.97
 -10  -3  -5   23.75    1.29
 -11  -3  -5    9.23    0.53
  11  -3   5   11.18    0.40
 -11  -3  -5    9.19    0.37
  11  -3   5   10.63    0.40
 -11  -3  -5   10.66    0.40
  12  -3   5    0.03    0.03
  12  -3   5    0.07    0.03
 -12  -3  -5    0.09    0.03
  13  -3   5    2.52    0.11
  13  -3   5    2.33    0.11
 -13  -3  -5    2.47    0.11
  14  -3   5    2.35    0.11
  14  -4  -5    0.03    0.03
  13  -4  -5    2.14    0.11
 -13  -4   5    2.16    0.10
  13  -4  -5    2.17    0.10
  13   4  -5    2.23    0.12
  12  -4  -5    0.45    0.05
 -12  -4   5    0.53    0.05
  12  -4  -5    0.55    0.06
  12   4  -5    0.53    0.06
 -11  -4   5    0.82    0.06
  11  -4  -5    0.90    0.07
  11  -4  -5    0.77    0.07
  11  -4  -5    0.84    0.06
  11   4  -5    0.77    0.07
  10  -4  -5   19.58    0.75
 -10  -4   5   19.75    0.75
  10  -4  -5   19.07    0.75
  10  -4  -5   19.79    0.77
  10   4  -5   19.99    0.81
  -9  -4   5   20.56    1.24
  -9  -4   5   23.14    0.88
   9  -4  -5   24.43    0.88
   9  -4  -5   23.34    0.89
   9  -4  -5   23.56    0.91
   9   4  -5   23.98    0.95
   8  -4  -5    0.00    0.02
   8  -4  -5    0.01    0.02
  -8  -4   5    0.02    0.02
  -8  -4   5    0.09    0.03
   8  -4  -5    0.00    0.02
  -8  -4   5    0.01    0.02
   8  -4  -5    0.00    0.02
  -7  -4   5    2.70    0.15
   7  -4  -5    2.41    0.11
   7  -4  -5    2.42    0.11
   7  -4  -5    2.46    0.12
  -7  -4   5    2.67    0.11
  -6  -4   5   25.33    1.34
  -5  -4   5    6.05    0.33
  -4  -4   5   52.30    2.82
  -3  -4   5   15.93    0.84
  -2  -4   5    6.92    0.35
  -2  -4   5    6.48    0.35
   2  -4  -5    6.14    0.35
  -1  -4   5   49.96    2.52
  -1  -4   5   49.50    2.52
   1  -4  -5   43.78    2.17
   0  -4   5   54.13    2.84
   0  -4  -5   53.67    2.45
  -1  -4  -5   75.49    3.80
  -1  -4  -5   68.17    3.28
  -2  -4  -5    1.89    0.11
  -2  -4  -5    2.00    0.10
  -3  -4  -5   17.59    0.93
  -3  -4  -5   17.47    0.80
  -4  -4  -5  144.28    6.56
  -4  -4  -5  142.93    7.59
  -5  -4  -5   25.75    1.01
  -5  -4  -5   27.98    1.24
  -5  -4  -5   27.56    1.44
  -6  -4  -5    0.05    0.03
  -6  -4  -5    0.09    0.03
   6  -4   5    0.07    0.03
  -6  -4  -5    0.10    0.02
   6  -4   5    0.11    0.02
  -7  -4  -5    8.45    0.31
  -7  -4  -5    8.93    0.40
  -7  -4  -5    8.32    0.47
   7  -4   5    8.09    0.33
  -7  -4  -5    8.00    0.32
  -8  -4  -5   11.16    0.51
   8  -4   5   10.68    0.42
  -8  -4  -5   10.20    0.59
  -8  -4  -5   10.70    0.41
  -8  -4  -5   10.37    0.55
  -8  -4  -5   11.06    0.39
   9  -4   5    0.60    0.06
  -9  -4  -5    0.43    0.06
  -9  -4  -5    0.46    0.06
  -9  -4  -5    0.54    0.04
  -9  -4  -5    0.33    0.04
 -10  -4  -5   24.93    0.93
 -10  -4  -5   25.31    0.89
 -10  -4  -5   23.62    1.14
 -10  -4  -5   24.23    1.26
  10  -4   5   25.03    0.95
  10  -4   5   25.15    0.94
 -11  -4  -5    0.11    0.03
  11  -4   5    0.21    0.03
 -11  -4  -5    0.15    0.03
 -11  -4  -5    0.12    0.04
  11  -4   5    0.15    0.04
  12  -4   5   19.27    0.75
  12  -4   5   18.96    0.73
 -12  -4  -5   18.25    0.72
  12  -4   5   20.02    0.73
  13  -4   5    0.19    0.03
  13  -4   5    0.21    0.03
  14  -4   5    0.00    0.02
  14  -5  -5    2.44    0.11
  13  -5  -5    0.39    0.04
  13  -5  -5    0.48    0.05
  13   5  -5    0.44    0.05
  12  -5  -5   -0.02    0.02
  12  -5  -5    0.00    0.03
  12   5  -5    0.04    0.03
  11  -5  -5    1.41    0.08
  11  -5  -5    1.35    0.08
  11  -5  -5    1.46    0.09
  11   5  -5    1.30    0.09
 -10  -5   5    6.95    0.28
  10  -5  -5    7.12    0.29
  10  -5  -5    7.17    0.29
  10  -5  -5    7.28    0.29
  10   5  -5    7.35    0.31
   9  -5  -5    0.05    0.03
  -9  -5   5    0.01    0.02
   9  -5  -5    0.04    0.02
   9  -5  -5    0.00    0.02
   9  -5  -5    0.00    0.03
   9   5  -5    0.03    0.03
  -8  -5   5    0.32    0.05
   8  -5  -5    0.38    0.04
   8  -5  -5    0.44    0.04
   8  -5  -5    0.33    0.03
  -8  -5   5    0.31    0.03
   8  -5  -5    0.33    0.04
   7  -5  -5   45.74    1.67
   7  -5  -5   45.36    1.68
  -7  -5   5   44.67    2.37
   7  -5  -5   45.00    1.69
  -7  -5   5   42.41    1.68
   7   5  -5   46.05    1.82
  -6  -5   5    2.59    0.15
   6  -5  -5    2.60    0.12
   6  -5  -5    2.54    0.11
  -6  -5   5    2.20    0.11
   6  -5  -5    2.60    0.11
   6   5  -5    2.45    0.12
  -5  -5   5    9.66    0.36
   5  -5  -5    9.96    0.38
   5  -5  -5    9.70    0.39
  -5  -5   5   10.57    0.53
  -4  -5   5    1.06    0.05
  -4  -5   5    1.18    0.07
  -3  -5   5    4.62    0.24
  -3  -5   5    4.57    0.19
  -3  -5   5    4.12    0.24
  -2  -5   5    3.36    0.18
  -2  -5   5    3.16    0.18
  -1  -5   5    5.64    0.30
  -1  -5   5    5.79    0.31
   0  -5   5    0.06    0.02
   0  -5  -5    0.11    0.02
  -1  -5  -5   10.07    0.47
  -2  -5  -5   19.33    0.72
  -2  -5  -5   20.67    1.06
  -2  -5  -5   20.32    0.92
  -3  -5  -5    4.91    0.19
  -3  -5  -5    5.15    0.21
  -3  -5  -5    4.83    0.27
  -3  -5  -5    5.15    0.24
  -4  -5  -5    6.10    0.33
  -4  -5  -5    5.76    0.23
  -4  -5  -5    6.14    0.29
  -5  -5  -5   52.93    1.89
  -5  -5  -5   54.74    2.44
   5  -5   5   53.48    2.01
  -5  -5  -5   52.07    1.98
  -5  -5  -5   53.95    2.82
  -6  -5  -5    3.25    0.14
  -6  -5  -5    3.36    0.20
   6  -5   5    3.24    0.15
  -6  -5  -5    3.37    0.17
   7  -5   5    0.59    0.06
  -7  -5  -5    0.58    0.05
  -7  -5  -5    0.53    0.06
  -7  -5  -5    0.59    0.07
  -8  -5  -5    4.26    0.17
  -8  -5  -5    3.84    0.16
  -8  -5  -5    3.79    0.25
   8  -5   5    4.03    0.18
  -8  -5  -5    4.26    0.21
  -8  -5  -5    4.23    0.23
  -8  -5  -5    4.16    0.18
  -9  -5  -5    0.45    0.04
   9  -5   5    0.29    0.04
  -9  -5  -5    0.44    0.06
   9  -5   5    0.28    0.04
  -9  -5  -5    0.36    0.05
  -9  -5  -5    0.45    0.04
 -10  -5  -5   12.30    0.61
 -10  -5  -5   13.62    0.48
  10  -5   5   13.25    0.51
 -10  -5  -5   12.88    0.67
  10  -5   5   12.96    0.50
  11  -5   5   14.45    0.55
 -11  -5  -5   14.43    0.52
  11  -5   5   13.90    0.55
 -12  -5  -5    6.16    0.25
  12  -5   5    6.86    0.26
  12  -5   5    6.50    0.26
  12  -5   5    6.57    0.26
  13  -5   5    0.03    0.02
  13  -5   5    0.03    0.02
  13  -6  -5    0.52    0.04
  13  -6  -5    0.52    0.04
  12  -6  -5    1.51    0.08
  12  -6  -5    1.50    0.08
  12   6  -5    1.35    0.08
  11  -6  -5    0.54    0.05
  11  -6  -5    0.49    0.05
  11   6  -5    0.43    0.05
  10  -6  -5   19.28    0.69
  10  -6  -5   18.03    0.71
  10  -6  -5   17.24    0.68
  10   6  -5   17.30    0.75
   9  -6  -5    4.86    0.20
   9  -6  -5    4.59    0.20
   9  -6  -5    4.31    0.19
   9  -6  -5    4.61    0.19
   9   6  -5    4.30    0.21
   8  -6  -5    3.30    0.15
   8  -6  -5    3.06    0.14
   8  -6  -5    3.20    0.14
   8  -6  -5    3.42    0.15
   8   6  -5    3.11    0.15
  -7  -6   5   12.00    0.47
   7  -6  -5   12.55    0.49
  -7  -6   5   11.84    0.67
   7  -6  -5   12.49    0.47
   7  -6  -5   12.77    0.48
   7  -6  -5   12.53    0.49
  -6  -6   5   91.51    3.19
  -6  -6   5   86.19    3.28
  -6  -6   5   92.33    4.75
   6  -6  -5   88.20    3.36
  -6  -6   5   88.28    3.30
   6  -6  -5   94.14    3.39
   6  -6  -5   90.99    3.34
   5  -6  -5    1.70    0.08
  -5  -6   5    1.90    0.11
   5  -6  -5    1.76    0.10
  -5  -6   5    1.81    0.08
   5  -6  -5    1.72    0.09
   5  -6  -5    1.95    0.08
  -5  -6   5    1.90    0.08
  -5  -6   5    1.74    0.09
   4  -6  -5    0.47    0.05
  -4  -6   5    0.45    0.03
   4  -6  -5    0.63    0.05
  -4  -6   5    0.48    0.04
  -4  -6   5    0.49    0.04
   4  -6  -5    0.58    0.04
  -4  -6   5    0.60    0.05
   3  -6  -5    6.44    0.27
  -3  -6   5    6.72    0.35
   3  -6  -5    6.50    0.25
   3  -6  -5    6.35    0.25
  -3  -6   5    7.09    0.28
  -3  -6   5    6.17    0.24
  -3  -6   5    6.31    0.35
   2  -6  -5   61.09    2.25
  -2  -6   5   66.76    2.50
   2  -6  -5   61.51    2.36
  -2  -6   5   63.58    3.36
   2  -6  -5   62.29    2.44
  -2  -6   5   67.70    3.44
   2  -6  -5   63.98    2.25
  -1  -6   5    1.30    0.07
   1  -6  -5    1.18    0.06
  -1  -6   5    1.31    0.07
   1  -6  -5    1.15    0.05
  -1  -6   5    1.21    0.07
   1  -6  -5    1.26    0.08
   1  -6  -5    1.23    0.07
   0  -6   5   22.88    0.90
   0  -6  -5   22.44    1.04
   0  -6   5   23.14    1.20
   0  -6  -5   22.85    0.81
   0  -6   5   22.58    0.89
   0  -6   5   22.57    1.20
   0  -6  -5   23.60    0.91
   0  -6  -5   22.22    0.88
  -1  -6  -5   19.35    0.89
  -1  -6  -5   18.84    0.75
  -1  -6  -5   19.78    0.69
   1  -6   5   19.70    0.77
  -1  -6  -5   18.77    0.77
  -2  -6  -5   20.31    0.81
  -2  -6  -5   21.18    0.73
  -2  -6  -5   18.66    0.76
  -2  -6  -5   20.16    0.75
  -2  -6  -5   20.09    0.79
  -2  -6  -5   21.33    0.93
  -3  -6  -5    1.51    0.08
  -3  -6  -5    1.52    0.06
  -3  -6  -5    1.37    0.07
  -3  -6  -5    1.64    0.07
  -3  -6  -5    1.25    0.08
  -3  -6  -5    1.61    0.09
   3  -6   5    1.47    0.08
  -3  -6  -5    1.60    0.09
  -3  -6  -5    1.50    0.08
  -3  -6  -5    1.48    0.09
  -4  -6  -5   18.20    0.67
  -4  -6  -5   18.36    0.66
  -4  -6  -5   17.09    0.67
  -4  -6  -5   17.59    0.95
  -4  -6  -5   17.58    0.65
  -4  -6  -5   17.89    0.70
  -4  -6  -5   18.41    0.83
  -5  -6  -5    0.20    0.04
  -5  -6  -5    0.24    0.04
   5  -6   5    0.24    0.04
  -5  -6  -5    0.20    0.03
  -5  -6  -5    0.23    0.03
  -5  -6  -5    0.23    0.03
  -5  -6  -5    0.25    0.04
  -5  -6  -5    0.23    0.02
  -6  -6  -5    3.00    0.18
  -6  -6  -5    3.02    0.17
  -6  -6  -5    3.00    0.14
  -6  -6  -5    2.94    0.13
  -6  -6  -5    3.05    0.17
   6  -6   5    2.91    0.13
  -6  -6  -5    3.09    0.13
   6  -6   5    3.05    0.14
  -7  -6  -5    0.03    0.04
  -7  -6  -5    0.02    0.03
  -7  -6  -5    0.02    0.03
  -7  -6  -5    0.03    0.03
   7  -6   5    0.03    0.03
  -7  -6  -5    0.05    0.03
  -8  -6  -5    2.94    0.17
  -8  -6  -5    2.96    0.13
  -8  -6  -5    2.87    0.17
  -8  -6  -5    2.86    0.14
   8  -6   5    3.05    0.13
   8  -6   5    3.22    0.15
  -9  -6  -5    1.71    0.10
   9  -6   5    1.98    0.11
  -9  -6  -5    1.90    0.10
   9  -6   5    1.96    0.09
  -9  -6  -5    1.80    0.12
  -9  -6  -5    1.77    0.12
 -10  -6  -5    0.42    0.05
  10  -6   5    0.38    0.05
  10  -6   5    0.33    0.03
 -10  -6  -5    0.33    0.05
  11  -6   5    1.76    0.08
  11  -6   5    1.77    0.09
 -11  -6  -5    1.71    0.09
  12  -6   5    0.78    0.05
  12  -6   5    0.79    0.05
  12  -6   5    0.83    0.06
  12  -7  -5    8.96    0.36
  11  -7  -5    1.93    0.10
  11  -7  -5    2.13    0.09
  11  -7  -5    1.90    0.09
  10  -7  -5    0.10    0.03
  10  -7  -5    0.12    0.03
  10  -7  -5    0.20    0.03
   9  -7  -5    0.22    0.03
   9  -7  -5    0.22    0.03
   9  -7  -5    0.26    0.03
   8  -7  -5    3.10    0.13
   8  -7  -5    3.02    0.13
   8  -7  -5    3.02    0.13
  -7  -7   5    0.15    0.02
  -7  -7   5    0.15    0.03
   7  -7  -5    0.20    0.03
   7  -7  -5    0.17    0.02
  -7  -7   5    0.15    0.03
  -6  -7   5    8.24    0.31
   6  -7  -5    8.00    0.31
  -6  -7   5    8.12    0.30
   6  -7  -5    7.57    0.32
  -6  -7   5    8.24    0.30
   6  -7  -5    7.36    0.30
  -5  -7   5    5.83    0.24
   5  -7  -5    5.81    0.23
   5  -7  -5    5.76    0.24
  -5  -7   5    6.09    0.23
  -5  -7   5    6.15    0.23
   4  -7  -5    2.90    0.13
  -4  -7   5    3.08    0.13
  -4  -7   5    3.04    0.12
  -4  -7   5    3.15    0.12
  -4  -7   5    2.82    0.14
   4  -7  -5    2.90    0.12
  -3  -7   5    4.82    0.21
   3  -7  -5    4.50    0.20
   3  -7  -5    4.32    0.19
  -3  -7   5    4.65    0.20
   3  -7  -5    4.44    0.18
  -3  -7   5    4.55    0.19
  -3  -7   5    4.79    0.18
   2  -7  -5   10.52    0.43
  -2  -7   5   11.47    0.46
   2  -7  -5   11.64    0.42
  -2  -7   5   12.19    0.47
   2  -7  -5   11.14    0.41
  -2  -7   5   11.76    0.43
   2  -7  -5   11.09    0.43
   2  -7  -5   11.20    0.46
   2  -7  -5   11.86    0.47
  -2  -7   5   11.64    0.41
   2  -7  -5   10.69    0.42
   1  -7  -5    0.42    0.02
   1  -7  -5    0.37    0.04
   1  -7  -5    0.42    0.04
   1  -7  -5    0.41    0.04
  -1  -7   5    0.51    0.06
   1  -7  -5    0.42    0.03
  -1  -7   5    0.45    0.05
   1  -7  -5    0.43    0.04
   0  -7  -5    3.76    0.17
   0  -7  -5    3.45    0.14
   0  -7  -5    3.85    0.16
   0  -7  -5    3.87    0.15
   0  -7  -5    3.65    0.17
   0  -7  -5    3.83    0.16
   0  -7   5    3.79    0.17
  -1  -7  -5   19.23    0.68
  -1  -7  -5   17.01    0.68
  -1  -7  -5   18.73    0.72
  -1  -7  -5   18.67    0.66
   1  -7   5   17.20    0.96
  -1  -7  -5   18.67    0.84
  -1  -7  -5   19.12    0.73
   1  -7   5   19.68    0.74
  -1  -7  -5   18.13    0.66
  -1  -7  -5   16.66    0.66
  -2  -7  -5    2.82    0.13
  -2  -7  -5    2.76    0.12
  -2  -7  -5    2.80    0.13
  -2  -7  -5    2.59    0.12
  -2  -7  -5    2.66    0.12
  -2  -7  -5    2.78    0.15
   2  -7   5    2.71    0.13
  -2  -7  -5    2.81    0.13
  -2  -7  -5    2.61    0.11
  -3  -7  -5    0.27    0.04
  -3  -7  -5    0.25    0.04
  -3  -7  -5    0.29    0.02
   3  -7   5    0.26    0.03
   3  -7   5    0.36    0.05
  -3  -7  -5    0.28    0.04
  -3  -7  -5    0.27    0.04
  -3  -7  -5    0.23    0.04
  -3  -7  -5    0.22    0.02
  -3  -7  -5    0.26    0.04
  -4  -7  -5    0.39    0.04
  -4  -7  -5    0.40    0.03
  -4  -7  -5    0.43    0.03
   4  -7   5    0.43    0.04
  -4  -7  -5    0.47    0.06
  -4  -7  -5    0.42    0.04
  -4  -7  -5    0.30    0.05
  -4  -7  -5    0.54    0.06
  -4  -7  -5    0.48    0.05
  -5  -7  -5   48.29    1.85
  -5  -7  -5   49.06    1.76
  -5  -7  -5   45.71    2.40
   5  -7   5   46.95    1.81
  -5  -7  -5   49.25    2.19
  -5  -7  -5   48.58    1.71
  -6  -7  -5    8.34    0.32
   6  -7   5    7.93    0.32
  -6  -7  -5    8.64    0.35
  -6  -7  -5    8.62    0.32
  -6  -7  -5    8.51    0.41
  -6  -7  -5    8.27    0.43
   6  -7   5    8.65    0.34
   7  -7   5   95.20    3.66
  -7  -7  -5  102.78    3.49
  -7  -7  -5   99.71    3.77
  -7  -7  -5   99.21    4.49
   7  -7   5  105.43    3.70
  -7  -7  -5   94.81    4.94
  -7  -7  -5   93.19    3.61
  -8  -7  -5    2.22    0.14
   8  -7   5    2.41    0.12
  -8  -7  -5    2.31    0.11
  -8  -7  -5    2.15    0.11
   8  -7   5    2.39    0.10
  -8  -7  -5    2.15    0.13
   9  -7   5    7.01    0.29
  -9  -7  -5    7.68    0.29
   9  -7   5    7.53    0.30
  10  -7   5    1.75    0.09
  10  -7   5    1.83    0.09
 -10  -7  -5    1.93    0.09
  10  -7   5    1.67    0.08
  11  -7   5    3.74    0.16
  11  -7   5    4.01    0.16
  12  -7   5    0.38    0.04
  11  -8  -5    0.22    0.03
  11  -8  -5    0.15    0.03
  10  -8  -5    5.32    0.22
  10  -8  -5    5.30    0.21
   9  -8  -5    1.20    0.07
   9  -8  -5    1.28    0.07
   8  -8  -5    5.71    0.22
   8  -8  -5    5.35    0.23
  -8  -8   5    5.40    0.22
  -7  -8   5    1.35    0.07
  -7  -8   5    1.38    0.08
   7  -8  -5    1.40    0.08
  -7  -8   5    1.30    0.08
   7  -8  -5    1.22    0.07
   6  -8  -5    3.12    0.13
  -6  -8   5    2.90    0.13
   6  -8  -5    2.68    0.12
  -6  -8   5    2.89    0.12
  -6  -8   5    2.83    0.14
   6  -8  -5    2.86    0.13
   5  -8  -5    9.77    0.37
  -5  -8   5    9.70    0.36
  -5  -8   5    9.51    0.37
   5  -8  -5    9.03    0.36
  -5  -8   5    9.43    0.35
  -4  -8   5    0.03    0.02
  -4  -8   5    0.02    0.03
   4  -8  -5    0.02    0.04
  -4  -8   5    0.00    0.03
  -4  -8   5    0.00    0.03
  -3  -8   5    1.66    0.09
   3  -8  -5    1.60    0.10
  -3  -8   5    1.64    0.08
  -3  -8   5    1.50    0.10
   3  -8  -5    1.63    0.07
   3  -8  -5    1.67    0.10
   3  -8  -5    1.63    0.11
  -2  -8   5   19.21    0.73
  -2  -8   5   18.05    0.67
   2  -8  -5   18.55    0.71
   2  -8  -5   17.14    0.65
   2  -8  -5   18.20    0.66
  -2  -8   5   18.52    0.71
   2  -8  -5   16.92    0.67
  -2  -8   5   18.75    0.65
   2  -8  -5   16.58    0.66
   2  -8  -5   17.52    0.67
   2  -8  -5   18.47    0.73
   1  -8  -5    0.71    0.07
   1  -8  -5    0.68    0.07
   1  -8  -5    0.66    0.04
   1  -8  -5    0.73    0.06
  -1  -8   5    0.64    0.06
  -1  -8   5    0.72    0.06
   1  -8  -5    0.77    0.07
  -1  -8   5    0.76    0.07
   1  -8  -5    0.71    0.04
   1  -8  -5    0.77    0.07
   0  -8   5   46.47    1.69
   0  -8   5   47.46    1.82
   0  -8  -5   47.05    1.69
   0  -8  -5   46.90    1.78
   0  -8  -5   45.68    1.64
   0  -8  -5   46.36    1.64
   0  -8  -5   42.07    1.71
   0  -8  -5   47.12    1.82
  -1  -8  -5    0.84    0.08
  -1  -8  -5    0.91    0.08
  -1  -8  -5    0.78    0.04
   1  -8   5    0.95    0.07
  -1  -8  -5    0.87    0.08
  -1  -8  -5    0.90    0.07
   1  -8   5    1.03    0.08
  -2  -8  -5    5.08    0.21
  -2  -8  -5    4.65    0.25
  -2  -8  -5    4.56    0.20
   2  -8   5    4.95    0.20
   2  -8   5    5.49    0.22
  -2  -8  -5    5.23    0.21
  -2  -8  -5    4.95    0.22
  -2  -8  -5    4.99    0.22
  -2  -8  -5    5.11    0.20
  -2  -8  -5    4.59    0.19
   3  -8   5    1.33    0.09
  -3  -8  -5    1.38    0.09
  -3  -8  -5    1.49    0.09
  -3  -8  -5    1.41    0.10
  -3  -8  -5    1.40    0.09
  -3  -8  -5    1.36    0.10
  -3  -8  -5    1.33    0.08
   3  -8   5    1.14    0.08
  -3  -8  -5    1.44    0.06
   4  -8   5    6.79    0.30
  -4  -8  -5    7.51    0.31
  -4  -8  -5    7.89    0.28
  -4  -8  -5    7.59    0.30
  -4  -8  -5    7.01    0.36
   4  -8   5    7.52    0.32
  -4  -8  -5    7.52    0.29
  -5  -8  -5    4.90    0.26
  -5  -8  -5    5.01    0.22
   5  -8   5    4.92    0.23
   5  -8   5    4.79    0.21
  -5  -8  -5    5.22    0.21
  -5  -8  -5    5.11    0.20
  -6  -8  -5    2.37    0.12
   6  -8   5    2.27    0.13
  -6  -8  -5    2.42    0.15
  -6  -8  -5    2.48    0.11
   6  -8   5    2.35    0.12
  -6  -8  -5    2.62    0.13
  -7  -8  -5   11.26    0.56
  -7  -8  -5   11.48    0.47
   7  -8   5   12.24    0.46
  -7  -8  -5   11.47    0.44
  -7  -8  -5   11.94    0.44
  -8  -8  -5    5.74    0.23
  -8  -8  -5    5.40    0.24
   8  -8   5    5.97    0.24
  -9  -8  -5   14.06    0.49
   9  -8   5   13.65    0.52
   9  -8   5   12.67    0.50
   9  -8   5   12.56    0.54
  10  -8   5    7.20    0.29
  10  -8   5    7.56    0.29
  10  -9  -5    0.22    0.03
  10  -9  -5    0.21    0.02
   9  -9  -5    2.81    0.12
   9  -9  -5    2.97    0.12
  -9  -9   5    2.76    0.12
   8  -9  -5    1.41    0.07
  -8  -9   5    1.34    0.06
   8  -9  -5    1.18    0.06
  -8  -9   5    1.19    0.07
   7  -9  -5    3.31    0.16
  -7  -9   5    3.20    0.15
  -7  -9   5    3.33    0.13
   7  -9  -5    3.52    0.14
   7  -9  -5    3.08    0.14
  -6  -9   5    0.16    0.02
  -6  -9   5    0.23    0.04
   6  -9  -5    0.09    0.04
   6  -9  -5    0.10    0.03
  -6  -9   5    0.11    0.03
   5  -9  -5    0.67    0.05
  -5  -9   5    0.64    0.07
  -5  -9   5    0.65    0.04
  -5  -9   5    0.59    0.06
   5  -9  -5    0.68    0.07
   5  -9  -5    0.64    0.08
  -4  -9   5    0.05    0.02
  -4  -9   5    0.05    0.04
   4  -9  -5    0.14    0.05
  -4  -9   5    0.09    0.04
   4  -9  -5    0.04    0.02
   4  -9  -5    0.05    0.04
   3  -9  -5    2.60    0.13
   3  -9  -5    2.37    0.11
  -3  -9   5    2.50    0.11
   3  -9  -5    2.43    0.14
  -3  -9   5    2.44    0.13
  -3  -9   5    2.51    0.10
   2  -9  -5    0.64    0.07
  -2  -9   5    0.57    0.06
   2  -9  -5    0.73    0.07
   2  -9  -5    0.61    0.07
  -2  -9   5    0.52    0.06
  -2  -9   5    0.63    0.08
   2  -9  -5    0.46    0.05
   2  -9  -5    0.50    0.04
   2  -9  -5    0.53    0.03
   2  -9  -5    0.52    0.05
   1  -9  -5    0.28    0.02
   1  -9  -5    0.27    0.06
   1  -9  -5    0.23    0.04
   1  -9  -5    0.19    0.04
   1  -9  -5    0.26    0.04
   1  -9  -5    0.20    0.02
   1  -9  -5    0.16    0.05
  -1  -9   5    0.21    0.04
  -1  -9   5    0.16    0.04
   0  -9  -5   10.37    0.39
   0  -9  -5   10.70    0.43
   0  -9   5   10.84    0.43
   0  -9  -5   10.65    0.40
   0  -9  -5    9.84    0.38
   0  -9   5   10.96    0.40
   0  -9  -5   10.42    0.44
   0  -9  -5   10.20    0.40
   0  -9   5   10.47    0.39
   0  -9   5    9.52    0.39
  -1  -9  -5    7.03    0.28
   1  -9   5    7.07    0.28
  -1  -9  -5    6.56    0.26
  -1  -9  -5    6.83    0.27
   1  -9   5    7.28    0.26
  -1  -9  -5    6.82    0.30
  -1  -9  -5    6.84    0.28
  -1  -9  -5    6.86    0.30
   1  -9   5    6.76    0.30
  -2  -9  -5   14.13    0.56
  -2  -9  -5   13.90    0.51
   2  -9   5   14.36    0.51
  -2  -9  -5   13.95    0.57
   2  -9   5   14.41    0.57
   2  -9   5   13.30    0.53
  -2  -9  -5   13.70    0.54
   3  -9   5    4.44    0.18
  -3  -9  -5    4.52    0.17
   3  -9   5    4.21    0.20
  -3  -9  -5    4.22    0.20
  -4  -9  -5    0.69    0.04
   4  -9   5    0.65    0.07
  -4  -9  -5    0.72    0.07
   4  -9   5    0.63    0.05
  -5  -9  -5   21.07    0.73
  -5  -9  -5   19.58    0.77
   5  -9   5   18.08    0.70
   5  -9   5   19.35    0.79
  -6  -9  -5    3.77    0.18
   6  -9   5    3.98    0.18
  -6  -9  -5    4.07    0.16
   6  -9   5    3.66    0.17
  -7  -9  -5    3.27    0.15
  -7  -9  -5    3.12    0.13
   7  -9   5    3.12    0.15
   7  -9   5    2.97    0.14
   8  -9   5    3.01    0.12
  -8  -9  -5    2.92    0.12
   8  -9   5    2.86    0.14
  -8  -9  -5    2.59    0.13
   9  -9   5    1.12    0.06
   8 -10  -5    2.18    0.09
  -8 -10   5    2.09    0.09
   8 -10  -5    2.05    0.11
   7 -10  -5    0.91    0.05
  -7 -10   5    0.92    0.05
   7 -10  -5    0.95    0.07
  -7 -10   5    0.83    0.06
   6 -10  -5   10.32    0.44
   6 -10  -5   10.62    0.40
  -6 -10   5   10.22    0.40
  -6 -10   5   10.87    0.39
   5 -10  -5    0.10    0.02
  -5 -10   5    0.09    0.03
  -5 -10   5    0.13    0.04
  -5 -10   5    0.10    0.02
   5 -10  -5    0.08    0.04
   4 -10  -5    3.09    0.16
  -4 -10   5    3.26    0.15
   4 -10  -5    3.20    0.13
  -4 -10   5    3.23    0.14
  -4 -10   5    3.26    0.13
   3 -10  -5   21.48    0.88
  -3 -10   5   22.70    0.82
   3 -10  -5   20.35    0.81
  -3 -10   5   22.56    0.80
  -3 -10   5   22.35    0.79
  -2 -10   5    0.82    0.04
  -2 -10   5    0.74    0.08
   2 -10  -5    0.70    0.04
   2 -10  -5    0.77    0.08
  -2 -10   5    0.78    0.06
  -1 -10   5    1.18    0.06
  -1 -10   5    1.41    0.09
   1 -10  -5    1.43    0.10
   1 -10  -5    1.32    0.06
  -1 -10   5    1.38    0.09
  -1 -10   5    1.38    0.08
   1 -10  -5    1.38    0.10
   1 -10  -5    1.32    0.08
   0 -10  -5    0.01    0.01
   0 -10   5    0.04    0.04
   0 -10   5    0.15    0.04
   0 -10   5    0.03    0.02
   0 -10  -5    0.06    0.04
   0 -10  -5    0.01    0.04
   0 -10   5    0.01    0.03
   0 -10  -5    0.03    0.03
   1 -10   5    4.19    0.18
  -1 -10  -5    4.09    0.19
   1 -10   5    4.18    0.17
   1 -10   5    4.05    0.19
  -1 -10  -5    3.85    0.19
  -2 -10  -5   12.24    0.49
   2 -10   5   12.03    0.44
   2 -10   5   11.27    0.45
   2 -10   5   11.95    0.49
  -3 -10  -5    6.60    0.28
   3 -10   5    6.22    0.28
   3 -10   5    6.26    0.24
  -4 -10  -5    0.10    0.04
   4 -10   5    0.09    0.03
   4 -10   5    0.11    0.04
   5 -10   5    2.18    0.09
   5 -10   5    2.08    0.11
  -5 -10  -5    2.21    0.12
   6 -10   5    0.71    0.06
  -6 -10  -5    0.79    0.07
   6 -10   5    0.82    0.05
   7 -10   5    3.85    0.15
  -7 -10  -5    3.43    0.16
   8 -10   5    6.23    0.24
  -6 -11   5    1.38    0.08
  -5 -11   5    0.03    0.03
   5 -11  -5    0.04    0.03
  -4 -11   5    4.26    0.17
   4 -11  -5    4.43    0.20
  -4 -11   5    4.34    0.18
  -3 -11   5    4.00    0.17
   3 -11  -5    3.60    0.15
  -3 -11   5    3.71    0.15
   3 -11  -5    3.83    0.18
   2 -11  -5    6.55    0.25
  -2 -11   5    6.95    0.27
  -2 -11   5    6.57    0.25
   2 -11  -5    6.54    0.29
  -1 -11   5    6.07    0.23
  -1 -11   5    6.07    0.23
  -1 -11   5    6.15    0.23
  -1 -11   5    6.13    0.25
   1 -11  -5    5.74    0.26
   0 -11   5    1.15    0.07
   0 -11   5    1.08    0.05
   0 -11   5    1.04    0.07
   0 -11  -5    1.06    0.08
   1 -11   5    0.08    0.03
   1 -11   5    0.07    0.03
   1 -11   5    0.09    0.01
   1 -11   5    0.05    0.03
  -1 -11  -5    0.07    0.04
  -2 -11  -5    1.02    0.08
   2 -11   5    1.01    0.07
   2 -11   5    0.95    0.06
   3 -11   5    0.01    0.02
   3 -11   5    0.02    0.03
  -3 -11  -5    0.01    0.03
  -4 -11  -5    0.09    0.04
   4 -11   5    0.01    0.03
  -5 -11  -5    0.23    0.04
  -3 -12   5    3.09    0.13
  -2 -12   5    0.40    0.04
  -1 -12   5    1.28    0.07
   0 -12   5    0.08    0.03
   2 -12   5    4.68    0.17
   2 -12   5    4.23    0.17
 -15   0   6    0.02    0.03
  14   0  -6    1.08    0.07
 -14   0   6    1.11    0.07
  13   0  -6    0.01    0.03
 -13   0   6    0.00    0.03
 -12   0   6    0.14    0.04
  12   0  -6    0.05    0.03
 -11   0   6    0.05    0.03
  11   0  -6    0.04    0.03
  10   0  -6   46.75    1.85
 -10   0   6   44.01    1.71
  -9   0   6    0.01    0.02
   9   0  -6    0.03    0.03
   8   0  -6    6.45    0.28
   7   0  -6    0.03    0.02
   6   0  -6  196.37    7.96
  -5   0   6    0.15    0.03
  -4   0   6   49.03    2.61
  -3   0   6    0.07    0.02
  -2   0   6  975.32   51.63
  -1   0   6    0.06    0.02
   0   0  -6  154.02    8.12
  -1   0  -6    0.03    0.02
  -2   0  -6  150.03    7.92
  -3   0  -6    0.02    0.02
  -4   0  -6    5.50    0.30
  -4   0  -6    5.09    0.25
  -5   0  -6    0.00    0.03
  -5   0  -6    0.03    0.02
  -6   0  -6   22.49    1.03
  -8   0  -6    3.83    0.16
   8   0   6    3.66    0.16
  -9   0  -6    0.02    0.03
   9   0   6    0.01    0.03
  10   0   6   38.29    1.49
 -10   0  -6   40.25    1.48
 -11   0  -6    0.01    0.03
 -12   0  -6   50.43    1.89
 -13   0  -6    0.03    0.03
 -14   0  -6    1.32    0.07
  15  -1  -6    2.11    0.11
 -15  -1   6    2.27    0.11
 -15   1   6    2.30    0.11
 -14  -1   6    4.31    0.18
  14  -1  -6    3.95    0.18
 -14   1   6    4.07    0.18
  14   1  -6    4.10    0.19
  13  -1  -6    9.44    0.43
 -13  -1   6   10.64    0.41
  13  -1  -6   10.07    0.41
 -13   1   6   10.74    0.41
  13   1  -6   10.38    0.44
  12  -1  -6    3.16    0.15
 -12  -1   6    3.14    0.15
  12  -1  -6    3.02    0.15
  12   1  -6    3.23    0.16
 -12   1   6    3.13    0.15
  11  -1  -6   12.74    0.52
  11  -1  -6   13.01    0.56
 -11  -1   6   13.26    0.52
 -11   1   6   12.95    0.52
  11   1  -6   14.09    0.56
  10  -1  -6    8.80    0.37
  10  -1  -6    8.57    0.35
 -10  -1   6    8.34    0.34
  10  -1  -6    8.29    0.34
  10   1  -6    8.97    0.37
 -10   1   6    8.33    0.34
   9  -1  -6    1.40    0.07
  -9  -1   6    1.46    0.08
   9  -1  -6    1.30    0.08
   9   1  -6    1.48    0.08
  -9   1   6    1.30    0.08
  -8  -1   6    0.18    0.03
   8  -1  -6    0.18    0.02
   8   1  -6    0.12    0.03
   7  -1  -6    0.43    0.04
  -7  -1   6    0.65    0.05
   7   1  -6    0.67    0.05
  -6  -1   6  119.05    6.04
   6  -1  -6  110.60    4.64
   6   1  -6  113.31    4.63
  -5  -1   6    2.17    0.12
  -4  -1   6    1.13    0.07
  -3  -1   6   61.51    3.25
  -2  -1   6   67.55    3.57
  -1  -1   6  140.44    7.40
   0  -1  -6   39.84    2.10
  -1  -1  -6   53.61    2.83
  -2  -1  -6    0.26    0.04
  -2   1  -6    0.21    0.04
  -3  -1  -6   29.05    1.36
  -3  -1  -6   31.92    1.58
  -3   1  -6   28.58    1.58
  -4  -1  -6    1.48    0.10
  -4  -1  -6    1.41    0.08
  -5  -1  -6   35.86    1.72
  -5  -1  -6   39.82    2.01
  -6  -1  -6    0.11    0.02
  -6  -1  -6    0.14    0.04
  -7  -1  -6    0.24    0.03
   7  -1   6    0.32    0.04
   8  -1   6   13.46    0.54
  -8  -1  -6   14.91    0.54
   8  -1   6   14.51    0.55
   8   1   6   13.80    0.55
  -8   1  -6   14.22    0.55
  -9  -1  -6    1.35    0.08
  -9  -1  -6    1.26    0.10
  -9  -1  -6    1.20    0.06
   9  -1   6    1.41    0.08
   9   1   6    1.20    0.08
  -9   1  -6    1.29    0.08
 -10  -1  -6    0.22    0.04
  10  -1   6    0.21    0.04
 -10   1  -6    0.21    0.04
  11  -1   6    0.28    0.04
  11  -1   6    0.39    0.05
 -11  -1  -6    0.29    0.04
 -11   1  -6    0.21    0.04
  12  -1   6    0.00    0.03
  12  -1   6    0.01    0.03
 -12  -1  -6    0.03    0.03
 -12   1  -6    0.01    0.03
 -13  -1  -6    1.36    0.08
  13  -1   6    1.30    0.08
 -13   1  -6    1.40    0.08
  13   1   6    1.30    0.08
 -14  -1  -6    1.78    0.08
  14  -1   6    1.55    0.08
 -14   1  -6    1.79    0.09
 -15  -2   6    2.05    0.09
  15  -2  -6    1.95    0.10
 -15   2   6    1.89    0.10
  14  -2  -6    1.78    0.10
 -14  -2   6    1.83    0.09
  14   2  -6    1.79    0.10
 -14   2   6    1.70    0.10
 -13  -2   6    0.34    0.04
  13  -2  -6    0.36    0.05
  13   2  -6    0.31    0.04
 -13   2   6    0.41    0.05
 -12  -2   6   76.83    2.80
  12  -2  -6   73.87    2.80
  12   2  -6   74.29    3.04
 -12   2   6   74.52    2.80
  11  -2  -6   12.41    0.54
  11  -2  -6   13.26    0.50
  11  -2  -6   13.18    0.51
 -11  -2   6   12.80    0.50
 -11   2   6   12.24    0.50
  11   2  -6   12.93    0.54
  10  -2  -6   10.51    0.47
 -10  -2   6   11.36    0.44
  10  -2  -6   10.71    0.44
  10  -2  -6   11.08    0.44
  10   2  -6   11.83    0.47
   9  -2  -6    0.20    0.03
   9  -2  -6    0.32    0.04
   9  -2  -6    0.29    0.04
   9   2  -6    0.33    0.04
   8  -2  -6   22.87    0.87
  -8  -2   6   21.37    0.84
   8  -2  -6   22.85    0.91
  -8  -2   6   21.48    1.18
   8  -2  -6   21.55    0.84
   8   2  -6   22.92    0.91
   7  -2  -6    6.49    0.27
   7  -2  -6    6.34    0.26
   7   2  -6    6.32    0.27
   6  -2  -6    5.49    0.25
  -6  -2   6    6.12    0.31
   6   2  -6    5.67    0.25
  -5  -2   6  114.39    6.36
  -4  -2   6   24.98    1.32
  -3  -2   6   48.41    2.55
  -2  -2   6   83.58    4.41
   0  -2  -6  150.06    7.92
  -1  -2  -6  345.55   17.99
  -1  -2  -6  308.27   15.41
  -2  -2  -6   55.55    2.95
  -3  -2  -6   95.31    5.02
  -3  -2  -6   94.00    4.33
  -4  -2  -6   62.34    3.21
  -4  -2  -6   59.39    2.77
  -5  -2  -6    1.99    0.13
  -5  -2  -6    1.90    0.10
  -6  -2  -6    7.86    0.44
  -6  -2  -6    7.97    0.37
   7  -2   6    2.31    0.11
  -7  -2  -6    2.09    0.15
   7  -2   6    2.06    0.10
  -7  -2  -6    2.26    0.12
  -7  -2  -6    2.14    0.10
   8  -2   6    8.95    0.34
  -8  -2  -6    8.61    0.40
  -8  -2  -6    8.16    0.49
  -8  -2  -6    8.68    0.34
  -8  -2  -6    8.48    0.32
  -9  -2  -6    1.80    0.09
  -9  -2  -6    1.64    0.08
  -9  -2  -6    1.86    0.12
   9  -2   6    1.70    0.10
  -9   2  -6    1.63    0.10
 -10  -2  -6   13.70    0.52
 -10  -2  -6   14.68    0.55
  10  -2   6   14.71    0.56
 -10  -2  -6   13.43    0.74
 -10   2  -6   14.89    0.56
  11  -2   6   25.84    0.98
 -11  -2  -6   26.94    0.97
  11  -2   6   26.74    0.97
 -11  -2  -6   23.18    1.30
 -11   2  -6   25.49    0.98
  12  -2   6    0.31    0.04
  12  -2   6    0.39    0.04
 -12  -2  -6    0.32    0.04
 -12   2  -6    0.51    0.05
  13  -2   6    3.30    0.15
  13  -2   6    3.54    0.15
 -13  -2  -6    3.53    0.15
 -13   2  -6    3.44    0.15
  14  -2   6    6.97    0.28
 -14  -2  -6    7.31    0.27
 -14   2  -6    6.78    0.28
  15  -3  -6    0.19    0.03
 -14  -3   6    0.80    0.06
  14  -3  -6    0.96    0.07
  14   3  -6    0.91    0.07
 -13  -3   6    0.13    0.03
  13  -3  -6    0.09    0.03
  13   3  -6    0.09    0.03
 -12  -3   6   19.69    0.74
  12  -3  -6   18.88    0.76
  12  -3  -6   18.95    0.74
  12   3  -6   19.10    0.80
 -11  -3   6    7.03    0.28
  11  -3  -6    6.69    0.28
  11  -3  -6    6.46    0.28
  11   3  -6    6.79    0.30
  10  -3  -6    0.91    0.06
  10  -3  -6    0.86    0.06
 -10  -3   6    1.00    0.07
  10  -3  -6    0.90    0.07
  10   3  -6    0.97    0.08
   9  -3  -6    4.42    0.20
   9  -3  -6    5.11    0.20
  -9  -3   6    4.66    0.28
   9  -3  -6    4.79    0.20
  -9  -3   6    4.96    0.20
   9   3  -6    5.11    0.22
   8  -3  -6    7.58    0.32
  -8  -3   6    8.35    0.32
   8  -3  -6    8.54    0.33
  -8  -3   6    8.22    0.45
   8  -3  -6    8.23    0.32
   8   3  -6    8.09    0.35
  -7  -3   6    0.83    0.06
   7  -3  -6    0.64    0.04
   7   3  -6    0.57    0.05
  -6  -3   6   18.18    0.95
   6   3  -6   17.77    0.74
  -5  -3   6   12.58    0.64
   5   3  -6   11.31    0.49
  -4  -3   6   82.52    4.36
  -3  -3   6   13.63    0.72
  -2  -3   6    7.55    0.38
  -2  -3   6    6.74    0.39
  -1  -3   6   43.36    2.28
   0  -3  -6   22.29    1.06
   0  -3   6   24.10    1.23
  -1  -3  -6    0.53    0.04
  -1  -3  -6    0.62    0.05
  -2  -3  -6   13.27    0.69
  -2  -3  -6   12.46    0.59
  -3  -3  -6   24.20    1.15
  -3  -3  -6   26.05    1.33
  -4  -3  -6   10.51    0.50
  -4  -3  -6   10.98    0.58
  -5  -3  -6    0.73    0.07
  -5  -3  -6    0.76    0.05
   6  -3   6    3.16    0.15
  -6  -3  -6    3.55    0.15
  -6  -3  -6    3.56    0.21
  -6  -3  -6    3.72    0.17
   7  -3   6    0.41    0.04
  -7  -3  -6    0.47    0.04
  -7  -3  -6    0.47    0.07
  -7  -3  -6    0.42    0.04
  -7  -3  -6    0.57    0.05
  -8  -3  -6    0.08    0.04
  -8  -3  -6    0.09    0.03
   8  -3   6    0.07    0.03
  -8  -3  -6    0.06    0.02
  -8  -3  -6    0.07    0.03
  -9  -3  -6   15.38    0.54
  -9  -3  -6   15.31    0.77
  -9  -3  -6   14.67    0.70
  -9  -3  -6   15.83    0.57
   9  -3   6   15.72    0.58
  -9  -3  -6   12.99    0.82
 -10  -3  -6    1.26    0.07
 -10  -3  -6    1.24    0.07
 -10  -3  -6    1.11    0.10
  10  -3   6    1.49    0.08
  11  -3   6    6.73    0.27
 -11  -3  -6    6.99    0.27
  11  -3   6    6.97    0.27
 -11  -3  -6    6.11    0.36
 -11  -3  -6    6.32    0.25
  12  -3   6    1.12    0.07
 -12  -3  -6    1.04    0.06
  12  -3   6    0.98    0.07
  13  -3   6    1.67    0.08
 -13  -3  -6    1.72    0.08
  13  -3   6    1.76    0.09
  14  -3   6    1.69    0.08
  14  -4  -6    5.89    0.24
  13  -4  -6    0.12    0.03
  13  -4  -6    0.14    0.03
 -13  -4   6    0.14    0.03
  13   4  -6    0.15    0.04
 -12  -4   6    0.50    0.05
  12  -4  -6    0.44    0.05
  12  -4  -6    0.37    0.05
  12   4  -6    0.50    0.06
 -11  -4   6    1.45    0.08
  11  -4  -6    1.49    0.08
  11  -4  -6    1.46    0.09
  11  -4  -6    1.43    0.08
  11   4  -6    1.38    0.09
  10  -4  -6   20.39    0.78
 -10  -4   6   20.43    0.77
  10  -4  -6   20.53    0.80
  10  -4  -6   19.21    0.78
  10   4  -6   20.61    0.84
   9  -4  -6    8.46    0.35
   9  -4  -6    9.17    0.35
  -9  -4   6    8.01    0.48
   9  -4  -6    8.67    0.35
  -9  -4   6    9.14    0.35
   9   4  -6    9.10    0.38
  -8  -4   6    2.47    0.11
   8  -4  -6    2.41    0.11
   8  -4  -6    2.49    0.11
   8  -4  -6    2.17    0.11
  -8  -4   6    2.64    0.15
   8  -4  -6    2.39    0.11
   8   4  -6    2.44    0.12
  -7  -4   6   54.94    2.90
   7  -4  -6   52.95    2.07
   7  -4  -6   55.38    2.05
  -7  -4   6   55.54    2.05
   7  -4  -6   54.84    2.14
   7   4  -6   56.15    2.23
   6  -4  -6    1.88    0.09
   6  -4  -6    1.89    0.10
  -6  -4   6    2.12    0.12
   6  -4  -6    1.87    0.09
   6   4  -6    1.96    0.10
  -5  -4   6    0.05    0.02
   5   4  -6    0.01    0.02
  -4  -4   6    7.69    0.41
  -3  -4   6   98.36    5.19
  -2  -4   6    0.80    0.06
  -2  -4   6    0.89    0.05
  -1  -4   6   91.11    4.70
  -1  -4   6   87.68    4.86
   1  -4  -6   82.40    3.97
   0  -4  -6   22.95    1.05
  -1  -4  -6    5.47    0.29
  -1  -4  -6    5.04    0.25
  -2  -4  -6   13.96    0.73
  -2  -4  -6   13.28    0.63
  -3  -4  -6   15.77    0.71
  -3  -4  -6   15.26    0.83
  -4  -4  -6    3.29    0.19
  -4  -4  -6    3.39    0.17
  -5  -4  -6    1.22    0.07
  -5  -4  -6    1.32    0.08
  -5  -4  -6    1.32    0.09
  -6  -4  -6    5.03    0.19
  -6  -4  -6    4.77    0.20
  -6  -4  -6    4.97    0.29
  -6  -4  -6    5.40    0.25
  -6  -4  -6    4.96    0.21
   6  -4   6    5.05    0.21
   6  -4   6    4.87    0.20
  -7  -4  -6    1.36    0.07
  -7  -4  -6    1.51    0.09
  -7  -4  -6    1.50    0.07
  -7  -4  -6    1.41    0.11
   7  -4   6    1.43    0.08
  -8  -4  -6    1.40    0.07
  -8  -4  -6    1.47    0.07
   8  -4   6    1.26    0.08
  -8  -4  -6    1.54    0.10
  -8  -4  -6    1.46    0.10
  -8  -4  -6    1.41    0.12
  -9  -4  -6    2.20    0.14
  -9  -4  -6    2.21    0.10
  -9  -4  -6    2.12    0.13
   9  -4   6    2.24    0.12
  -9  -4  -6    2.25    0.10
  10  -4   6    0.53    0.05
 -10  -4  -6    0.51    0.07
 -10  -4  -6    0.54    0.05
  10  -4   6    0.55    0.06
 -10  -4  -6    0.54    0.05
 -10  -4  -6    0.44    0.05
 -11  -4  -6    8.29    0.31
 -11  -4  -6    8.31    0.32
  11  -4   6    8.51    0.33
  11  -4   6    8.56    0.33
 -11  -4  -6    7.77    0.44
  12  -4   6    0.77    0.06
 -12  -4  -6    0.57    0.04
  12  -4   6    0.69    0.05
  13  -4   6    1.03    0.06
  13  -4   6    0.95    0.06
  14  -5  -6    4.20    0.17
  13  -5  -6    0.49    0.04
  13  -5  -6    0.59    0.05
  12  -5  -6   12.81    0.50
  12  -5  -6   13.10    0.49
  12   5  -6   11.93    0.53
  11  -5  -6    0.10    0.03
  11  -5  -6    0.12    0.04
  11   5  -6    0.11    0.04
  10  -5  -6    2.36    0.12
 -10  -5   6    2.21    0.11
  10  -5  -6    2.48    0.12
  10  -5  -6    2.31    0.11
  10   5  -6    2.24    0.12
   9  -5  -6    3.78    0.16
   9  -5  -6    3.67    0.16
   9  -5  -6    3.45    0.16
   9  -5  -6    3.37    0.15
  -9  -5   6    3.49    0.15
   9   5  -6    3.64    0.17
   8  -5  -6    0.03    0.03
  -8  -5   6    0.01    0.02
   8  -5  -6    0.02    0.02
  -8  -5   6    0.06    0.03
   8  -5  -6    0.01    0.02
   8  -5  -6    0.02    0.03
   8   5  -6   -0.01    0.03
   7  -5  -6    4.46    0.18
  -7  -5   6    3.72    0.17
  -7  -5   6    4.11    0.23
   7  -5  -6    4.45    0.18
   7  -5  -6    4.09    0.17
   7  -5  -6    4.08    0.17
   7   5  -6    3.80    0.18
  -6  -5   6    3.99    0.18
   6  -5  -6    4.56    0.18
  -6  -5   6    4.73    0.25
   6  -5  -6    4.43    0.19
   6  -5  -6    4.80    0.19
   6  -5  -6    4.84    0.19
   6   5  -6    4.40    0.20
   5  -5  -6    4.31    0.18
  -5  -5   6    4.55    0.24
   5  -5  -6    4.28    0.17
  -5  -5   6    4.12    0.16
  -4  -5   6    6.92    0.35
   4  -5  -6    6.47    0.25
  -4  -5   6    6.41    0.24
  -3  -5   6   15.16    0.59
  -3  -5   6   14.31    0.78
  -2  -5   6    7.68    0.41
  -1  -5   6  169.28    8.91
  -1  -5   6  155.98    8.56
   0  -5  -6    2.68    0.13
  -1  -5  -6  110.12    3.96
  -1  -5  -6  113.12    5.10
  -2  -5  -6   52.77    1.94
  -2  -5  -6   55.47    2.90
  -2  -5  -6   56.58    2.50
  -3  -5  -6    2.26    0.10
  -3  -5  -6    2.14    0.11
  -3  -5  -6    2.12    0.12
  -3  -5  -6    2.32    0.13
  -4  -5  -6    1.36    0.08
  -4  -5  -6    1.30    0.09
   4  -5   6    1.21    0.08
  -4  -5  -6    1.36    0.08
  -4  -5  -6    1.42    0.07
  -5  -5  -6   11.17    0.49
   5  -5   6    9.69    0.40
  -5  -5  -6   10.11    0.38
  -5  -5  -6   10.36    0.56
   5  -5   6   10.28    0.41
  -5  -5  -6   10.49    0.40
   6  -5   6   24.55    0.96
  -6  -5  -6   25.59    1.16
  -6  -5  -6   25.38    0.90
  -6  -5  -6   25.13    1.34
   7  -5   6    6.31    0.25
  -7  -5  -6    5.65    0.34
  -7  -5  -6    6.09    0.23
  -7  -5  -6    6.06    0.30
  -8  -5  -6   15.36    0.62
  -8  -5  -6   16.40    0.85
   8  -5   6   17.36    0.64
  -8  -5  -6   16.91    0.77
  -8  -5  -6   16.84    0.60
  -9  -5  -6    0.65    0.08
  -9  -5  -6    0.64    0.07
   9  -5   6    1.02    0.07
  -9  -5  -6    0.73    0.06
  -9  -5  -6    0.79    0.06
  10  -5   6    0.28    0.04
 -10  -5  -6    0.15    0.04
 -10  -5  -6    0.19    0.04
 -10  -5  -6    0.21    0.05
  10  -5   6    0.24    0.03
  11  -5   6   15.87    0.59
 -11  -5  -6   15.21    0.57
  11  -5   6   15.54    0.60
  12  -5   6    0.04    0.02
  12  -5   6    0.02    0.02
  12  -5   6    0.02    0.02
 -12  -5  -6    0.02    0.02
  13  -5   6    0.46    0.04
  13  -5   6    0.52    0.04
  13  -6  -6    6.24    0.26
  13  -6  -6    6.41    0.25
  12  -6  -6    0.31    0.04
  12  -6  -6    0.35    0.04
  12   6  -6    0.38    0.04
  11  -6  -6    7.34    0.29
  11  -6  -6    6.99    0.29
  11   6  -6    6.78    0.31
  10  -6  -6   14.16    0.57
  10  -6  -6   15.90    0.58
  10  -6  -6   15.04    0.59
  10   6  -6   14.27    0.62
   9  -6  -6    0.39    0.04
   9  -6  -6    0.33    0.04
   9  -6  -6    0.43    0.05
   9   6  -6    0.39    0.05
   8  -6  -6   11.06    0.43
   8  -6  -6   11.18    0.43
   8  -6  -6   10.58    0.42
   8   6  -6   10.45    0.46
   7  -6  -6    0.09    0.03
   7  -6  -6    0.12    0.03
   7  -6  -6    0.11    0.02
  -7  -6   6    0.12    0.03
   6  -6  -6   26.21    0.96
   6  -6  -6   25.65    0.97
  -6  -6   6   26.51    1.35
  -6  -6   6   25.54    0.91
   6  -6  -6   25.74    1.00
  -6  -6   6   25.93    0.94
  -6  -6   6   25.42    0.94
   6  -6  -6   23.41    0.91
  -5  -6   6    3.09    0.17
   5  -6  -6    3.15    0.12
   5  -6  -6    2.88    0.13
  -5  -6   6    3.03    0.12
  -5  -6   6    2.98    0.13
   5  -6  -6    2.80    0.13
  -5  -6   6    2.97    0.12
   5  -6  -6    2.90    0.13
  -4  -6   6    3.31    0.14
   4  -6  -6    3.43    0.14
   4  -6  -6    2.97    0.14
  -4  -6   6    3.54    0.13
   4  -6  -6    3.34    0.15
  -4  -6   6    3.53    0.18
  -4  -6   6    3.36    0.13
  -3  -6   6   26.50    1.02
   3  -6  -6   25.11    0.92
  -3  -6   6   26.54    1.35
  -3  -6   6   25.07    0.99
   3  -6  -6   25.50    0.99
   3  -6  -6   24.99    0.95
   2  -6  -6   38.78    1.44
  -2  -6   6   38.74    2.14
  -2  -6   6   42.68    2.14
   2  -6  -6   39.86    1.51
  -2  -6   6   41.34    1.60
   2  -6  -6   41.15    1.44
   2  -6  -6   40.31    1.56
  -2  -6   6   42.75    1.57
  -1  -6   6   24.76    1.25
   1  -6  -6   23.42    0.85
   1  -6  -6   23.63    0.92
   1  -6  -6   23.45    0.85
   1  -6  -6   24.05    0.94
  -1  -6   6   24.57    0.94
   1  -6  -6   22.37    0.88
  -1  -6   6   23.96    0.92
   0  -6   6   30.91    1.61
   0  -6  -6   29.18    1.13
   0  -6  -6   31.62    1.09
   0  -6  -6   31.11    1.21
   0  -6  -6   30.21    1.09
   0  -6  -6   30.27    1.40
   0  -6  -6   30.49    1.18
   0  -6   6   30.75    1.21
  -1  -6  -6   23.96    0.94
  -1  -6  -6   25.14    0.90
  -1  -6  -6   24.58    0.96
  -1  -6  -6   22.80    0.90
   1  -6   6   24.20    0.96
  -1  -6  -6   26.05    0.87
  -1  -6  -6   24.80    1.11
  -1  -6  -6   22.72    0.87
  -2  -6  -6    0.10    0.02
  -2  -6  -6    0.04    0.03
  -2  -6  -6    0.06    0.02
  -2  -6  -6    0.07    0.02
   2  -6   6    0.02    0.02
  -2  -6  -6    0.09    0.03
  -2  -6  -6    0.02    0.02
  -2  -6  -6    0.04    0.03
  -3  -6  -6    6.62    0.26
  -3  -6  -6    7.48    0.33
  -3  -6  -6    7.00    0.28
  -3  -6  -6    6.37    0.26
   3  -6   6    6.02    0.27
  -3  -6  -6    6.63    0.26
  -3  -6  -6    6.94    0.29
  -3  -6  -6    7.07    0.27
  -3  -6  -6    7.36    0.26
   4  -6   6    1.41    0.08
  -4  -6  -6    1.64    0.09
  -4  -6  -6    1.62    0.08
  -4  -6  -6    1.61    0.09
  -4  -6  -6    1.67    0.10
  -4  -6  -6    1.65    0.08
  -4  -6  -6    1.80    0.10
  -4  -6  -6    1.60    0.07
  -5  -6  -6    2.31    0.11
  -5  -6  -6    1.99    0.13
  -5  -6  -6    2.02    0.10
  -5  -6  -6    2.05    0.09
  -5  -6  -6    2.38    0.12
   5  -6   6    1.95    0.10
  -5  -6  -6    2.07    0.10
   6  -6   6   40.72    1.52
  -6  -6  -6   40.44    1.43
  -6  -6  -6   38.56    2.13
  -6  -6  -6   40.70    1.84
  -6  -6  -6   40.48    1.55
   7  -6   6    5.65    0.24
  -7  -6  -6    5.48    0.24
  -7  -6  -6    5.58    0.22
  -7  -6  -6    5.76    0.30
  -7  -6  -6    5.82    0.28
   7  -6   6    5.48    0.22
  -8  -6  -6    1.15    0.09
  -8  -6  -6    1.23    0.09
  -8  -6  -6    1.22    0.08
   8  -6   6    1.19    0.07
   8  -6   6    1.21    0.08
  -8  -6  -6    1.17    0.08
   9  -6   6   13.65    0.52
  -9  -6  -6   13.29    0.54
   9  -6   6   13.98    0.53
  -9  -6  -6   13.33    0.70
  -9  -6  -6   14.29    0.50
  -9  -6  -6   13.42    0.64
  10  -6   6    1.71    0.10
 -10  -6  -6    1.72    0.09
  10  -6   6    1.79    0.08
  11  -6   6    9.68    0.38
  11  -6   6    9.76    0.37
 -11  -6  -6    9.50    0.36
 -12  -6  -6    2.46    0.11
  12  -6   6    2.57    0.11
  12  -6   6    2.59    0.11
  12  -6   6    2.49    0.11
  12  -7  -6    3.36    0.14
  11  -7  -6    1.16    0.06
  11  -7  -6    0.91    0.06
  10  -7  -6    4.02    0.17
  10  -7  -6    3.82    0.16
  10  -7  -6    3.96    0.17
   9  -7  -6    0.10    0.02
   9  -7  -6    0.06    0.03
   9  -7  -6    0.07    0.03
   8  -7  -6    0.08    0.03
   8  -7  -6    0.08    0.02
   8  -7  -6    0.08    0.03
   7  -7  -6    4.64    0.18
  -7  -7   6    4.38    0.18
  -7  -7   6    4.28    0.18
   7  -7  -6    4.36    0.18
  -6  -7   6    1.11    0.07
  -6  -7   6    1.13    0.06
   6  -7  -6    0.98    0.07
   6  -7  -6    1.15    0.06
   6  -7  -6    1.03    0.06
  -6  -7   6    1.15    0.07
  -6  -7   6    1.11    0.07
  -5  -7   6    2.09    0.09
   5  -7  -6    2.17    0.09
  -5  -7   6    2.15    0.09
   5  -7  -6    1.83    0.09
  -5  -7   6    2.10    0.10
   5  -7  -6    2.09    0.11
  -4  -7   6    4.66    0.19
  -4  -7   6    4.52    0.17
   4  -7  -6    4.48    0.18
  -4  -7   6    4.68    0.18
   4  -7  -6    4.27    0.20
   4  -7  -6    4.31    0.19
  -3  -7   6   10.17    0.41
  -3  -7   6   10.35    0.38
   3  -7  -6    9.78    0.38
   3  -7  -6    9.60    0.40
  -3  -7   6    9.66    0.40
   3  -7  -6    9.59    0.37
  -3  -7   6   10.44    0.37
  -2  -7   6   27.18    1.04
   2  -7  -6   25.05    0.93
   2  -7  -6   24.87    0.96
   2  -7  -6   26.48    0.94
   2  -7  -6   26.30    1.02
   2  -7  -6   27.13    1.04
   2  -7  -6   25.63    0.97
  -2  -7   6   26.88    1.02
   1  -7  -6    2.89    0.12
   1  -7  -6    3.02    0.14
  -1  -7   6    2.83    0.14
   1  -7  -6    2.89    0.12
   1  -7  -6    3.11    0.14
   1  -7  -6    2.79    0.13
   1  -7  -6    2.74    0.11
   1  -7  -6    3.16    0.13
   0  -7   6    0.79    0.05
   0  -7   6    0.68    0.06
   0  -7   6    0.67    0.04
   0  -7  -6    0.84    0.06
   0  -7  -6    0.70    0.04
   0  -7  -6    0.72    0.03
   0  -7  -6    0.84    0.06
   0  -7  -6    0.73    0.06
   0  -7  -6    0.70    0.07
  -1  -7  -6    0.74    0.06
  -1  -7  -6    0.81    0.06
  -1  -7  -6    0.73    0.03
  -1  -7  -6    0.71    0.04
  -1  -7  -6    0.66    0.05
  -1  -7  -6    0.83    0.06
   1  -7   6    0.79    0.05
  -1  -7  -6    0.74    0.06
  -1  -7  -6    0.95    0.06
   1  -7   6    0.82    0.06
  -1  -7  -6    0.78    0.07
  -2  -7  -6    0.20    0.04
  -2  -7  -6    0.16    0.02
  -2  -7  -6    0.20    0.03
  -2  -7  -6    0.17    0.02
  -2  -7  -6    0.25    0.04
  -2  -7  -6    0.17    0.02
  -2  -7  -6    0.12    0.03
  -2  -7  -6    0.13    0.03
  -2  -7  -6    0.21    0.03
   2  -7   6    0.13    0.03
  -2  -7  -6    0.11    0.03
  -3  -7  -6    3.07    0.14
  -3  -7  -6    2.87    0.13
   3  -7   6    2.92    0.14
  -3  -7  -6    3.08    0.13
  -3  -7  -6    2.85    0.14
  -3  -7  -6    2.72    0.13
  -3  -7  -6    2.99    0.14
  -3  -7  -6    2.84    0.12
  -3  -7  -6    3.04    0.16
  -3  -7  -6    3.10    0.12
  -4  -7  -6    7.49    0.31
   4  -7   6    7.31    0.30
  -4  -7  -6    7.87    0.36
  -4  -7  -6    7.26    0.29
  -4  -7  -6    7.27    0.29
  -4  -7  -6    7.63    0.28
  -5  -7  -6    3.65    0.17
  -5  -7  -6    3.60    0.19
  -5  -7  -6    3.79    0.15
   5  -7   6    3.44    0.16
  -5  -7  -6    3.76    0.19
  -5  -7  -6    3.67    0.16
  -6  -7  -6    6.04    0.32
  -6  -7  -6    5.85    0.24
   6  -7   6    6.25    0.25
  -6  -7  -6    6.20    0.24
  -6  -7  -6    6.24    0.30
   6  -7   6    5.76    0.24
  -6  -7  -6    6.30    0.26
  -7  -7  -6    6.47    0.36
  -7  -7  -6    6.80    0.34
  -7  -7  -6    7.06    0.27
   7  -7   6    7.56    0.29
  -7  -7  -6    6.82    0.29
   7  -7   6    6.67    0.27
   8  -7   6   17.44    0.68
  -8  -7  -6   18.69    0.66
  -8  -7  -6   17.66    0.92
   8  -7   6   18.71    0.70
  -8  -7  -6   18.25    0.85
  -8  -7  -6   17.90    0.71
   9  -7   6    1.08    0.06
  -9  -7  -6    0.98    0.07
  -9  -7  -6    1.11    0.07
   9  -7   6    1.31    0.08
  10  -7   6    1.75    0.09
  10  -7   6    1.74    0.08
 -10  -7  -6    1.94    0.09
  10  -7   6    2.03    0.10
  11  -7   6    0.27    0.03
 -11  -7  -6    0.31    0.03
  11  -7   6    0.24    0.03
  11  -8  -6    0.07    0.02
  11  -8  -6    0.08    0.02
  10  -8  -6    0.52    0.05
  10  -8  -6    0.54    0.04
   9  -8  -6    0.02    0.02
   9  -8  -6    0.03    0.02
   8  -8  -6    7.76    0.30
   8  -8  -6    7.29    0.30
  -7  -8   6   12.34    0.47
  -7  -8   6   13.09    0.48
   7  -8  -6   13.47    0.49
   7  -8  -6   12.48    0.51
  -7  -8   6   13.14    0.49
  -6  -8   6    4.60    0.17
   6  -8  -6    4.48    0.18
   6  -8  -6    4.03    0.18
  -6  -8   6    4.62    0.19
  -6  -8   6    4.46    0.18
   6  -8  -6    4.18    0.19
  -5  -8   6    0.38    0.04
  -5  -8   6    0.43    0.04
   5  -8  -6    0.51    0.05
  -5  -8   6    0.36    0.05
   5  -8  -6    0.48    0.05
  -4  -8   6    1.53    0.09
   4  -8  -6    1.56    0.10
   4  -8  -6    1.50    0.08
  -4  -8   6    1.50    0.08
  -4  -8   6    1.60    0.07
  -3  -8   6   17.08    0.63
   3  -8  -6   17.20    0.69
   3  -8  -6   17.88    0.64
   3  -8  -6   17.92    0.71
   3  -8  -6   17.03    0.65
  -3  -8   6   17.22    0.65
  -2  -8   6    2.68    0.12
   2  -8  -6    2.80    0.13
   2  -8  -6    2.44    0.12
   2  -8  -6    2.72    0.13
  -2  -8   6    2.62    0.13
   2  -8  -6    2.73    0.14
  -2  -8   6    2.59    0.14
   2  -8  -6    2.63    0.11
   1  -8  -6    0.07    0.04
  -1  -8   6    0.02    0.03
   1  -8  -6    0.04    0.03
   1  -8  -6    0.05    0.02
   1  -8  -6    0.04    0.03
   1  -8  -6    0.05    0.03
   1  -8  -6    0.04    0.01
   1  -8  -6    0.05    0.04
  -1  -8   6    0.03    0.03
  -1  -8   6    0.02    0.03
   0  -8   6   12.67    0.47
   0  -8  -6   12.44    0.45
   0  -8  -6   12.61    0.47
   0  -8  -6   12.55    0.51
   0  -8  -6   11.99    0.45
   0  -8  -6   12.23    0.46
   0  -8   6   12.92    0.51
   0  -8  -6   12.24    0.50
   0  -8  -6   11.43    0.46
  -1  -8  -6   27.29    1.03
  -1  -8  -6   26.90    1.04
  -1  -8  -6   28.41    1.04
  -1  -8  -6   29.23    1.01
   1  -8   6   27.99    1.04
  -1  -8  -6   28.28    1.12
  -1  -8  -6   28.37    1.01
   1  -8   6   28.34    1.12
  -1  -8  -6   28.15    1.09
  -2  -8  -6   15.42    0.53
   2  -8   6   14.08    0.54
   2  -8   6   14.66    0.59
  -2  -8  -6   15.04    0.58
  -2  -8  -6   13.56    0.67
  -2  -8  -6   13.58    0.54
  -2  -8  -6   14.68    0.54
  -2  -8  -6   14.51    0.53
  -2  -8  -6   14.93    0.55
  -2  -8  -6   13.59    0.53
  -2  -8  -6   14.98    0.59
  -3  -8  -6    6.49    0.27
  -3  -8  -6    6.08    0.31
  -3  -8  -6    5.94    0.24
   3  -8   6    6.02    0.25
   3  -8   6    6.66    0.28
  -3  -8  -6    6.05    0.25
  -3  -8  -6    6.74    0.24
  -3  -8  -6    6.21    0.25
   4  -8   6    0.06    0.03
  -4  -8  -6    0.12    0.04
  -4  -8  -6    0.09    0.02
  -4  -8  -6    0.15    0.04
   4  -8   6    0.10    0.04
  -4  -8  -6    0.09    0.04
  -5  -8  -6    4.94    0.25
   5  -8   6    4.59    0.21
   5  -8   6    4.85    0.23
  -5  -8  -6    5.15    0.22
  -5  -8  -6    5.13    0.21
  -5  -8  -6    5.17    0.20
   6  -8   6    0.00    0.03
   6  -8   6    0.05    0.03
  -6  -8  -6    0.00    0.02
  -6  -8  -6    0.02    0.03
  -6  -8  -6    0.01    0.04
  -6  -8  -6   -0.01    0.03
   7  -8   6   22.59    0.86
  -7  -8  -6   23.78    0.81
  -7  -8  -6   21.83    1.04
  -7  -8  -6   21.89    0.87
  -7  -8  -6   21.79    0.83
   7  -8   6   22.34    0.90
  -8  -8  -6    0.81    0.07
  -8  -8  -6    0.84    0.07
   8  -8   6    0.83    0.07
  -9  -8  -6    0.34    0.04
   9  -8   6    0.34    0.04
   9  -8   6    0.34    0.04
  10  -8   6    1.42    0.07
  10  -8   6    1.30    0.07
  10  -9  -6    0.31    0.03
  10  -9  -6    0.27    0.03
   9  -9  -6   10.31    0.38
   9  -9  -6    9.78    0.40
   9  -9  -6    9.79    0.41
  -8  -9   6    0.02    0.03
  -8  -9   6    0.09    0.02
   8  -9  -6    0.04    0.02
   8  -9  -6    0.06    0.02
   7  -9  -6    1.40    0.07
  -7  -9   6    1.35    0.06
   7  -9  -6    1.30    0.09
   7  -9  -6    1.23    0.07
  -7  -9   6    1.28    0.08
  -6  -9   6    4.28    0.17
  -6  -9   6    4.36    0.18
   6  -9  -6    4.39    0.18
   6  -9  -6    4.01    0.18
   6  -9  -6    4.24    0.20
  -6  -9   6    4.38    0.17
  -5  -9   6    9.58    0.36
   5  -9  -6    9.16    0.36
   5  -9  -6    9.20    0.40
  -5  -9   6    9.19    0.35
  -5  -9   6    9.30    0.35
   5  -9  -6    9.29    0.36
   4  -9  -6   14.76    0.62
   4  -9  -6   15.09    0.57
  -4  -9   6   15.44    0.55
   4  -9  -6   15.09    0.56
  -4  -9   6   15.61    0.56
  -4  -9   6   14.97    0.57
   3  -9  -6    2.41    0.10
   3  -9  -6    2.34    0.13
  -3  -9   6    2.27    0.12
   3  -9  -6    2.47    0.13
  -3  -9   6    2.31    0.10
  -3  -9   6    2.39    0.11
   2  -9  -6    4.61    0.22
   2  -9  -6    4.58    0.18
   2  -9  -6    4.70    0.21
  -2  -9   6    4.69    0.19
  -2  -9   6    4.67    0.20
   2  -9  -6    5.02    0.21
   2  -9  -6    4.30    0.18
  -1  -9   6    3.46    0.16
   1  -9  -6    3.47    0.15
   1  -9  -6    3.47    0.16
  -1  -9   6    3.50    0.15
   1  -9  -6    3.27    0.14
   1  -9  -6    3.64    0.17
   1  -9  -6    3.53    0.17
   1  -9  -6    3.24    0.13
  -1  -9   6    3.61    0.17
   0  -9  -6    5.73    0.26
   0  -9  -6    5.65    0.25
   0  -9  -6    5.56    0.22
   0  -9  -6    5.62    0.22
   0  -9   6    6.00    0.24
   0  -9   6    5.81    0.22
   0  -9   6    5.71    0.25
   0  -9  -6    5.57    0.24
  -1  -9  -6    2.10    0.12
  -1  -9  -6    1.94    0.12
  -1  -9  -6    2.05    0.10
  -1  -9  -6    2.00    0.12
   1  -9   6    2.16    0.11
   1  -9   6    2.06    0.10
   1  -9   6    2.14    0.12
  -2  -9  -6    1.24    0.09
  -2  -9  -6    1.38    0.09
   2  -9   6    1.33    0.09
   2  -9   6    1.31    0.08
  -2  -9  -6    1.31    0.10
   2  -9   6    1.27    0.08
  -3  -9  -6    8.10    0.34
   3  -9   6    7.90    0.34
  -4  -9  -6    4.13    0.20
  -4  -9  -6    4.40    0.17
   4  -9   6    4.27    0.20
   5  -9   6    0.70    0.05
  -5  -9  -6    0.66    0.07
   5  -9   6    0.66    0.07
  -5  -9  -6    0.69    0.05
  -6  -9  -6    0.21    0.04
   6  -9   6    0.20    0.04
  -6  -9  -6    0.18    0.03
   6  -9   6    0.18    0.03
  -7  -9  -6    0.04    0.02
   7  -9   6    0.04    0.03
  -7  -9  -6    0.03    0.03
   7  -9   6    0.06    0.03
  -8  -9  -6   11.15    0.46
   8  -9   6   11.80    0.44
   9  -9   6    0.16    0.02
   8 -10  -6    0.40    0.04
   8 -10  -6    0.39    0.05
  -8 -10   6    0.38    0.03
  -7 -10   6    2.57    0.11
   7 -10  -6    2.74    0.11
  -7 -10   6    2.44    0.12
   7 -10  -6    2.67    0.13
   6 -10  -6    3.12    0.16
  -6 -10   6    3.35    0.14
   6 -10  -6    3.30    0.14
  -6 -10   6    2.95    0.13
  -6 -10   6    3.43    0.13
  -5 -10   6    0.12    0.02
   5 -10  -6    0.13    0.02
  -5 -10   6    0.13    0.04
   5 -10  -6    0.14    0.04
  -5 -10   6    0.10    0.03
  -4 -10   6    0.54    0.06
   4 -10  -6    0.64    0.04
   4 -10  -6    0.67    0.07
  -4 -10   6    0.59    0.04
  -4 -10   6    0.58    0.06
   3 -10  -6    1.55    0.10
  -3 -10   6    1.54    0.10
  -3 -10   6    1.55    0.06
   3 -10  -6    1.50    0.10
   3 -10  -6    1.36    0.07
  -3 -10   6    1.52    0.08
  -2 -10   6    1.38    0.08
   2 -10  -6    1.30    0.06
   2 -10  -6    1.32    0.10
   2 -10  -6    1.45    0.10
  -2 -10   6    1.36    0.06
  -2 -10   6    1.43    0.09
   1 -10  -6    0.32    0.05
   1 -10  -6    0.26    0.05
  -1 -10   6    0.23    0.02
  -1 -10   6    0.26    0.04
  -1 -10   6    0.25    0.04
   1 -10  -6    0.20    0.02
   0 -10   6    0.18    0.04
   0 -10   6    0.06    0.03
   0 -10   6    0.03    0.02
   0 -10   6    0.02    0.03
   0 -10  -6    0.00    0.04
   0 -10  -6    0.02    0.04
  -1 -10  -6    2.97    0.15
  -1 -10  -6    2.65    0.14
   1 -10   6    2.43    0.14
   1 -10   6    2.85    0.13
   1 -10   6    2.84    0.12
   2 -10   6   17.15    0.67
  -2 -10  -6   18.96    0.71
   2 -10   6   17.64    0.72
   2 -10   6   17.95    0.65
  -3 -10  -6    1.65    0.10
   3 -10   6    1.45    0.09
   3 -10   6    1.59    0.08
   4 -10   6    0.41    0.05
   4 -10   6    0.41    0.04
  -4 -10  -6    0.41    0.05
   5 -10   6    3.53    0.17
  -5 -10  -6    3.98    0.17
  -6 -10  -6    4.93    0.21
   6 -10   6    4.86    0.18
   6 -10   6    4.35    0.21
   7 -10   6    3.10    0.12
  -7 -10  -6    2.91    0.14
  -6 -11   6    0.93    0.04
  -6 -11   6    0.81    0.06
   5 -11  -6    3.86    0.18
  -5 -11   6    4.37    0.16
  -5 -11   6    4.12    0.17
  -4 -11   6    3.90    0.16
  -4 -11   6    4.18    0.17
   4 -11  -6    4.00    0.18
  -4 -11   6    3.88    0.15
  -3 -11   6    0.06    0.03
   3 -11  -6    0.03    0.02
  -3 -11   6    0.04    0.01
   3 -11  -6    0.01    0.03
  -3 -11   6    0.03    0.03
  -3 -11   6    0.04    0.01
   2 -11  -6    1.17    0.08
  -2 -11   6    1.25    0.07
  -2 -11   6    1.19    0.08
  -2 -11   6    1.24    0.05
  -2 -11   6    1.18    0.05
   2 -11  -6    1.16    0.05
   1 -11  -6    0.74    0.07
  -1 -11   6    0.89    0.04
  -1 -11   6    0.89    0.07
  -1 -11   6    0.86    0.06
  -1 -11   6    0.91    0.04
   0 -11   6    0.28    0.04
   0 -11   6    0.29    0.04
   0 -11   6    0.34    0.03
  -1 -11  -6   10.28    0.41
   1 -11   6    9.84    0.38
   1 -11   6    9.74    0.37
   1 -11   6   10.39    0.37
   1 -11   6    9.87    0.41
  -2 -11  -6    0.45    0.05
   2 -11   6    0.45    0.04
   2 -11   6    0.50    0.06
   3 -11   6    2.04    0.11
   3 -11   6    2.02    0.09
  -3 -11  -6    2.24    0.11
  -4 -11  -6    3.37    0.16
   5 -11   6    4.95    0.19
  -5 -11  -6    5.26    0.22
  -3 -12   6    6.10    0.24
  -2 -12   6    0.05    0.03
  -1 -12   6    0.26    0.03
   2 -12   6    2.27    0.09
 -15   0   7    0.29    0.04
 -14   0   7    0.02    0.03
  14   0  -7    0.02    0.02
 -13   0   7    4.73    0.20
  13   0  -7    4.49    0.21
 -12   0   7    0.05    0.03
  12   0  -7    0.01    0.03
  11   0  -7   14.04    0.58
 -11   0   7   13.44    0.54
 -10   0   7    0.06    0.03
  10   0  -7    0.05    0.03
  -9   0   7    5.43    0.23
   9   0  -7    5.78    0.25
   8   0  -7    0.03    0.02
   7   0  -7    8.29    0.35
   6   0  -7    0.05    0.02
  -5   0   7    0.42    0.04
  -4   0   7    0.08    0.02
  -3   0   7  557.04   29.75
  -1   0   7   19.35    1.02
   0   0  -7   -0.01    0.02
  -2   0  -7    0.04    0.03
  -4   0  -7    0.01    0.02
  -4   0  -7    0.00    0.03
  -5   0  -7    7.43    0.41
  -5   0  -7    7.29    0.34
  -6   0  -7    0.11    0.02
   7   0   7    2.05    0.10
   8   0   7    0.02    0.03
  -8   0  -7    0.09    0.03
  -9   0  -7    0.68    0.06
   9   0   7    0.61    0.06
  10   0   7    0.06    0.03
 -10   0  -7    0.07    0.03
 -11   0  -7   32.15    1.17
  11   0   7   29.90    1.18
 -12   0  -7    0.14    0.04
 -13   0  -7    5.94    0.24
 -14   0  -7    0.03    0.02
 -15  -1   7    0.70    0.05
  15  -1  -7    0.62    0.06
 -15   1   7    0.65    0.06
 -14  -1   7    1.06    0.07
  14  -1  -7    0.98    0.08
  14   1  -7    1.05    0.07
 -14   1   7    1.04    0.07
  13  -1  -7   12.31    0.50
  13  -1  -7   11.29    0.53
 -13  -1   7   13.68    0.50
 -13   1   7   12.77    0.50
  13   1  -7   13.51    0.54
  12  -1  -7    1.38    0.09
 -12  -1   7    1.64    0.09
  12  -1  -7    1.37    0.09
  12   1  -7    1.68    0.10
 -12   1   7    1.50    0.10
  11  -1  -7    0.08    0.03
 -11  -1   7    0.05    0.03
  11  -1  -7    0.04    0.04
 -11   1   7    0.06    0.03
  11   1  -7    0.07    0.04
 -10  -1   7    1.84    0.10
  10  -1  -7    1.82    0.09
  10  -1  -7    1.75    0.10
  10  -1  -7    1.88    0.10
  10   1  -7    1.82    0.11
 -10   1   7    1.83    0.10
   9  -1  -7    3.38    0.15
   9  -1  -7    3.23    0.14
   9  -1  -7    3.12    0.14
  -9  -1   7    3.15    0.14
  -9   1   7    2.95    0.14
   9   1  -7    3.26    0.15
   8  -1  -7    0.45    0.04
  -8  -1   7    0.44    0.05
   8  -1  -7    0.56    0.05
   8   1  -7    0.44    0.05
  -7  -1   7    0.83    0.07
   7  -1  -7    0.95    0.06
   7   1  -7    0.91    0.06
  -6  -1   7  115.08    5.93
   6  -1  -7  111.91    4.56
   6   1  -7  109.23    4.56
  -5  -1   7    5.48    0.30
  -4  -1   7   41.55    2.19
  -3  -1   7   11.25    0.60
  -2  -1   7   28.43    1.50
  -1  -1   7   16.36    0.87
   0  -1  -7   44.45    2.35
  -1  -1  -7   49.49    2.62
  -2  -1  -7   48.89    2.47
  -2   1  -7   44.72    2.47
  -3  -1  -7    1.54    0.08
  -3  -1  -7    1.65    0.10
  -4  -1  -7   28.76    1.33
  -4  -1  -7   29.53    1.55
  -5  -1  -7   96.96    4.96
  -5  -1  -7   91.34    4.30
  -6  -1  -7   21.15    1.15
  -6  -1  -7   21.69    0.98
  -7  -1  -7    0.35    0.04
   7  -1   7    0.30    0.04
  -7  -1  -7    0.30    0.04
   7   1   7    0.28    0.04
  -8  -1  -7    8.25    0.32
   8  -1   7    8.02    0.32
   8   1   7    7.84    0.33
  -8   1  -7    8.53    0.33
   9  -1   7   13.23    0.52
  -9  -1  -7   14.01    0.52
  -9  -1  -7   12.85    0.49
  -9  -1  -7   13.35    0.69
  -9   1  -7   13.51    0.52
   9   1   7   13.37    0.52
 -10  -1  -7   56.77    2.11
  10  -1   7   54.72    2.13
 -10   1  -7   57.93    2.12
  11  -1   7    4.45    0.20
 -11  -1  -7    4.52    0.20
 -11   1  -7    4.86    0.20
 -12  -1  -7    0.35    0.04
  12  -1   7    0.36    0.04
  12  -1   7    0.35    0.04
 -12   1  -7    0.30    0.04
 -13  -1  -7    8.00    0.30
  13  -1   7    7.70    0.30
  13   1   7    7.18    0.33
 -13   1  -7    7.70    0.31
 -14  -1  -7    0.05    0.02
  14  -1   7    0.03    0.02
 -14   1  -7    0.04    0.03
 -15  -2   7    0.17    0.03
  15  -2  -7    0.11    0.03
 -15   2   7    0.13    0.03
  14  -2  -7    0.03    0.03
 -14  -2   7    0.04    0.03
  14   2  -7    0.00    0.03
 -14   2   7    0.02    0.03
 -13  -2   7   12.49    0.48
  13  -2  -7   12.44    0.48
 -13   2   7   12.08    0.48
  13   2  -7   12.03    0.52
  12  -2  -7   32.24    1.25
 -12  -2   7   33.78    1.25
  12   2  -7   34.02    1.35
 -12   2   7   31.67    1.25
  11  -2  -7    6.23    0.25
 -11  -2   7    6.17    0.25
  11  -2  -7    5.65    0.27
  11  -2  -7    6.04    0.25
  11   2  -7    6.30    0.27
 -11   2   7    5.70    0.26
  10  -2  -7    7.50    0.30
  10  -2  -7    7.20    0.30
 -10  -2   7    7.64    0.30
  10  -2  -7    6.89    0.32
  10   2  -7    7.82    0.32
   9  -2  -7    5.16    0.22
  -9  -2   7    4.94    0.21
   9  -2  -7    4.98    0.21
   9  -2  -7    4.73    0.21
   9   2  -7    5.26    0.23
   8  -2  -7    5.75    0.23
  -8  -2   7    5.86    0.23
  -8  -2   7    5.56    0.32
   8  -2  -7    5.64    0.25
   8  -2  -7    5.29    0.23
   8   2  -7    5.97    0.25
   7  -2  -7    9.01    0.38
   7  -2  -7    8.87    0.36
  -7  -2   7    9.29    0.49
   7   2  -7    9.15    0.38
   6  -2  -7   16.35    0.72
  -6  -2   7   18.19    0.93
   6   2  -7   18.05    0.72
  -5  -2   7    1.70    0.10
   5   2  -7    1.59    0.08
  -4  -2   7    0.85    0.06
  -3  -2   7   19.12    1.01
  -2  -2   7    3.33    0.18
   0  -2  -7   28.67    1.51
  -1  -2  -7    7.84    0.42
  -2  -2  -7   31.15    1.59
  -2  -2  -7   29.01    1.37
  -3  -2  -7    0.13    0.04
  -3  -2  -7    0.17    0.03
  -4  -2  -7   65.91    3.03
  -4  -2  -7   66.98    3.50
  -5  -2  -7   63.64    2.92
  -5  -2  -7   64.98    3.39
  -6  -2  -7    4.62    0.27
  -6  -2  -7    4.69    0.22
  -7  -2  -7   23.77    0.88
   7  -2   7   23.34    0.89
  -7  -2  -7   23.48    1.25
  -7  -2  -7   24.66    1.07
   7  -2   7   22.94    0.88
   7   2   7   21.62    0.89
   8  -2   7    2.77    0.13
  -8  -2  -7    2.87    0.13
  -8  -2  -7    2.90    0.15
  -8  -2  -7    2.90    0.12
   8  -2   7    2.84    0.13
  -9  -2  -7   13.80    0.52
   9  -2   7   13.41    0.53
  -9  -2  -7   13.68    0.49
  -9  -2  -7   13.43    0.70
  -9   2  -7   13.51    0.53
  10  -2   7    6.42    0.26
 -10  -2  -7    6.00    0.24
 -10  -2  -7    6.54    0.26
 -10  -2  -7    5.97    0.34
 -10   2  -7    6.37    0.26
 -11  -2  -7   10.26    0.38
  11  -2   7    9.56    0.38
 -11  -2  -7    8.83    0.50
  11  -2   7    9.92    0.38
 -11   2  -7    9.27    0.38
 -12  -2  -7    3.91    0.16
  12  -2   7    3.79    0.17
  12  -2   7    3.92    0.17
 -12   2  -7    3.71    0.17
  13  -2   7    4.66    0.20
  13  -2   7    5.06    0.20
 -13  -2  -7    4.95    0.20
 -13   2  -7    4.71    0.20
  14  -2   7    9.20    0.36
 -14  -2  -7    9.30    0.35
 -14   2  -7    9.08    0.36
  15  -3  -7    0.12    0.03
  14  -3  -7    0.50    0.06
 -14  -3   7    0.55    0.05
  13  -3  -7    1.81    0.10
 -13  -3   7    1.96    0.10
  13   3  -7    1.84    0.11
 -12  -3   7    3.68    0.16
  12  -3  -7    3.38    0.15
  12  -3  -7    3.38    0.16
  12   3  -7    3.32    0.17
  11  -3  -7    0.24    0.04
  11  -3  -7    0.23    0.03
 -11  -3   7    0.18    0.04
  11   3  -7    0.10    0.04
  10  -3  -7   32.31    1.24
 -10  -3   7   31.52    1.20
  10  -3  -7   31.16    1.20
  10   3  -7   31.46    1.30
   9  -3  -7   23.69    0.89
  -9  -3   7   23.94    0.89
  -9  -3   7   21.87    1.25
   9  -3  -7   24.59    0.92
   9  -3  -7   21.14    0.89
   9   3  -7   24.68    0.96
   8  -3  -7    0.61    0.05
  -8  -3   7    0.64    0.06
   8  -3  -7    0.59    0.05
   8  -3  -7    0.66    0.05
   8  -3  -7    0.64    0.06
  -8  -3   7    0.68    0.05
   8   3  -7    0.65    0.06
  -7  -3   7    2.59    0.15
   7  -3  -7    2.55    0.12
  -7  -3   7    2.34    0.11
   7  -3  -7    2.64    0.12
   7  -3  -7    2.71    0.11
   7   3  -7    2.46    0.12
  -6  -3   7    8.84    0.45
   6  -3  -7    7.96    0.35
   6  -3  -7    8.20    0.33
   6   3  -7    8.39    0.35
  -5  -3   7   11.96    0.61
   5   3  -7   10.86    0.47
  -4  -3   7    2.03    0.11
  -3  -3   7  117.75    6.21
  -2  -3   7   16.57    0.88
   1  -3  -7   72.11    3.28
   0  -3  -7   18.73    0.86
  -1  -3  -7    0.15    0.03
  -2  -3  -7   96.03    5.04
  -2  -3  -7   94.51    4.36
  -3  -3  -7   61.95    3.22
  -3  -3  -7   59.60    2.78
  -4  -3  -7  117.69    5.44
  -4  -3  -7  121.53    6.30
  -5  -3  -7   10.29    0.56
  -5  -3  -7   10.20    0.48
   6  -3   7    2.64    0.12
  -6  -3  -7    2.89    0.14
  -6  -3  -7    2.74    0.11
  -6  -3  -7    2.64    0.12
  -6  -3  -7    2.59    0.17
  -6  -3  -7    2.56    0.11
   6  -3   7    2.57    0.12
  -7  -3  -7    1.21    0.08
   7  -3   7    1.13    0.07
   7  -3   7    1.17    0.07
  -7  -3  -7    1.17    0.10
  -7  -3  -7    1.04    0.06
  -7  -3  -7    1.11    0.06
  -8  -3  -7    1.12    0.06
  -8  -3  -7    0.98    0.10
   8  -3   7    1.14    0.07
  -8  -3  -7    1.05    0.08
  -8  -3  -7    1.09    0.07
   8  -3   7    1.20    0.08
  -9  -3  -7    3.19    0.19
  -9  -3  -7    3.22    0.13
  -9  -3  -7    3.06    0.17
  -9  -3  -7    3.34    0.14
   9  -3   7    3.14    0.15
 -10  -3  -7    0.22    0.03
 -10  -3  -7    0.26    0.05
  10  -3   7    0.20    0.04
 -10  -3  -7    0.35    0.04
  11  -3   7    0.26    0.04
 -11  -3  -7    0.26    0.04
  11  -3   7    0.30    0.04
 -11  -3  -7    0.19    0.04
 -11  -3  -7    0.32    0.03
  12  -3   7    0.03    0.03
 -12  -3  -7    0.01    0.02
  12  -3   7    0.05    0.03
  13  -3   7    0.04    0.02
  13  -3   7    0.05    0.02
 -13  -3  -7    0.01    0.02
 -13   3  -7    0.01    0.03
  14  -3   7    0.21    0.03
  14  -4  -7    2.26    0.11
 -13  -4   7    1.94    0.10
  13  -4  -7    2.01    0.10
  13  -4  -7    2.31    0.11
  13   4  -7    2.05    0.11
  12  -4  -7    1.78    0.09
 -12  -4   7    1.82    0.09
  12  -4  -7    1.79    0.10
  12   4  -7    1.71    0.10
  11  -4  -7    2.98    0.15
  11  -4  -7    2.96    0.14
 -11  -4   7    3.12    0.14
  11   4  -7    3.23    0.16
  10  -4  -7    2.97    0.13
 -10  -4   7    3.01    0.14
  10  -4  -7    2.86    0.14
  10   4  -7    3.09    0.15
   9  -4  -7   12.71    0.49
  -9  -4   7   10.78    0.66
   9  -4  -7   12.10    0.48
  -9  -4   7   12.67    0.48
   9  -4  -7   12.35    0.48
   9   4  -7   12.50    0.51
   8  -4  -7    1.59    0.08
  -8  -4   7    1.46    0.10
   8  -4  -7    1.54    0.08
  -8  -4   7    1.49    0.08
   8  -4  -7    1.52    0.08
   8  -4  -7    1.64    0.09
   8   4  -7    1.50    0.09
   7  -4  -7   22.35    0.87
   7  -4  -7   23.96    0.91
  -7  -4   7   23.17    0.88
   7  -4  -7   22.69    0.89
   7  -4  -7   24.12    0.88
  -7  -4   7   23.40    1.24
   7   4  -7   23.40    0.96
   6  -4  -7    1.10    0.07
   6  -4  -7    1.12    0.07
   6  -4  -7    1.17    0.06
  -6  -4   7    1.32    0.08
   6  -4  -7    1.12    0.06
   6   4  -7    1.28    0.07
  -5  -4   7   16.89    0.87
   5   4  -7   15.91    0.67
  -4  -4   7   23.93    1.26
  -3  -4   7   41.72    2.19
  -2  -4   7   42.83    2.30
  -1  -4   7   45.12    2.45
   1  -4  -7   43.42    2.01
   0  -4  -7    0.22    0.03
  -1  -4  -7    1.66    0.09
  -2  -4  -7   43.01    1.99
  -2  -4  -7   44.52    2.31
  -3  -4  -7   36.51    1.63
  -3  -4  -7   35.14    1.89
  -4  -4  -7   10.59    0.58
  -4  -4  -7   10.94    0.50
  -5  -4  -7    0.48    0.04
   5  -4   7    0.59    0.04
  -5  -4  -7    0.43    0.05
  -5  -4  -7    0.55    0.05
   5  -4   7    0.64    0.05
  -5  -4  -7    0.47    0.06
  -6  -4  -7    6.49    0.37
  -6  -4  -7    6.72    0.25
  -6  -4  -7    6.10    0.26
  -6  -4  -7    6.60    0.27
  -6  -4  -7    6.81    0.32
   6  -4   7    7.07    0.27
   6  -4   7    6.77    0.26
  -7  -4  -7    8.79    0.32
  -7  -4  -7    8.68    0.49
  -7  -4  -7    8.56    0.34
  -7  -4  -7    9.26    0.42
   7  -4   7    8.35    0.34
   7  -4   7    8.72    0.35
  -8  -4  -7    1.77    0.08
   8  -4   7    1.58    0.09
  -8  -4  -7    1.66    0.08
  -8  -4  -7    1.44    0.13
  -8  -4  -7    1.83    0.11
  -9  -4  -7    4.14    0.23
  -9  -4  -7    4.15    0.17
  -9  -4  -7    3.91    0.21
  -9  -4  -7    4.26    0.17
   9  -4   7    4.30    0.18
  10  -4   7    4.54    0.20
 -10  -4  -7    4.56    0.18
 -10  -4  -7    4.53    0.18
 -10  -4  -7    4.19    0.23
 -10  -4  -7    4.34    0.25
  10  -4   7    4.84    0.19
  11  -4   7    2.07    0.11
 -11  -4  -7    2.12    0.10
 -11  -4  -7    2.10    0.10
  11  -4   7    2.15    0.10
  12  -4   7    4.89    0.19
 -12  -4  -7    4.41    0.18
 -12  -4  -7    4.37    0.18
  12  -4   7    4.70    0.19
  13  -4   7    0.43    0.04
  13  -4   7    0.42    0.04
  14  -5  -7    0.03    0.02
  13  -5  -7    1.09    0.06
  13  -5  -7    1.21    0.07
  12  -5  -7    0.12    0.03
  12  -5  -7    0.20    0.04
  12   5  -7    0.14    0.03
 -11  -5   7    4.74    0.21
  11  -5  -7    5.60    0.22
  11  -5  -7    5.90    0.23
  11   5  -7    5.14    0.24
  10  -5  -7    3.48    0.16
  10  -5  -7    3.41    0.16
 -10  -5   7    3.64    0.15
  10   5  -7    3.69    0.17
  -9  -5   7    0.02    0.03
   9  -5  -7    0.03    0.02
   9  -5  -7   -0.01    0.02
   9  -5  -7    0.02    0.03
   9   5  -7    0.02    0.03
   8  -5  -7    9.15    0.36
   8  -5  -7    9.45    0.37
  -8  -5   7    8.45    0.50
   8  -5  -7    9.65    0.37
  -8  -5   7    8.89    0.36
   8  -5  -7    9.28    0.37
   8   5  -7    9.47    0.39
   7  -5  -7    0.53    0.05
  -7  -5   7    0.46    0.04
   7  -5  -7    0.53    0.06
  -7  -5   7    0.58    0.05
   7  -5  -7    0.53    0.04
   7  -5  -7    0.48    0.04
   7   5  -7    0.47    0.05
  -6  -5   7    4.13    0.22
   6  -5  -7    3.86    0.16
   6  -5  -7    3.91    0.17
  -6  -5   7    3.49    0.16
   6  -5  -7    3.99    0.16
  -6  -5   7    3.86    0.16
   6   5  -7    3.92    0.17
   5  -5  -7    1.67    0.08
  -5  -5   7    1.75    0.10
   5  -5  -7    1.64    0.08
  -5  -5   7    1.56    0.07
   5  -5  -7    1.60    0.07
  -4  -5   7    0.78    0.05
   4  -5  -7    0.81    0.04
  -3  -5   7    3.27    0.18
  -2  -5   7  271.29   14.69
  -1  -5   7  346.90   17.86
   1  -5  -7  321.67   15.18
   0  -5  -7   22.53    1.03
  -1  -5  -7    3.55    0.17
  -1  -5  -7    3.47    0.14
  -2  -5  -7    3.11    0.13
  -2  -5  -7    3.24    0.16
  -3  -5  -7    0.86    0.06
  -3  -5  -7    0.74    0.05
  -3  -5  -7    0.81    0.06
  -4  -5  -7    2.11    0.12
   4  -5   7    1.78    0.09
   4  -5   7    1.83    0.10
  -4  -5  -7    1.97    0.09
  -4  -5  -7    2.20    0.11
  -4  -5  -7    2.04    0.09
   5  -5   7    6.79    0.28
  -5  -5  -7    7.63    0.34
  -5  -5  -7    7.25    0.39
  -5  -5  -7    7.01    0.28
  -5  -5  -7    6.87    0.26
   5  -5   7    6.85    0.28
   6  -5   7    0.74    0.06
  -6  -5  -7    0.61    0.07
  -6  -5  -7    0.65    0.05
  -6  -5  -7    0.56    0.06
  -6  -5  -7    0.62    0.06
  -7  -5  -7   -0.01    0.01
  -7  -5  -7    0.01    0.03
  -7  -5  -7    0.14    0.03
   7  -5   7    0.01    0.03
  -7  -5  -7    0.05    0.04
  -8  -5  -7   61.18    2.12
  -8  -5  -7   55.81    2.22
  -8  -5  -7   61.28    2.73
  -8  -5  -7   58.38    3.00
   8  -5   7   61.99    2.25
   9  -5   7    4.18    0.18
  -9  -5  -7    4.35    0.17
   9  -5   7    4.18    0.18
  -9  -5  -7    4.05    0.22
  -9  -5  -7    4.17    0.18
  -9  -5  -7    4.08    0.23
 -10  -5  -7   18.49    0.64
 -10  -5  -7   17.00    0.69
 -10  -5  -7   16.23    0.82
  10  -5   7   18.24    0.68
 -10  -5  -7   17.20    0.90
  10  -5   7   18.24    0.67
 -11  -5  -7    1.17    0.07
  11  -5   7    1.25    0.07
  11  -5   7    1.14    0.08
  12  -5   7    0.31    0.03
 -12  -5  -7    0.31    0.03
  12  -5   7    0.28    0.03
  12  -5   7    0.30    0.03
  13  -5   7    0.28    0.03
  13  -6  -7    0.65    0.05
  12  -6  -7    4.25    0.18
  12  -6  -7    4.22    0.18
  11  -6  -7    6.63    0.26
  11  -6  -7    6.50    0.27
  11   6  -7    6.17    0.28
  10  -6  -7    1.99    0.11
  10  -6  -7    2.33    0.11
  10  -6  -7    2.18    0.10
  10   6  -7    2.08    0.11
   9  -6  -7    3.65    0.16
   9  -6  -7    3.95    0.17
   9  -6  -7    3.76    0.16
   9   6  -7    3.77    0.18
   8  -6  -7   90.63    3.39
   8  -6  -7   91.14    3.56
   8  -6  -7   92.68    3.41
   7  -6  -7   10.22    0.41
   7  -6  -7   10.43    0.39
  -7  -6   7    9.40    0.55
   7  -6  -7   10.80    0.40
  -6  -6   7    0.92    0.06
   6  -6  -7    0.85    0.06
  -6  -6   7    0.93    0.07
   6  -6  -7    0.92    0.05
   6  -6  -7    1.04    0.06
   6  -6  -7    0.90    0.06
  -6  -6   7    0.87    0.06
   5  -6  -7    4.06    0.18
   5  -6  -7    4.53    0.18
  -5  -6   7    4.74    0.17
  -5  -6   7    4.74    0.24
  -5  -6   7    4.43    0.18
   5  -6  -7    4.25    0.18
  -5  -6   7    4.66    0.17
   5  -6  -7    4.23    0.18
  -4  -6   7    0.74    0.04
   4  -6  -7    0.65    0.04
   4  -6  -7    0.72    0.06
   4  -6  -7    0.75    0.04
  -4  -6   7    0.73    0.04
  -4  -6   7    0.80    0.05
  -3  -6   7   10.89    0.56
   3  -6  -7   10.14    0.42
   3  -6  -7   10.65    0.40
  -2  -6   7   74.58    2.84
   2  -6  -7   70.57    2.78
   2  -6  -7   71.24    2.69
  -2  -6   7   74.26    3.83
  -1  -6   7   10.60    0.55
   1  -6  -7   10.35    0.42
   1  -6  -7   10.23    0.39
   1  -6  -7    9.95    0.38
   1  -6  -7   10.76    0.38
  -1  -6   7   10.22    0.42
   1  -6  -7    9.93    0.41
   0  -6   7   72.90    2.96
   0  -6  -7   75.87    2.96
   0  -6  -7   73.90    2.79
   0  -6  -7   74.40    2.66
   0  -6  -7   77.11    3.45
   0  -6  -7   77.11    2.75
   0  -6  -7   77.91    2.67
   0  -6  -7   74.23    2.89
   0  -6   7   77.35    3.99
  -1  -6  -7   14.25    0.49
  -1  -6  -7   13.88    0.63
   1  -6   7   12.83    0.54
  -1  -6  -7   14.04    0.51
  -1  -6  -7   13.47    0.54
  -1  -6  -7   13.37    0.53
  -1  -6  -7   12.76    0.49
  -1  -6  -7   13.65    0.50
  -1  -6  -7   13.14    0.51
  -2  -6  -7    3.33    0.14
  -2  -6  -7    3.60    0.13
  -2  -6  -7    3.38    0.14
  -2  -6  -7    3.81    0.17
  -2  -6  -7    3.48    0.15
  -2  -6  -7    3.56    0.15
  -2  -6  -7    3.33    0.16
   2  -6   7    3.19    0.15
  -2  -6  -7    3.47    0.14
  -2  -6  -7    3.17    0.14
  -3  -6  -7    4.73    0.19
   3  -6   7    4.34    0.20
  -3  -6  -7    5.29    0.24
  -3  -6  -7    4.44    0.19
  -3  -6  -7    4.80    0.21
  -3  -6  -7    4.71    0.19
  -3  -6  -7    4.92    0.20
  -3  -6  -7    4.89    0.18
   4  -6   7    0.19    0.03
  -4  -6  -7    0.18    0.04
  -4  -6  -7    0.17    0.03
  -4  -6  -7    0.18    0.03
  -4  -6  -7    0.33    0.03
  -4  -6  -7    0.18    0.03
  -4  -6  -7    0.20    0.02
  -5  -6  -7    0.31    0.05
  -5  -6  -7    0.46    0.06
  -5  -6  -7    0.35    0.04
  -5  -6  -7    0.31    0.04
   5  -6   7    0.45    0.04
  -5  -6  -7    0.36    0.04
   6  -6   7    3.87    0.17
  -6  -6  -7    4.03    0.17
  -6  -6  -7    3.78    0.16
  -6  -6  -7    3.52    0.22
  -6  -6  -7    4.01    0.20
  -7  -6  -7    1.80    0.11
  -7  -6  -7    1.83    0.09
  -7  -6  -7    1.86    0.12
   7  -6   7    1.73    0.10
  -7  -6  -7    1.81    0.10
  -8  -6  -7    0.24    0.04
  -8  -6  -7    0.34    0.05
   8  -6   7    0.36    0.04
   8  -6   7    0.41    0.05
  -8  -6  -7    0.26    0.04
  -8  -6  -7    0.32    0.04
  -9  -6  -7    0.14    0.03
  -9  -6  -7    0.12    0.03
   9  -6   7    0.17    0.03
  -9  -6  -7    0.16    0.04
  -9  -6  -7    0.18    0.04
   9  -6   7    0.14    0.04
  10  -6   7    1.58    0.08
 -10  -6  -7    1.59    0.09
  10  -6   7    1.53    0.09
  11  -6   7    3.73    0.16
 -11  -6  -7    3.60    0.15
  11  -6   7    3.74    0.15
  12  -6   7    3.23    0.14
 -12  -6  -7    3.29    0.13
  12  -6   7    3.21    0.13
  12  -7  -7    5.58    0.23
  11  -7  -7    7.82    0.31
  11  -7  -7    7.23    0.30
  10  -7  -7    4.27    0.18
  10  -7  -7    3.98    0.17
  10  -7  -7    4.11    0.17
   9  -7  -7    1.55    0.08
   9  -7  -7    1.53    0.08
   9  -7  -7    1.41    0.08
   8  -7  -7    0.97    0.06
   8  -7  -7    1.09    0.07
   8  -7  -7    1.07    0.06
   7  -7  -7    0.11    0.02
  -7  -7   7    0.14    0.03
   7  -7  -7    0.11    0.03
  -6  -7   7    8.95    0.50
   6  -7  -7    9.68    0.36
   6  -7  -7    8.87    0.35
  -6  -7   7    9.64    0.35
  -6  -7   7    9.37    0.34
  -6  -7   7    9.20    0.36
   6  -7  -7    8.90    0.37
  -5  -7   7    0.12    0.02
   5  -7  -7    0.12    0.02
  -5  -7   7    0.09    0.03
  -5  -7   7    0.12    0.02
   5  -7  -7    0.09    0.02
   5  -7  -7    0.08    0.03
  -5  -7   7    0.13    0.03
  -4  -7   7    8.62    0.31
  -4  -7   7    8.47    0.32
  -4  -7   7    8.67    0.32
   4  -7  -7    8.15    0.34
   4  -7  -7    8.09    0.32
   4  -7  -7    8.12    0.32
  -3  -7   7    4.23    0.16
   3  -7  -7    4.01    0.17
   3  -7  -7    3.94    0.16
   3  -7  -7    3.98    0.18
  -3  -7   7    4.15    0.17
   2  -7  -7   27.75    1.06
   2  -7  -7   27.73    1.09
   2  -7  -7   28.34    0.98
  -2  -7   7   28.51    1.09
   2  -7  -7   26.26    1.02
   2  -7  -7   25.83    0.98
  -1  -7   7   25.93    1.38
   1  -7  -7   26.41    1.02
   1  -7  -7   26.19    0.94
  -1  -7   7   26.09    1.04
   1  -7  -7   26.31    0.97
   1  -7  -7   25.89    0.98
   1  -7  -7   27.36    0.94
   1  -7  -7   27.15    1.04
   1  -7  -7   24.75    0.96
   0  -7   7    0.40    0.05
   0  -7  -7    0.38    0.05
   0  -7  -7    0.34    0.02
   0  -7  -7    0.39    0.04
   0  -7   7    0.37    0.03
   0  -7  -7    0.32    0.04
   0  -7  -7    0.37    0.03
   0  -7  -7    0.41    0.05
   0  -7  -7    0.37    0.05
  -1  -7  -7   12.29    0.47
  -1  -7  -7   12.84    0.60
   1  -7   7   12.36    0.52
  -1  -7  -7   12.65    0.48
  -1  -7  -7   13.51    0.47
  -1  -7  -7   12.86    0.47
   1  -7   7   11.84    0.68
  -1  -7  -7   13.29    0.47
  -1  -7  -7   13.00    0.52
  -1  -7  -7   13.45    0.49
  -2  -7  -7    0.19    0.04
  -2  -7  -7    0.24    0.04
  -2  -7  -7    0.16    0.04
  -2  -7  -7    0.16    0.03
   2  -7   7    0.14    0.04
  -2  -7  -7    0.33    0.04
  -2  -7  -7    0.13    0.03
  -2  -7  -7    0.16    0.02
  -2  -7  -7    0.16    0.02
  -2  -7  -7    0.14    0.03
  -3  -7  -7    0.69    0.04
  -3  -7  -7    0.62    0.05
  -3  -7  -7    0.69    0.06
  -3  -7  -7    0.58    0.06
  -3  -7  -7    0.60    0.05
   3  -7   7    0.68    0.06
  -3  -7  -7    0.64    0.06
  -4  -7  -7    0.07    0.03
  -4  -7  -7    0.16    0.03
  -4  -7  -7    0.05    0.04
  -4  -7  -7    0.04    0.02
   4  -7   7    0.05    0.03
   4  -7   7    0.05    0.03
  -4  -7  -7    0.12    0.02
  -5  -7  -7    3.99    0.16
  -5  -7  -7    3.96    0.20
   5  -7   7    3.79    0.17
  -5  -7  -7    3.57    0.20
  -5  -7  -7    3.84    0.16
  -5  -7  -7    3.90    0.18
   6  -7   7   15.99    0.61
  -6  -7  -7   16.14    0.62
   6  -7   7   14.93    0.59
  -6  -7  -7   15.15    0.79
  -6  -7  -7   15.14    0.59
  -6  -7  -7   16.43    0.57
  -6  -7  -7   15.83    0.73
   7  -7   7    0.14    0.04
  -7  -7  -7    0.06    0.02
  -7  -7  -7    0.08    0.03
  -7  -7  -7    0.11    0.05
  -7  -7  -7    0.11    0.04
   7  -7   7    0.12    0.02
  -8  -7  -7    0.60    0.06
  -8  -7  -7    0.63    0.08
  -8  -7  -7    0.70    0.06
   8  -7   7    0.80    0.07
  -8  -7  -7    0.76    0.07
   8  -7   7    0.70    0.04
   9  -7   7    1.01    0.05
  -9  -7  -7    1.21    0.07
   9  -7   7    1.11    0.07
  -9  -7  -7    1.05    0.07
  10  -7   7   11.33    0.43
 -10  -7  -7   11.34    0.41
  10  -7   7   10.26    0.41
  11  -7   7    0.36    0.04
  11  -7   7    0.32    0.03
 -11  -7  -7    0.42    0.04
  11  -8  -7    0.09    0.02
  11  -8  -7    0.05    0.02
  10  -8  -7    0.05    0.02
  10  -8  -7    0.05    0.02
   9  -8  -7    0.11    0.03
   9  -8  -7    0.14    0.02
   8  -8  -7    1.91    0.09
   8  -8  -7    1.95    0.10
   7  -8  -7    3.13    0.13
   7  -8  -7    2.92    0.13
  -7  -8   7    2.85    0.14
  -7  -8   7    2.97    0.12
   6  -8  -7   14.45    0.53
   6  -8  -7   13.40    0.55
  -6  -8   7   13.96    0.51
  -6  -8   7   14.21    0.52
  -6  -8   7   14.06    0.53
   6  -8  -7   13.24    0.51
   5  -8  -7   12.22    0.52
  -5  -8   7   13.18    0.48
  -5  -8   7   13.53    0.50
   5  -8  -7   13.30    0.50
   5  -8  -7   12.92    0.49
  -5  -8   7   13.27    0.49
  -4  -8   7    8.06    0.30
  -4  -8   7    7.89    0.31
  -4  -8   7    7.88    0.29
   4  -8  -7    7.80    0.30
   4  -8  -7    7.66    0.31
   3  -8  -7   17.57    0.71
   3  -8  -7   17.90    0.65
   3  -8  -7   16.21    0.69
  -3  -8   7   17.71    0.66
  -3  -8   7   18.28    0.65
   3  -8  -7   16.78    0.66
  -3  -8   7   18.20    0.63
   2  -8  -7    6.50    0.29
  -2  -8   7    6.85    0.25
  -2  -8   7    6.65    0.26
   2  -8  -7    6.65    0.27
  -2  -8   7    6.87    0.29
   2  -8  -7    6.32    0.28
   2  -8  -7    6.30    0.25
   1  -8  -7    3.33    0.14
  -1  -8   7    3.35    0.16
  -1  -8   7    3.33    0.15
   1  -8  -7    3.56    0.16
   1  -8  -7    3.46    0.15
   1  -8  -7    3.14    0.14
   1  -8  -7    3.01    0.13
   1  -8  -7    3.63    0.16
   0  -8  -7    4.61    0.20
   0  -8   7    4.37    0.18
   0  -8  -7    4.11    0.17
   0  -8  -7    4.57    0.20
   0  -8  -7    4.24    0.17
   0  -8   7    4.30    0.20
   0  -8  -7    4.46    0.18
   0  -8  -7    4.23    0.19
   1  -8   7   12.44    0.49
  -1  -8  -7   11.22    0.45
  -1  -8  -7   11.76    0.49
  -1  -8  -7   11.99    0.45
   1  -8   7   12.72    0.46
  -1  -8  -7   12.11    0.49
  -1  -8  -7   11.57    0.45
  -1  -8  -7   12.44    0.44
  -2  -8  -7    2.89    0.12
  -2  -8  -7    2.95    0.14
  -2  -8  -7    2.83    0.15
   2  -8   7    2.78    0.14
   2  -8   7    2.42    0.15
  -2  -8  -7    2.91    0.14
  -2  -8  -7    2.96    0.14
  -2  -8  -7    2.75    0.12
   2  -8   7    2.88    0.13
   3  -8   7   10.76    0.45
   3  -8   7   10.19    0.41
  -3  -8  -7   11.03    0.44
  -3  -8  -7   10.66    0.41
  -3  -8  -7   10.98    0.41
  -3  -8  -7   10.83    0.41
  -3  -8  -7   11.62    0.41
  -3  -8  -7   10.48    0.51
  -4  -8  -7    2.11    0.13
  -4  -8  -7    2.06    0.11
  -4  -8  -7    2.30    0.10
   4  -8   7    2.11    0.12
  -4  -8  -7    2.22    0.12
  -5  -8  -7   41.72    1.59
  -5  -8  -7   41.97    1.52
   5  -8   7   39.51    1.56
   5  -8   7   40.50    1.63
  -5  -8  -7   40.75    1.89
  -5  -8  -7   42.61    1.47
  -6  -8  -7    0.95    0.06
  -6  -8  -7    1.00    0.07
   6  -8   7    0.97    0.07
  -6  -8  -7    0.91    0.08
  -6  -8  -7    0.98    0.09
   6  -8   7    0.81    0.08
  -7  -8  -7    0.18    0.04
  -7  -8  -7    0.21    0.03
   7  -8   7    0.24    0.04
  -7  -8  -7    0.20    0.05
  -7  -8  -7    0.24    0.04
  -8  -8  -7    1.51    0.09
  -8  -8  -7    1.35    0.09
   8  -8   7    1.59    0.09
  -9  -8  -7   14.27    0.51
   9  -8   7   14.53    0.54
  -9  -8  -7   12.66    0.54
   9  -8   7   14.01    0.53
  10  -8   7    0.31    0.03
  10  -8   7    0.28    0.03
  10  -9  -7   10.79    0.41
   9  -9  -7    0.30    0.04
   9  -9  -7    0.37    0.04
   9  -9  -7    0.34    0.04
   8  -9  -7    4.94    0.19
   8  -9  -7    4.46    0.19
  -8  -9   7    4.52    0.18
   8  -9  -7    4.53    0.21
  -7  -9   7    2.50    0.10
  -7  -9   7    2.48    0.12
   7  -9  -7    2.51    0.11
   7  -9  -7    2.25    0.11
   7  -9  -7    2.22    0.13
  -6  -9   7   14.08    0.53
   6  -9  -7   13.24    0.58
  -6  -9   7   15.17    0.55
   6  -9  -7   14.95    0.60
   6  -9  -7   14.26    0.54
  -6  -9   7   14.74    0.54
   6  -9  -7   15.46    0.55
  -5  -9   7    0.66    0.07
   5  -9  -7    0.57    0.06
   5  -9  -7    0.67    0.05
   5  -9  -7    0.72    0.07
  -5  -9   7    0.56    0.06
  -5  -9   7    0.69    0.04
   4  -9  -7    2.24    0.10
  -4  -9   7    2.31    0.10
   4  -9  -7    2.34    0.13
   4  -9  -7    2.35    0.12
  -4  -9   7    2.22    0.11
  -4  -9   7    2.44    0.12
  -3  -9   7    4.41    0.19
   3  -9  -7    4.24    0.19
   3  -9  -7    4.09    0.20
  -3  -9   7    4.27    0.17
   3  -9  -7    4.08    0.17
  -3  -9   7    4.31    0.17
   2  -9  -7    2.60    0.13
   2  -9  -7    2.34    0.10
   2  -9  -7    2.28    0.13
   2  -9  -7    2.25    0.13
  -2  -9   7    2.51    0.11
  -2  -9   7    2.51    0.13
  -1  -9   7    9.92    0.42
   1  -9  -7    9.73    0.38
  -1  -9   7   10.25    0.37
   1  -9  -7   10.14    0.41
   1  -9  -7    9.38    0.38
  -1  -9   7   10.44    0.39
   1  -9  -7   10.13    0.42
   1  -9  -7   10.62    0.39
   0  -9  -7    2.21    0.09
   0  -9  -7    2.25    0.13
   0  -9  -7    2.39    0.13
   0  -9   7    2.38    0.13
   0  -9  -7    2.24    0.13
   0  -9   7    2.37    0.12
   0  -9   7    2.44    0.11
  -1  -9  -7    1.87    0.12
   1  -9   7    2.09    0.12
  -1  -9  -7    2.14    0.12
   1  -9   7    2.14    0.11
   1  -9   7    2.03    0.10
  -1  -9  -7    1.98    0.12
   2  -9   7    0.84    0.08
  -2  -9  -7    0.90    0.08
  -2  -9  -7    0.92    0.08
   2  -9   7    0.91    0.07
   3  -9   7    3.88    0.19
  -3  -9  -7    4.08    0.19
   4  -9   7    5.68    0.24
  -4  -9  -7    5.67    0.24
  -4  -9  -7    5.16    0.27
   5  -9   7    0.55    0.06
  -5  -9  -7    0.44    0.06
  -5  -9  -7    0.46    0.05
   6  -9   7    0.83    0.06
  -6  -9  -7    0.89    0.07
   7  -9   7    5.23    0.22
  -7  -9  -7    5.46    0.23
  -8  -9  -7    2.25    0.11
   8  -9   7    2.39    0.10
   9  -9   7    1.05    0.05
   8 -10  -7    0.00    0.02
  -8 -10   7    0.02    0.01
   7 -10  -7    1.81    0.08
   7 -10  -7    1.70    0.10
  -7 -10   7    1.84    0.08
  -7 -10   7    1.65    0.09
  -6 -10   7    0.69    0.04
   6 -10  -7    0.64    0.07
  -6 -10   7    0.64    0.06
   6 -10  -7    0.70    0.05
  -6 -10   7    0.51    0.05
   5 -10  -7    0.10    0.02
  -5 -10   7    0.09    0.02
  -5 -10   7    0.07    0.03
   5 -10  -7    0.10    0.04
  -5 -10   7    0.11    0.04
  -4 -10   7    1.95    0.09
  -4 -10   7    2.00    0.11
   4 -10  -7    1.89    0.09
   4 -10  -7    1.87    0.11
  -4 -10   7    2.00    0.08
   4 -10  -7    2.06    0.11
   3 -10  -7   32.16    1.32
   3 -10  -7   34.48    1.19
  -3 -10   7   33.42    1.18
  -3 -10   7   33.88    1.21
   3 -10  -7   30.52    1.23
  -3 -10   7   34.46    1.22
  -2 -10   7    0.49    0.05
  -2 -10   7    0.48    0.05
   2 -10  -7    0.45    0.06
   2 -10  -7    0.34    0.05
  -2 -10   7    0.49    0.04
   1 -10  -7    3.77    0.15
   1 -10  -7    3.85    0.18
   1 -10  -7    4.05    0.18
  -1 -10   7    4.12    0.16
  -1 -10   7    4.05    0.17
   1 -10  -7    4.10    0.19
  -1 -10   7    3.55    0.15
   0 -10   7    3.31    0.16
   0 -10  -7    3.47    0.17
   0 -10   7    3.47    0.15
   0 -10   7    3.56    0.14
   0 -10  -7    3.22    0.16
  -1 -10  -7    0.80    0.08
  -1 -10  -7    0.87    0.08
   1 -10   7    0.83    0.07
   1 -10   7    0.89    0.06
   1 -10   7    0.75    0.07
  -2 -10  -7    6.46    0.27
   2 -10   7    6.23    0.27
   2 -10   7    6.01    0.25
   2 -10   7    6.47    0.24
   3 -10   7    2.50    0.13
   3 -10   7    2.69    0.11
  -3 -10  -7    2.84    0.14
   4 -10   7    2.47    0.13
  -4 -10  -7    2.78    0.13
   4 -10   7    2.55    0.11
  -5 -10  -7    0.19    0.04
  -6 -10  -7    0.66    0.06
   6 -10   7    0.66    0.04
  -7 -10  -7    0.01    0.03
   7 -10   7    0.03    0.02
  -7 -11   7    0.06    0.01
  -6 -11   7    0.98    0.06
  -6 -11   7    1.11    0.05
  -5 -11   7    0.04    0.03
  -5 -11   7    0.04    0.01
  -4 -11   7    0.61    0.06
   4 -11  -7    0.51    0.06
  -4 -11   7    0.55    0.03
  -4 -11   7    0.55    0.05
  -4 -11   7    0.61    0.03
  -3 -11   7    1.37    0.08
  -3 -11   7    1.23    0.05
  -3 -11   7    1.24    0.07
   3 -11  -7    1.06    0.08
  -3 -11   7    1.27    0.05
   2 -11  -7    0.18    0.04
  -2 -11   7    0.21    0.04
  -2 -11   7    0.20    0.02
  -2 -11   7    0.18    0.03
  -2 -11   7    0.18    0.02
  -1 -11   7   15.10    0.54
  -1 -11   7   15.12    0.56
   1 -11  -7   14.55    0.60
  -1 -11   7   14.40    0.55
  -1 -11   7   15.39    0.55
   0 -11   7    0.22    0.02
   0 -11   7    0.21    0.04
   0 -11   7    0.18    0.03
   0 -11   7    0.17    0.02
   1 -11   7    1.91    0.10
   1 -11   7    2.10    0.09
  -1 -11  -7    2.12    0.11
   2 -11   7    3.08    0.15
   2 -11   7    3.33    0.13
  -2 -11  -7    3.44    0.16
   3 -11   7    1.88    0.10
  -3 -11  -7    2.10    0.11
   3 -11   7    1.99    0.09
  -4 -11  -7    0.43    0.05
  -5 -11  -7    0.05    0.03
  -2 -12   7    0.60    0.05
   2 -12   7    0.21    0.02
 -15   0   8    0.00    0.02
  14   0  -8    6.58    0.31
 -14   0   8    7.60    0.29
 -13   0   8    0.07    0.03
  13   0  -8    0.03    0.03
  12   0  -8    8.31    0.35
 -12   0   8    7.82    0.33
 -11   0   8    0.00    0.03
  11   0  -8    0.00    0.03
 -10   0   8    8.96    0.37
  10   0  -8    9.42    0.39
  -9   0   8    0.03    0.03
   9   0  -8    0.04    0.03
   8   0  -8   75.94    2.97
  -8   0   8   70.78    2.74
   7   0  -8    0.04    0.02
   6   0  -8   16.92    0.70
  -5   0   8   -0.01    0.02
  -4   0   8   59.71    3.16
  -3   0   8    0.27    0.03
  -2   0   8    6.53    0.35
  -1   0   8   -0.01    0.02
   0   0  -8    6.54    0.36
  -1   0  -8    0.01    0.02
  -2   0  -8   13.98    0.75
  -3   0  -8    0.03    0.03
  -4   0  -8  197.81   10.29
  -4   0  -8  191.18    8.86
  -5   0  -8    0.03    0.02
  -6   0  -8    7.29    0.34
   7   0   8    0.01    0.03
  -7   0  -8    0.04    0.03
  -8   0  -8    3.24    0.14
   8   0   8    3.09    0.15
  -9   0  -8    0.11    0.03
   9   0   8    0.05    0.03
 -10   0  -8   99.75    3.71
  10   0   8   99.19    3.73
  11   0   8    0.07    0.03
 -11   0  -8    0.05    0.03
 -12   0  -8    1.46    0.09
 -13   0  -8    0.02    0.02
 -14   0  -8    6.84    0.27
 -15  -1   8    0.50    0.05
  15  -1  -8    0.46    0.05
  15   1  -8    0.45    0.04
 -15   1   8    0.53    0.05
  14  -1  -8    0.11    0.04
 -14  -1   8    0.17    0.04
 -14   1   8    0.11    0.04
  14   1  -8    0.10    0.03
  13  -1  -8    9.96    0.45
  13  -1  -8   10.81    0.43
 -13  -1   8   10.91    0.43
 -13   1   8   11.08    0.43
  13   1  -8   10.79    0.46
  12  -1  -8   33.06    1.42
  12  -1  -8   34.00    1.31
 -12  -1   8   34.78    1.31
  12   1  -8   36.50    1.42
 -12   1   8   34.57    1.31
  11  -1  -8    1.28    0.09
  11  -1  -8    1.16    0.09
 -11  -1   8    1.27    0.08
  11   1  -8    1.30    0.09
  10  -1  -8    4.87    0.21
 -10  -1   8    4.33    0.20
  10  -1  -8    4.66    0.20
  10  -1  -8    4.63    0.20
  10   1  -8    4.78    0.21
 -10   1   8    4.69    0.20
  -9  -1   8    0.35    0.04
   9  -1  -8    0.29    0.04
   9  -1  -8    0.34    0.04
   9  -1  -8    0.31    0.03
  -9   1   8    0.30    0.04
   9   1  -8    0.40    0.04
   8  -1  -8    4.49    0.20
   8  -1  -8    4.47    0.18
  -8  -1   8    4.07    0.18
   8   1  -8    4.46    0.20
   7  -1  -8    0.05    0.02
   7  -1  -8    0.10    0.02
   7   1  -8    0.06    0.02
   6  -1  -8  182.15    7.30
  -6  -1   8  177.79   10.08
   6   1  -8  178.97    7.31
  -5  -1   8    0.22    0.03
   5   1  -8    0.23    0.03
  -4  -1   8  318.10   16.73
  -3  -1   8    1.28    0.08
  -2  -1   8   21.46    1.13
  -1  -1   8   14.99    0.79
   0  -1  -8   10.29    0.55
  -1  -1  -8  140.81    7.43
  -1   1  -8  139.90    7.43
  -2  -1  -8   17.90    0.95
  -3  -1  -8    1.78    0.10
  -3  -1  -8    1.76    0.12
  -4  -1  -8   14.09    0.77
  -4  -1  -8   14.36    0.66
  -5  -1  -8   18.64    0.86
  -5  -1  -8   18.77    1.01
  -6  -1  -8    1.84    0.10
  -6  -1  -8    1.73    0.13
  -7  -1  -8    0.39    0.04
  -7  -1  -8    0.33    0.04
   7  -1   8    0.34    0.04
   7  -1   8    0.42    0.05
  -7   1  -8    0.33    0.04
   7   1   8    0.31    0.04
  -8  -1  -8   40.58    1.51
   8  -1   8   39.37    1.51
   8  -1   8   41.55    1.52
   8   1   8   40.05    1.52
  -8   1  -8   39.43    1.51
   9  -1   8   14.93    0.60
  -9  -1  -8   15.76    0.59
  -9  -1  -8   15.17    0.80
   9  -1   8   15.05    0.59
   9   1   8   16.05    0.60
  -9   1  -8   15.43    0.60
  10  -1   8    8.42    0.33
 -10  -1  -8    7.74    0.30
 -10  -1  -8    8.05    0.33
  10   1   8    8.02    0.33
 -10   1  -8    8.54    0.33
 -11  -1  -8    0.94    0.07
  11  -1   8    1.04    0.07
 -11   1  -8    0.95    0.07
  12  -1   8   13.87    0.54
 -12  -1  -8   14.25    0.54
  12  -1   8   13.85    0.54
 -12   1  -8   14.09    0.54
  13  -1   8    0.41    0.05
 -13  -1  -8    0.54    0.05
 -13   1  -8    0.54    0.05
 -14  -1  -8    0.21    0.03
 -14   1  -8    0.23    0.03
  15  -2  -8    0.37    0.04
 -15  -2   8    0.41    0.04
  15   2  -8    0.41    0.04
  14  -2  -8    0.06    0.03
 -14  -2   8    0.09    0.03
  14   2  -8    0.06    0.03
 -14   2   8    0.05    0.03
  13  -2  -8    0.44    0.05
 -13  -2   8    0.33    0.04
  13   2  -8    0.35    0.05
 -13   2   8    0.34    0.05
 -12  -2   8    0.05    0.03
  12  -2  -8    0.07    0.03
  12  -2  -8    0.01    0.03
 -12   2   8    0.09    0.04
  12   2  -8    0.02    0.04
  11  -2  -8    0.41    0.05
  11  -2  -8    0.46    0.05
 -11  -2   8    0.72    0.07
  11  -2  -8    0.49    0.06
  11   2  -8    0.68    0.07
 -11   2   8    0.42    0.05
  10  -2  -8    3.20    0.15
  10  -2  -8    3.24    0.14
 -10  -2   8    3.29    0.15
  10  -2  -8    3.14    0.16
   9  -2  -8    0.11    0.02
   9  -2  -8    0.19    0.04
  -9  -2   8    0.15    0.03
   9  -2  -8    0.12    0.03
   9   2  -8    0.23    0.04
   8  -2  -8    0.07    0.03
  -8  -2   8    0.09    0.03
  -8  -2   8    0.16    0.03
   8  -2  -8    0.10    0.02
   8  -2  -8    0.14    0.03
   8   2  -8    0.14    0.03
   7  -2  -8    4.66    0.20
  -7  -2   8    4.46    0.25
   7   2  -8    4.54    0.20
  -6  -2   8   86.25    4.62
   6  -2  -8   84.91    3.47
   6   2  -8   85.96    3.48
  -5  -2   8    2.73    0.15
   5  -2  -8    2.69    0.12
   5   2  -8    2.43    0.12
  -4  -2   8    2.14    0.12
  -3  -2   8   17.86    0.94
  -2  -2   8    8.78    0.47
  -1  -2   8    4.73    0.26
   0  -2  -8   75.22    4.38
  -1  -2  -8   58.99    3.36
  -2  -2  -8    0.29    0.03
  -2  -2  -8    0.33    0.05
  -3  -2  -8   15.78    0.82
  -3  -2  -8   14.67    0.70
  -4  -2  -8   26.51    1.40
  -4  -2  -8   26.04    1.20
  -5  -2  -8   37.97    1.70
  -5  -2  -8   36.66    1.98
   6  -2   8    2.74    0.13
  -6  -2  -8    2.79    0.18
  -6  -2  -8    3.08    0.15
   7  -2   8    0.82    0.06
  -7  -2  -8    0.72    0.08
  -7  -2  -8    0.85    0.06
  -7  -2  -8    0.80    0.06
   7  -2   8    0.88    0.06
   7   2   8    0.71    0.06
   8  -2   8   20.02    0.77
  -8  -2  -8   20.27    0.72
  -8  -2  -8   20.41    0.76
  -8  -2  -8   20.04    0.92
   8  -2   8   20.18    0.76
   8   2   8   19.38    0.77
   9  -2   8    1.30    0.08
  -9  -2  -8    1.21    0.08
  -9  -2  -8    1.22    0.10
  -9  -2  -8    1.18    0.07
  -9   2  -8    1.26    0.08
 -10  -2  -8    1.79    0.09
  10  -2   8    1.74    0.10
 -10  -2  -8    1.55    0.12
 -10  -2  -8    1.60    0.08
 -10   2  -8    1.62    0.10
 -11  -2  -8    0.02    0.02
  11  -2   8    0.07    0.03
 -11  -2  -8    0.07    0.03
 -11   2  -8    0.04    0.03
 -12  -2  -8    3.01    0.13
  12  -2   8    2.73    0.13
  12  -2   8    2.74    0.13
 -12   2  -8    2.77    0.13
 -13  -2  -8    0.58    0.05
  13  -2   8    0.65    0.05
  13  -2   8    0.57    0.05
 -13   2  -8    0.63    0.05
 -14  -3   8    0.10    0.03
  14  -3  -8    0.10    0.03
  13  -3  -8    1.21    0.08
 -13  -3   8    1.16    0.07
  13   3  -8    1.07    0.08
  12  -3  -8    0.20    0.03
  12  -3  -8    0.23    0.04
 -12  -3   8    0.19    0.04
  12   3  -8    0.18    0.04
  11  -3  -8    0.77    0.06
  11  -3  -8    0.77    0.07
 -11  -3   8    0.76    0.07
  11   3  -8    0.64    0.07
  10  -3  -8    8.66    0.35
  10  -3  -8    8.63    0.35
 -10  -3   8    8.74    0.35
  10   3  -8    8.76    0.38
  -9  -3   8    3.19    0.14
   9  -3  -8    3.20    0.15
   9  -3  -8    3.21    0.16
   9  -3  -8    2.97    0.14
   9  -3  -8    3.24    0.14
  -9  -3   8    2.86    0.19
   9   3  -8    3.22    0.15
   8  -3  -8    6.36    0.26
  -8  -3   8    6.36    0.36
   8  -3  -8    6.61    0.26
   8  -3  -8    5.97    0.26
   8  -3  -8    6.31    0.28
  -8  -3   8    6.64    0.26
   8   3  -8    6.92    0.28
   7  -3  -8    1.56    0.09
   7  -3  -8    1.45    0.08
   7  -3  -8    1.55    0.07
  -7  -3   8    1.62    0.08
   7  -3  -8    1.34    0.08
  -7  -3   8    1.61    0.10
   7   3  -8    1.62    0.09
   6  -3  -8    0.52    0.04
  -6  -3   8    0.52    0.04
   6  -3  -8    0.41    0.04
   6   3  -8    0.59    0.05
  -5  -3   8    3.97    0.20
   5  -3  -8    3.49    0.16
   5   3  -8    3.53    0.16
  -4  -3   8   22.49    1.19
  -3  -3   8    0.73    0.05
  -2  -3   8   24.99    1.32
   1  -3  -8    0.29    0.03
  -1  -3   8    0.35    0.04
   0  -3  -8   12.25    0.57
  -1  -3  -8   20.85    1.06
  -1  -3  -8   19.02    0.91
  -2  -3  -8    6.28    0.30
  -2  -3  -8    6.63    0.35
  -3  -3  -8   41.69    1.93
  -3  -3  -8   42.82    2.23
  -4  -3  -8    1.65    0.11
  -4  -3  -8    1.59    0.09
  -5  -3  -8    2.83    0.18
  -5  -3  -8    2.88    0.15
   6  -3   8    7.00    0.28
   6  -3   8    6.80    0.27
  -6  -3  -8    6.94    0.38
  -6  -3  -8    6.68    0.27
  -6  -3  -8    7.08    0.32
  -6  -3  -8    6.50    0.27
   6   3   8    6.39    0.28
   7  -3   8    0.50    0.05
  -7  -3  -8    0.45    0.04
  -7  -3  -8    0.45    0.07
  -7  -3  -8    0.47    0.05
  -7  -3  -8    0.42    0.04
   7  -3   8    0.53    0.06
   8  -3   8    9.35    0.37
  -8  -3  -8    9.73    0.44
  -8  -3  -8    9.71    0.37
  -8  -3  -8    8.48    0.53
  -8  -3  -8    9.60    0.35
   8  -3   8    9.29    0.37
  -9  -3  -8    9.08    0.34
  -9  -3  -8    8.42    0.41
   9  -3   8    8.68    0.35
  -9  -3  -8    8.54    0.32
  -9  -3  -8    8.30    0.45
 -10  -3  -8    3.17    0.13
 -10  -3  -8    3.36    0.14
 -10  -3  -8    2.91    0.19
  10  -3   8    3.13    0.15
 -11  -3  -8   14.61    0.54
  11  -3   8   14.29    0.54
 -11  -3  -8   12.33    0.72
  11  -3   8   14.74    0.54
 -11  -3  -8   13.83    0.51
  12  -3   8    3.20    0.14
 -12  -3  -8    3.06    0.13
  12  -3   8    3.19    0.14
  13  -3   8    0.39    0.04
  13  -3   8    0.38    0.04
 -13  -3  -8    0.35    0.03
 -13   3  -8    0.29    0.03
  14  -4  -8    0.01    0.03
  13  -4  -8    0.82    0.06
 -13  -4   8    0.89    0.06
  13  -4  -8    0.98    0.07
  13   4  -8    1.00    0.07
  12  -4  -8    0.25    0.03
 -12  -4   8    0.29    0.04
  12  -4  -8    0.27    0.05
  12   4  -8    0.26    0.04
  11  -4  -8    3.62    0.18
 -11  -4   8    4.13    0.17
  11  -4  -8    3.77    0.17
  11   4  -8    3.99    0.19
 -10  -4   8    6.83    0.28
  10  -4  -8    6.71    0.28
  10  -4  -8    6.81    0.28
  10   4  -8    7.00    0.30
  -9  -4   8   21.96    0.79
   9  -4  -8   20.94    0.81
   9  -4  -8   20.53    0.79
  -9  -4   8   18.00    1.10
   9   4  -8   21.63    0.85
   8  -4  -8    0.14    0.03
   8  -4  -8    0.20    0.03
  -8  -4   8    0.25    0.04
  -8  -4   8    0.26    0.04
   8  -4  -8    0.25    0.04
   8   4  -8    0.23    0.04
   7  -4  -8   83.53    3.26
  -7  -4   8   86.21    4.42
  -7  -4   8   85.78    3.13
   7  -4  -8   83.96    3.13
   7  -4  -8   80.17    3.11
   7  -4  -8   79.92    3.15
   7   4  -8   87.95    3.40
   6  -4  -8    0.98    0.06
  -6  -4   8    1.01    0.06
  -6  -4   8    1.05    0.07
   6  -4  -8    0.97    0.05
   6  -4  -8    0.88    0.06
   6   4  -8    1.07    0.06
  -5  -4   8    0.02    0.02
   5  -4  -8    0.05    0.02
   5   4  -8    0.03    0.02
  -4  -4   8    0.88    0.06
  -3  -4   8    9.38    0.50
  -2  -4   8    6.39    0.34
  -1  -4   8   19.21    0.99
   1  -4  -8   18.13    0.86
   0  -4  -8    0.03    0.02
  -1  -4  -8   52.26    2.38
  -2  -4  -8    2.32    0.12
  -2  -4  -8    2.26    0.14
  -3  -4  -8    0.15    0.03
  -4  -4  -8    5.09    0.29
  -4  -4  -8    4.81    0.21
  -4  -4  -8    5.50    0.25
  -5  -4  -8    0.43    0.04
  -5  -4  -8    0.37    0.03
  -5  -4  -8    0.33    0.04
   5  -4   8    0.48    0.05
  -5  -4  -8    0.38    0.06
  -5  -4  -8    0.44    0.05
   5  -4   8    0.43    0.04
   6  -4   8   13.43    0.52
  -6  -4  -8   14.02    0.63
  -6  -4  -8   13.49    0.52
   6  -4   8   13.42    0.51
  -6  -4  -8   13.50    0.73
  -6  -4  -8   12.75    0.51
  -7  -4  -8    0.43    0.05
  -7  -4  -8    0.50    0.04
   7  -4   8    0.46    0.05
   7  -4   8    0.48    0.04
  -7  -4  -8    0.40    0.06
  -7  -4  -8    0.49    0.06
  -8  -4  -8   10.80    0.51
  -8  -4  -8    9.47    0.60
  -8  -4  -8   11.05    0.40
   8  -4   8   11.35    0.43
  -8  -4  -8   10.87    0.41
  -9  -4  -8    5.59    0.22
  -9  -4  -8    5.11    0.27
   9  -4   8    5.62    0.23
  -9  -4  -8    5.65    0.21
  -9  -4  -8    5.43    0.30
 -10  -4  -8    0.07    0.03
 -10  -4  -8    0.07    0.02
 -10  -4  -8    0.13    0.03
 -10  -4  -8    0.04    0.03
  10  -4   8    0.04    0.03
  11  -4   8    9.56    0.38
  11  -4   8    9.54    0.37
 -11  -4  -8    9.24    0.36
 -11  -4  -8    9.50    0.35
  12  -4   8    1.31    0.07
 -12  -4  -8    1.22    0.07
  12  -4   8    1.33    0.07
  13  -4   8    3.27    0.14
  13  -4   8    3.54    0.14
  14  -5  -8    0.37    0.04
  13  -5  -8    1.74    0.09
  13  -5  -8    1.61    0.08
  12  -5  -8    1.08    0.07
  12  -5  -8    1.19    0.08
  12   5  -8    0.88    0.07
  11  -5  -8   22.29    0.80
 -11  -5   8   19.04    0.78
  11  -5  -8   21.45    0.82
  11   5  -8   20.40    0.86
  10  -5  -8    6.97    0.28
  10  -5  -8    6.76    0.27
 -10  -5   8    6.20    0.26
  10   5  -8    6.43    0.29
  -9  -5   8    9.39    0.37
   9  -5  -8    9.75    0.39
   9  -5  -8    9.79    0.38
   9  -5  -8    9.12    0.37
   9   5  -8    9.77    0.41
   8  -5  -8    1.62    0.08
  -8  -5   8    1.43    0.08
   8  -5  -8    1.46    0.08
  -8  -5   8    1.41    0.10
   8  -5  -8    1.62    0.09
   8   5  -8    1.46    0.09
  -7  -5   8    2.82    0.17
   7  -5  -8    2.93    0.13
   7  -5  -8    3.09    0.14
  -7  -5   8    2.83    0.13
   7  -5  -8    3.22    0.13
   7   5  -8    2.91    0.14
   6  -5  -8    0.06    0.02
  -6  -5   8    0.14    0.02
  -6  -5   8    0.08    0.02
  -6  -5   8    0.13    0.02
   6  -5  -8    0.07    0.03
   6  -5  -8    0.09    0.02
   6   5  -8    0.10    0.03
   5  -5  -8   16.17    0.65
  -5  -5   8   15.86    0.59
   5  -5  -8   16.32    0.63
   5  -5  -8   16.70    0.62
  -5  -5   8   17.40    0.87
   4  -5  -8   11.19    0.42
   4  -5  -8   10.29    0.43
  -4  -5   8   11.55    0.58
   3  -5  -8    9.23    0.36
  -3  -5   8    9.79    0.51
  -2  -5   8  110.67    6.06
  -2  -5   8  108.14    4.26
  -1  -5   8   63.60    3.28
   1  -5  -8   61.12    2.83
   0  -5  -8   35.82    1.31
   0  -5  -8   38.08    1.68
  -1  -5  -8    3.18    0.16
  -2  -5  -8   36.85    1.60
  -2  -5  -8   33.22    1.30
  -3  -5  -8    0.35    0.04
  -3  -5  -8    0.27    0.03
  -3  -5  -8    0.31    0.04
  -4  -5  -8    6.22    0.24
  -4  -5  -8    6.15    0.34
  -4  -5  -8    5.90    0.23
  -4  -5  -8    6.76    0.29
   4  -5   8    5.68    0.25
   4  -5   8    5.66    0.24
  -5  -5  -8    9.90    0.37
  -5  -5  -8    9.98    0.55
  -5  -5  -8   10.65    0.47
  -5  -5  -8    9.87    0.39
   5  -5   8    9.68    0.39
   5  -5   8   10.07    0.40
  -6  -5  -8    0.04    0.03
   6  -5   8    0.04    0.02
   6  -5   8    0.10    0.03
  -6  -5  -8    0.03    0.03
  -6  -5  -8    0.04    0.03
  -6  -5  -8    0.10    0.03
  -7  -5  -8    4.97    0.19
  -7  -5  -8    4.95    0.24
   7  -5   8    5.03    0.21
  -7  -5  -8    4.58    0.28
  -7  -5  -8    4.38    0.19
  -8  -5  -8    0.01    0.03
  -8  -5  -8    0.06    0.02
  -8  -5  -8    0.18    0.04
   8  -5   8    0.02    0.03
  -8  -5  -8    0.07    0.03
  -9  -5  -8    2.73    0.16
   9  -5   8    2.76    0.13
  -9  -5  -8    2.59    0.15
  -9  -5  -8    2.87    0.12
 -10  -5  -8    0.48    0.04
 -10  -5  -8    0.42    0.05
 -10  -5  -8    0.40    0.06
 -10  -5  -8    0.47    0.06
  10  -5   8    0.49    0.05
  10  -5   8    0.47    0.05
  11  -5   8    2.64    0.11
  11  -5   8    2.58    0.12
 -11  -5  -8    2.47    0.11
  12  -5   8    0.45    0.04
 -12  -5  -8    0.38    0.04
  12  -5   8    0.44    0.04
  12  -5   8    0.33    0.03
  13  -6  -8    0.13    0.02
  12  -6  -8    1.70    0.09
  12  -6  -8    1.81    0.09
  11  -6  -8   11.41    0.42
  11  -6  -8   10.84    0.43
  11   6  -8    9.88    0.45
  10  -6  -8    2.72    0.13
  10  -6  -8    3.05    0.13
  10  -6  -8    3.25    0.14
  10   6  -8    2.83    0.15
   9  -6  -8    1.12    0.08
   9  -6  -8    1.23    0.08
   9  -6  -8    1.21    0.07
   9   6  -8    1.35    0.08
   8  -6  -8   78.95    2.88
   8  -6  -8   76.29    2.99
   8  -6  -8   75.57    2.85
   7  -6  -8    0.04    0.02
  -7  -6   8    0.11    0.03
   7  -6  -8    0.04    0.02
   7  -6  -8    0.02    0.03
   6  -6  -8    9.38    0.37
   6  -6  -8    9.36    0.36
   6  -6  -8    9.32    0.36
  -6  -6   8    9.36    0.49
  -6  -6   8    8.84    0.35
   6  -6  -8    8.77    0.35
   5  -6  -8    3.99    0.17
   5  -6  -8    4.25    0.17
  -5  -6   8    4.01    0.16
  -5  -6   8    3.88    0.17
   5  -6  -8    3.96    0.17
  -5  -6   8    4.21    0.22
  -5  -6   8    4.12    0.16
   4  -6  -8    1.02    0.05
  -4  -6   8    0.85    0.05
  -4  -6   8    0.84    0.05
   4  -6  -8    0.74    0.05
   3  -6  -8    7.22    0.27
  -3  -6   8    7.24    0.38
   3  -6  -8    6.89    0.29
   2  -6  -8   32.47    1.25
  -2  -6   8   33.33    1.71
   2  -6  -8   31.79    1.21
  -2  -6   8   32.20    1.28
   1  -6  -8   29.95    1.13
   1  -6  -8   28.58    1.17
  -1  -6   8   32.01    1.61
   1  -6  -8   30.71    1.09
   1  -6  -8   30.34    1.20
  -1  -6   8   31.36    1.20
   0  -6  -8    3.15    0.16
   0  -6  -8    3.11    0.13
   0  -6   8    3.36    0.18
   0  -6  -8    3.11    0.14
   0  -6  -8    3.10    0.15
   0  -6  -8    3.34    0.13
   0  -6   8    3.32    0.15
   0  -6  -8    3.05    0.14
  -1  -6  -8   11.56    0.48
   1  -6   8   12.27    0.48
  -1  -6  -8   11.81    0.47
  -1  -6  -8   11.41    0.43
  -1  -6  -8   11.79    0.55
  -1  -6  -8   12.53    0.44
  -1  -6  -8   11.53    0.45
   2  -6   8    0.66    0.05
  -2  -6  -8    0.65    0.05
  -2  -6  -8    0.63    0.05
  -2  -6  -8    0.64    0.04
  -2  -6  -8    0.59    0.05
  -2  -6  -8    0.62    0.05
   2  -6   8    0.64    0.04
  -2  -6  -8    0.55    0.05
  -2  -6  -8    0.51    0.04
  -3  -6  -8    3.51    0.15
   3  -6   8    3.55    0.16
  -3  -6  -8    3.65    0.15
   3  -6   8    3.50    0.14
  -3  -6  -8    3.67    0.16
  -3  -6  -8    3.69    0.14
  -3  -6  -8    3.21    0.15
   3  -6   8    3.75    0.16
  -3  -6  -8    3.97    0.19
  -4  -6  -8    3.34    0.15
   4  -6   8    3.09    0.13
   4  -6   8    3.08    0.14
  -4  -6  -8    3.25    0.14
  -4  -6  -8    3.22    0.14
  -4  -6  -8    3.30    0.13
  -4  -6  -8    3.18    0.19
  -4  -6  -8    3.59    0.17
  -5  -6  -8    1.19    0.09
  -5  -6  -8    1.37    0.08
  -5  -6  -8    1.19    0.07
   5  -6   8    1.17    0.08
  -5  -6  -8    1.31    0.09
  -5  -6  -8    1.28    0.08
   6  -6   8   62.41    2.34
  -6  -6  -8   61.98    2.20
  -6  -6  -8   62.26    2.38
  -6  -6  -8   65.42    2.83
  -6  -6  -8   58.11    3.27
  -7  -6  -8    0.22    0.04
  -7  -6  -8    0.19    0.04
  -7  -6  -8    0.29    0.05
  -7  -6  -8    0.21    0.04
  -8  -6  -8   19.18    0.68
  -8  -6  -8   18.42    0.95
  -8  -6  -8   18.37    0.73
   8  -6   8   18.89    0.71
   8  -6   8   19.21    0.72
  -8  -6  -8   18.06    0.87
   9  -6   8    5.02    0.21
  -9  -6  -8    4.57    0.24
   9  -6   8    4.88    0.19
  -9  -6  -8    4.58    0.20
  -9  -6  -8    4.67    0.26
  -9  -6  -8    4.88    0.19
 -10  -6  -8    1.65    0.09
  10  -6   8    1.98    0.10
  10  -6   8    1.98    0.09
 -10  -6  -8    1.77    0.09
 -11  -6  -8    8.44    0.31
  11  -6   8    8.04    0.33
  11  -6   8    8.25    0.32
  12  -6   8    0.02    0.02
  12  -6   8    0.02    0.01
  12  -7  -8    7.77    0.31
  11  -7  -8    0.07    0.03
  11  -7  -8    0.11    0.03
  10  -7  -8    0.93    0.06
  10  -7  -8    0.95    0.06
  10  -7  -8    0.78    0.06
   9  -7  -8   10.10    0.40
   9  -7  -8   10.08    0.39
   9  -7  -8    9.70    0.39
   8  -7  -8    1.24    0.07
   8  -7  -8    1.11    0.07
   8  -7  -8    1.31    0.08
   7  -7  -8    0.29    0.04
  -7  -7   8    0.27    0.04
   7  -7  -8    0.29    0.03
  -6  -7   8    1.95    0.10
   6  -7  -8    1.76    0.09
   6  -7  -8    1.83    0.10
   6  -7  -8    1.86    0.09
  -6  -7   8    1.83    0.08
  -6  -7   8    1.80    0.09
  -5  -7   8    6.17    0.24
  -5  -7   8    6.02    0.33
   5  -7  -8    5.96    0.24
   5  -7  -8    6.31    0.24
  -5  -7   8    6.30    0.23
   5  -7  -8    5.86    0.25
  -5  -7   8    6.24    0.24
  -4  -7   8   12.10    0.66
  -4  -7   8   12.72    0.47
   4  -7  -8   12.19    0.50
   4  -7  -8   12.32    0.47
  -4  -7   8   12.81    0.45
  -4  -7   8   12.51    0.47
   4  -7  -8   12.78    0.48
  -3  -7   8    0.53    0.04
   3  -7  -8    0.54    0.04
   3  -7  -8    0.47    0.06
   3  -7  -8    0.60    0.06
   2  -7  -8   46.16    1.74
  -2  -7   8   45.20    2.47
   2  -7  -8   45.45    1.67
  -2  -7   8   47.64    1.85
   2  -7  -8   49.16    1.85
   2  -7  -8   48.22    1.81
   1  -7  -8    8.69    0.35
   1  -7  -8    8.86    0.33
   1  -7  -8    9.30    0.37
   1  -7  -8    8.64    0.32
  -1  -7   8    8.36    0.46
  -1  -7   8    8.46    0.36
   1  -7  -8    8.92    0.33
   0  -7  -8   11.75    0.45
   0  -7   8   12.67    0.49
   0  -7  -8   11.69    0.45
   0  -7   8   11.87    0.64
   0  -7  -8   12.18    0.48
   0  -7  -8   11.86    0.46
   0  -7  -8   11.91    0.49
   0  -7  -8   12.88    0.44
   1  -7   8    0.10    0.02
  -1  -7  -8    0.06    0.03
  -1  -7  -8    0.07    0.03
   1  -7   8    0.09    0.03
  -1  -7  -8    0.11    0.03
  -1  -7  -8    0.08    0.02
  -1  -7  -8    0.09    0.03
  -1  -7  -8    0.08    0.01
   2  -7   8    0.16    0.03
  -2  -7  -8    0.18    0.03
  -2  -7  -8    0.16    0.03
  -2  -7  -8    0.24    0.04
  -2  -7  -8    0.17    0.02
  -2  -7  -8    0.19    0.03
  -2  -7  -8    0.23    0.04
  -2  -7  -8    0.34    0.04
  -3  -7  -8    3.40    0.13
  -3  -7  -8    3.33    0.15
  -3  -7  -8    3.43    0.17
  -3  -7  -8    3.11    0.14
  -3  -7  -8    3.30    0.14
  -3  -7  -8    3.36    0.14
   3  -7   8    3.06    0.15
   4  -7   8   21.58    0.90
  -4  -7  -8   22.85    0.88
   4  -7   8   21.04    0.86
  -4  -7  -8   23.14    0.84
  -4  -7  -8   23.94    1.05
  -4  -7  -8   22.70    0.82
  -4  -7  -8   23.32    0.85
  -5  -7  -8    2.00    0.11
  -5  -7  -8    1.96    0.09
   5  -7   8    1.73    0.08
   5  -7   8    1.88    0.10
  -5  -7  -8    1.83    0.10
  -5  -7  -8    1.95    0.10
  -5  -7  -8    2.08    0.12
  -6  -7  -8    4.83    0.19
   6  -7   8    4.65    0.20
  -6  -7  -8    4.48    0.19
  -6  -7  -8    4.68    0.20
  -6  -7  -8    4.65    0.24
   6  -7   8    4.37    0.18
  -6  -7  -8    4.51    0.24
   7  -7   8   16.08    0.64
  -7  -7  -8   17.97    0.63
  -7  -7  -8   17.09    0.80
  -7  -7  -8   17.48    0.67
  -7  -7  -8   16.71    0.87
   7  -7   8   17.33    0.66
   8  -7   8    3.09    0.13
  -8  -7  -8    3.25    0.15
  -8  -7  -8    3.09    0.18
  -8  -7  -8    3.49    0.14
   8  -7   8    3.30    0.15
  -8  -7  -8    3.15    0.18
  -9  -7  -8    9.12    0.34
   9  -7   8    9.37    0.35
  -9  -7  -8    8.44    0.36
   9  -7   8    8.52    0.34
  10  -7   8    0.21    0.02
  10  -7   8    0.23    0.03
 -10  -7  -8    0.24    0.03
 -11  -7  -8    0.00    0.02
  11  -7   8    0.02    0.02
  11  -7   8    0.02    0.02
  11  -8  -8    0.45    0.04
  11  -8  -8    0.48    0.04
  10  -8  -8    2.38    0.11
  10  -8  -8    2.54    0.11
   9  -8  -8    0.04    0.02
   9  -8  -8    0.03    0.03
   8  -8  -8    0.73    0.06
   8  -8  -8    0.71    0.05
   7  -8  -8   23.98    0.88
   7  -8  -8   22.98    0.92
  -7  -8   8   22.81    0.86
  -7  -8   8   23.39    0.86
   6  -8  -8    1.01    0.06
  -6  -8   8    1.09    0.07
   6  -8  -8    1.13    0.08
   6  -8  -8    1.08    0.07
  -6  -8   8    0.99    0.07
  -6  -8   8    1.04    0.06
  -5  -8   8    3.85    0.16
  -5  -8   8    4.00    0.15
   5  -8  -8    3.79    0.17
   5  -8  -8    3.90    0.16
  -5  -8   8    3.95    0.17
   5  -8  -8    3.40    0.16
  -4  -8   8    0.77    0.05
   4  -8  -8    0.95    0.08
   4  -8  -8    0.85    0.06
  -4  -8   8    0.84    0.06
  -4  -8   8    0.90    0.07
   4  -8  -8    1.01    0.08
   3  -8  -8    9.32    0.36
   3  -8  -8    9.09    0.39
  -3  -8   8    9.26    0.34
   3  -8  -8    9.19    0.36
  -3  -8   8    9.32    0.36
   3  -8  -8    9.08    0.38
  -3  -8   8    9.28    0.35
   2  -8  -8    0.89    0.08
   2  -8  -8    0.82    0.05
  -2  -8   8    0.89    0.07
   2  -8  -8    0.83    0.07
  -2  -8   8    0.94    0.06
  -2  -8   8    0.80    0.08
   2  -8  -8    0.85    0.08
   1  -8  -8    0.08    0.02
   1  -8  -8    0.18    0.04
  -1  -8   8    0.12    0.04
  -1  -8   8    0.08    0.03
   1  -8  -8    0.14    0.04
   0  -8  -8   55.31    2.17
   0  -8  -8   59.31    2.20
   0  -8  -8   60.69    2.33
   0  -8  -8   61.30    2.28
   0  -8  -8   60.06    2.10
   0  -8   8   59.11    2.33
  -1  -8  -8    5.06    0.23
  -1  -8  -8    5.17    0.21
   1  -8   8    5.27    0.23
  -1  -8  -8    5.28    0.20
  -1  -8  -8    5.30    0.22
   1  -8   8    4.43    0.27
   2  -8   8   28.29    1.09
  -2  -8  -8   27.09    1.08
  -2  -8  -8   26.20    0.98
  -2  -8  -8   28.16    0.98
  -2  -8  -8   27.30    1.02
  -2  -8  -8   27.95    1.06
  -2  -8  -8   25.99    1.26
  -3  -8  -8    2.31    0.11
  -3  -8  -8    2.33    0.14
  -3  -8  -8    2.50    0.10
   3  -8   8    2.20    0.11
  -3  -8  -8    2.34    0.12
   3  -8   8    2.29    0.12
  -3  -8  -8    2.50    0.13
   4  -8   8    2.34    0.13
  -4  -8  -8    2.54    0.11
  -4  -8  -8    2.63    0.12
  -4  -8  -8    2.45    0.14
  -4  -8  -8    2.51    0.13
   5  -8   8    3.19    0.15
  -5  -8  -8    3.33    0.18
  -5  -8  -8    3.52    0.14
  -5  -8  -8    3.46    0.15
  -5  -8  -8    3.47    0.16
  -6  -8  -8    9.05    0.44
   6  -8   8    8.68    0.36
  -6  -8  -8    9.32    0.37
  -6  -8  -8    8.98    0.35
  -6  -8  -8    9.62    0.35
  -7  -8  -8    0.09    0.03
   7  -8   8    0.04    0.03
  -7  -8  -8    0.08    0.03
  -7  -8  -8    0.03    0.04
  -8  -8  -8    2.73    0.13
  -8  -8  -8    2.90    0.13
   8  -8   8    2.96    0.13
   9  -8   8    0.67    0.05
  -9  -8  -8    0.69    0.06
  -9  -8  -8    0.63    0.05
   9  -8   8    0.73    0.05
  10  -8   8    0.13    0.03
  10  -9  -8    0.11    0.02
   9  -9  -8    1.29    0.07
   9  -9  -8    1.41    0.09
   9  -9  -8    1.41    0.07
   8  -9  -8    0.81    0.06
   8  -9  -8    0.82    0.07
   8  -9  -8    0.74    0.05
  -8  -9   8    0.79    0.05
   7  -9  -8   18.52    0.77
   7  -9  -8   19.67    0.79
   7  -9  -8   20.70    0.74
  -7  -9   8   19.77    0.73
  -7  -9   8   19.02    0.72
   6  -9  -8    0.13    0.03
  -6  -9   8    0.12    0.04
  -6  -9   8    0.11    0.02
   6  -9  -8    0.18    0.04
  -6  -9   8    0.09    0.03
   6  -9  -8    0.14    0.04
   6  -9  -8    0.16    0.03
   5  -9  -8    0.19    0.03
   5  -9  -8    0.16    0.04
  -5  -9   8    0.18    0.02
   5  -9  -8    0.27    0.05
  -5  -9   8    0.12    0.04
  -5  -9   8    0.16    0.03
   4  -9  -8    9.61    0.42
  -4  -9   8    9.95    0.37
  -4  -9   8   10.31    0.39
  -4  -9   8    9.96    0.37
   4  -9  -8    9.91    0.38
   4  -9  -8    9.76    0.38
  -3  -9   8    7.33    0.28
   3  -9  -8    7.50    0.30
  -3  -9   8    7.44    0.30
   3  -9  -8    7.11    0.31
   3  -9  -8    7.30    0.32
   3  -9  -8    7.36    0.29
  -3  -9   8    7.42    0.28
  -2  -9   8    3.52    0.16
   2  -9  -8    3.48    0.17
  -2  -9   8    3.45    0.15
   2  -9  -8    3.48    0.15
   2  -9  -8    3.67    0.17
   2  -9  -8    3.60    0.17
   1  -9  -8    0.09    0.05
  -1  -9   8    0.05    0.03
  -1  -9   8    0.06    0.04
   1  -9  -8    0.10    0.04
  -1  -9   8    0.05    0.04
   1  -9  -8    0.09    0.02
   1  -9  -8    0.13    0.04
   0  -9   8   23.51    0.81
   0  -9  -8   20.44    0.81
   0  -9  -8   20.35    0.80
   0  -9   8   22.64    0.79
   0  -9  -8   21.48    0.87
   0  -9  -8   22.32    0.86
   0  -9  -8   22.36    0.79
   0  -9   8   21.25    0.87
  -1  -9  -8    0.44    0.05
   1  -9   8    0.46    0.05
  -1  -9  -8    0.47    0.06
   1  -9   8    0.55    0.06
  -1  -9  -8    0.49    0.06
  -2  -9  -8    0.21    0.05
   2  -9   8    0.03    0.03
   2  -9   8    0.09    0.03
  -2  -9  -8    0.10    0.04
  -3  -9  -8    3.42    0.16
   3  -9   8    3.33    0.16
   3  -9   8    3.09    0.14
  -4  -9  -8    1.33    0.10
   4  -9   8    1.53    0.09
  -4  -9  -8    1.66    0.10
  -5  -9  -8    6.40    0.26
  -5  -9  -8    5.39    0.30
  -5  -9  -8    6.27    0.24
  -6  -9  -8   12.28    0.50
  -6  -9  -8   12.46    0.46
   7  -9   8    1.29    0.07
  -7  -9  -8    1.29    0.08
  -8  -9  -8    8.08    0.34
   8  -9   8    8.57    0.32
   8 -10  -8    4.74    0.19
  -8 -10   8    4.60    0.18
  -7 -10   8    2.92    0.13
   7 -10  -8    2.96    0.14
  -7 -10   8    2.98    0.12
   7 -10  -8    3.06    0.13
  -6 -10   8    1.77    0.09
   6 -10  -8    1.81    0.08
  -6 -10   8    1.57    0.08
   6 -10  -8    1.70    0.10
  -6 -10   8    1.78    0.07
   5 -10  -8    0.97    0.08
  -5 -10   8    1.08    0.05
   5 -10  -8    1.05    0.06
   5 -10  -8    1.00    0.08
  -5 -10   8    1.19    0.08
  -5 -10   8    0.99    0.06
   4 -10  -8    9.22    0.35
  -4 -10   8    9.52    0.34
   4 -10  -8    8.83    0.35
   4 -10  -8    8.69    0.38
  -4 -10   8    9.42    0.36
  -4 -10   8    9.09    0.34
  -3 -10   8   21.01    0.76
  -3 -10   8   20.52    0.73
  -3 -10   8   21.09    0.75
   3 -10  -8   20.71    0.74
   3 -10  -8   18.82    0.75
   3 -10  -8   19.26    0.81
  -2 -10   8    0.78    0.04
   2 -10  -8    0.59    0.07
  -2 -10   8    0.77    0.06
  -2 -10   8    0.75    0.07
   2 -10  -8    0.72    0.08
  -1 -10   8    3.84    0.16
   1 -10  -8    3.87    0.17
  -1 -10   8    3.83    0.17
   1 -10  -8    3.86    0.18
   1 -10  -8    3.63    0.18
   0 -10   8    6.32    0.25
   0 -10   8    6.16    0.24
   0 -10  -8    5.82    0.27
   0 -10  -8    6.34    0.27
   0 -10  -8    6.25    0.25
   1 -10   8    1.31    0.09
  -1 -10  -8    1.58    0.10
   1 -10   8    1.46    0.08
   1 -10   8    1.41    0.08
   2 -10   8    0.04    0.03
   2 -10   8    0.01    0.03
   2 -10   8    0.01    0.03
  -2 -10  -8    0.06    0.04
   3 -10   8    4.20    0.20
  -3 -10  -8    4.72    0.21
   3 -10   8    4.52    0.18
   4 -10   8    4.49    0.18
  -4 -10  -8    4.60    0.20
  -5 -10  -8    2.49    0.13
  -6 -10  -8    1.44    0.08
   7 -10   8    5.72    0.22
  -6 -11   8    0.15    0.03
  -6 -11   8    0.16    0.01
  -5 -11   8   13.86    0.54
  -5 -11   8   15.02    0.55
  -5 -11   8   15.16    0.54
  -4 -11   8    0.04    0.01
  -4 -11   8    0.00    0.02
  -4 -11   8   -0.01    0.03
  -4 -11   8    0.01    0.01
   4 -11  -8    0.02    0.03
  -3 -11   8    5.02    0.20
   3 -11  -8    4.90    0.23
  -3 -11   8    5.59    0.21
  -3 -11   8    5.46    0.20
  -3 -11   8    5.28    0.20
  -2 -11   8    7.34    0.28
   2 -11  -8    6.60    0.30
  -2 -11   8    6.90    0.27
  -2 -11   8    7.13    0.26
  -2 -11   8    7.24    0.26
  -1 -11   8    5.47    0.22
  -1 -11   8    6.13    0.22
   1 -11  -8    5.33    0.25
  -1 -11   8    5.86    0.23
  -1 -11   8    5.77    0.22
   0 -11   8    1.44    0.06
   0 -11   8    1.45    0.07
   0 -11   8    1.32    0.08
  -1 -11  -8    3.39    0.16
   1 -11   8    3.13    0.14
   1 -11   8    3.30    0.13
   2 -11   8    1.19    0.06
  -2 -11  -8    1.31    0.08
   3 -11   8    7.15    0.28
  -3 -11  -8    8.17    0.32
  -4 -11  -8    1.97    0.10
   1 -12   8    4.00    0.15
 -15   0   9    0.72    0.06
  14   0  -9    0.01    0.03
  14   0  -9    0.03    0.03
 -14   0   9    0.03    0.03
 -13   0   9   39.14    1.45
  13   0  -9   37.47    1.57
 -12   0   9    0.03    0.03
  12   0  -9    0.03    0.03
 -11   0   9    8.06    0.34
  11   0  -9    8.35    0.36
 -10   0   9    0.00    0.03
  10   0  -9    0.00    0.03
  -9   0   9    2.94    0.14
   9   0  -9    3.27    0.15
  -8   0   9    0.04    0.02
   8   0  -9    0.07    0.03
   7   0  -9   31.45    1.28
   6   0  -9    0.01    0.02
   5   0  -9    3.01    0.14
  -4   0   9    0.08    0.02
  -3   0   9    1.68    0.10
  -2   0   9   -0.01    0.02
  -1   0   9   25.72    1.36
   0   0  -9    0.09    0.03
  -1   0  -9   38.47    2.03
  -2   0  -9    0.03    0.03
  -3   0  -9    1.13    0.09
  -4   0  -9    0.12    0.02
  -5   0  -9    0.09    0.02
  -6   0  -9    0.02    0.02
   6   0   9    0.01    0.03
   7   0   9    0.58    0.06
  -8   0  -9    0.07    0.03
   8   0   9    0.03    0.03
  -9   0  -9  145.79    5.40
   9   0   9  144.54    5.44
  10   0   9    0.02    0.03
 -10   0  -9    0.04    0.03
  11   0   9    6.36    0.26
 -11   0  -9    6.44    0.26
 -12   0  -9    0.11    0.03
 -13   0  -9    0.14    0.03
 -14   0  -9   -0.01    0.02
  15  -1  -9    0.73    0.06
 -15  -1   9    0.80    0.06
 -15   1   9    0.87    0.06
 -14  -1   9    3.64    0.16
  14  -1  -9    3.35    0.16
 -14   1   9    3.60    0.16
  14   1  -9    3.50    0.17
 -13  -1   9   16.31    0.61
  13  -1  -9   15.86    0.62
  13  -1  -9   14.41    0.66
  13   1  -9   16.15    0.66
 -13   1   9   15.94    0.61
  12  -1  -9    0.04    0.03
  12  -1  -9    0.03    0.03
 -12  -1   9    0.07    0.04
 -12   1   9    0.06    0.04
  12   1  -9    0.04    0.04
 -11  -1   9    1.21    0.08
  11  -1  -9    1.10    0.09
  11  -1  -9    1.21    0.08
 -11   1   9    1.22    0.09
  11   1  -9    1.20    0.09
 -10  -1   9    3.09    0.15
  10  -1  -9    3.12    0.15
  10  -1  -9    3.53    0.16
 -10   1   9    3.22    0.15
  10   1  -9    3.37    0.16
   9  -1  -9    0.32    0.04
  -9  -1   9    0.45    0.05
   9  -1  -9    0.35    0.04
   9  -1  -9    0.43    0.05
  -9   1   9    0.37    0.04
   9   1  -9    0.35    0.04
   8  -1  -9    3.73    0.16
  -8  -1   9    3.83    0.17
   8  -1  -9    3.89    0.18
   8   1  -9    4.11    0.18
  -8   1   9    3.50    0.17
   7  -1  -9    3.64    0.16
   7  -1  -9    3.98    0.17
   7   1  -9    3.75    0.17
   6  -1  -9   66.36    2.75
  -6  -1   9   68.23    3.59
   6   1  -9   69.41    2.75
  -5  -1   9   57.55    2.89
   5  -1  -9   51.28    2.21
   5   1  -9   54.67    2.21
  -4  -1   9   27.88    1.47
  -3  -1   9   56.08    2.95
  -2  -1   9   22.50    1.19
  -1  -1   9   38.09    2.01
   0  -1  -9    5.31    0.29
  -1  -1  -9   56.47    2.98
  -3  -1  -9    8.01    0.38
  -3  -1  -9    8.08    0.44
  -4  -1  -9  112.66    5.83
  -4  -1  -9  107.58    5.00
  -5  -1  -9    3.24    0.16
  -5  -1  -9    3.25    0.20
  -5   1  -9    3.20    0.16
  -6  -1  -9    2.75    0.14
   6  -1   9    2.72    0.13
   6   1   9    2.53    0.12
   7  -1   9    3.44    0.15
  -7  -1  -9    3.41    0.15
   7  -1   9    3.25    0.15
  -7  -1  -9    3.34    0.17
   7   1   9    3.52    0.15
  -7   1  -9    3.28    0.15
  -8  -1  -9   13.42    0.52
   8  -1   9   13.07    0.52
   8  -1   9   13.65    0.52
  -8   1  -9   13.10    0.52
   8   1   9   13.25    0.52
  -9  -1  -9    7.41    0.31
   9  -1   9    8.16    0.32
   9  -1   9    7.76    0.31
   9   1   9    7.35    0.32
  -9   1  -9    7.93    0.31
 -10  -1  -9    0.89    0.07
  10  -1   9    1.09    0.08
 -10  -1  -9    0.89    0.06
  10   1   9    0.98    0.08
 -10   1  -9    0.99    0.08
  11  -1   9    9.30    0.37
 -11  -1  -9    9.20    0.37
 -11   1  -9    9.39    0.37
 -12  -1  -9    6.58    0.26
  12  -1   9    6.45    0.26
  12  -1   9    6.46    0.26
 -12   1  -9    6.31    0.26
  13  -1   9    3.13    0.14
 -13  -1  -9    3.27    0.14
 -13   1  -9    3.20    0.14
 -14  -1  -9    0.02    0.02
 -14   1  -9    0.02    0.02
  15  -2  -9    2.70    0.12
 -15  -2   9    2.66    0.12
  15   2  -9    2.63    0.12
  14  -2  -9    9.03    0.35
 -14  -2   9    8.85    0.35
  14   2  -9    8.38    0.37
 -14   2   9    8.57    0.35
  13  -2  -9    0.02    0.03
 -13  -2   9    0.05    0.03
  13   2  -9    0.02    0.03
 -13   2   9   -0.01    0.03
  12  -2  -9    1.45    0.09
  12  -2  -9    1.62    0.10
 -12  -2   9    1.49    0.09
  12   2  -9    1.46    0.10
 -12   2   9    1.58    0.10
 -11  -2   9   16.56    0.64
  11  -2  -9   16.95    0.64
  11  -2  -9   16.29    0.65
  11  -2  -9   15.89    0.69
 -11   2   9   15.73    0.64
  11   2  -9   17.14    0.69
  10  -2  -9    0.06    0.03
  10  -2  -9    0.07    0.03
 -10  -2   9    0.12    0.03
  10  -2  -9    0.08    0.03
  10   2  -9    0.16    0.04
   9  -2  -9    0.24    0.04
  -9  -2   9    0.17    0.03
   9  -2  -9    0.24    0.04
   9  -2  -9    0.23    0.03
   9   2  -9    0.17    0.04
   8  -2  -9   57.00    2.16
   8  -2  -9   56.65    2.26
   8  -2  -9   53.15    2.08
  -8  -2   9   54.51    2.08
   8   2  -9   56.42    2.26
  -7  -2   9    1.01    0.07
   7  -2  -9    1.16    0.07
   7  -2  -9    1.01    0.06
  -7  -2   9    1.26    0.08
   7   2  -9    0.98    0.07
   6  -2  -9   13.44    0.55
   6  -2  -9   13.49    0.58
  -6  -2   9   14.21    0.75
   6   2  -9   14.85    0.58
   5  -2  -9    0.86    0.06
  -5  -2   9    1.25    0.07
  -4  -2   9    0.37    0.04
  -3  -2   9   96.44    5.52
  -2  -2   9   17.84    0.95
  -1  -2   9    0.19    0.03
  -1  -2  -9    2.22    0.13
  -2  -2  -9   59.37    2.88
  -2  -2  -9   67.37    3.35
  -3  -2  -9   79.50    4.00
  -3  -2  -9   71.40    3.43
  -4  -2  -9    9.78    0.46
  -4  -2  -9    9.84    0.54
  -5  -2  -9   21.83    0.97
  -5  -2  -9   20.51    1.14
   6  -2   9    0.29    0.04
  -6  -2  -9    0.24    0.03
  -6  -2  -9    0.21    0.03
  -6  -2  -9    0.20    0.05
   6  -2   9    0.29    0.04
  -6  -2  -9    0.19    0.04
   6   2   9    0.20    0.04
  -7  -2  -9    3.97    0.19
   7  -2   9    4.12    0.17
   7  -2   9    3.99    0.17
  -7  -2  -9    3.50    0.24
  -7  -2  -9    3.98    0.17
   7   2   9    3.80    0.17
  -8  -2  -9    0.78    0.06
   8  -2   9    0.70    0.07
   8  -2   9    0.76    0.06
  -8  -2  -9    0.86    0.06
   8   2   9    0.75    0.07
  -8   2  -9    0.73    0.07
  -9  -2  -9    3.16    0.14
   9  -2   9    2.94    0.14
  -9  -2  -9    2.97    0.13
   9   2   9    2.90    0.14
  -9   2  -9    2.94    0.14
  10  -2   9    0.11    0.04
 -10  -2  -9    0.11    0.03
 -10  -2  -9    0.10    0.04
 -10  -2  -9    0.14    0.03
 -10   2  -9    0.06    0.04
  11  -2   9    1.87    0.10
 -11  -2  -9    2.00    0.10
 -11  -2  -9    1.80    0.09
 -11   2  -9    1.90    0.10
  12  -2   9    5.63    0.24
 -12  -2  -9    5.98    0.24
  12  -2   9    6.08    0.24
 -12   2  -9    5.91    0.24
  13  -2   9    3.90    0.16
 -13  -2  -9    4.04    0.16
  13  -2   9    3.86    0.16
 -13   2  -9    3.88    0.17
 -14  -3   9    2.46    0.11
  14  -3  -9    2.61    0.12
 -13  -3   9    2.13    0.11
  13  -3  -9    2.26    0.12
  13   3  -9    2.05    0.12
  12  -3  -9    0.27    0.04
  12  -3  -9    0.33    0.05
 -12  -3   9    0.25    0.04
  12   3  -9    0.28    0.05
  11  -3  -9   32.91    1.22
 -11  -3   9   32.07    1.22
  11  -3  -9   32.38    1.26
  11   3  -9   31.41    1.32
 -10  -3   9    9.97    0.41
  10  -3  -9   10.89    0.42
  10  -3  -9   10.59    0.41
  10   3  -9    9.89    0.44
  -9  -3   9    4.32    0.19
   9  -3  -9    4.47    0.21
   9  -3  -9    4.62    0.19
  -9  -3   9    4.00    0.26
   9  -3  -9    4.76    0.20
   9   3  -9    4.59    0.21
  -8  -3   9   38.45    1.44
   8  -3  -9   38.20    1.56
  -8  -3   9   36.25    2.02
   8  -3  -9   38.71    1.49
   8  -3  -9   37.38    1.44
   8   3  -9   40.54    1.56
   7  -3  -9    7.72    0.31
   7  -3  -9    7.51    0.33
  -7  -3   9    7.74    0.42
   7  -3  -9    7.50    0.31
  -7  -3   9    8.11    0.31
   7   3  -9    8.21    0.33
   6  -3  -9   12.29    0.47
   6  -3  -9   11.78    0.50
  -6  -3   9   11.79    0.64
   6   3  -9   11.87    0.50
  -5  -3   9    0.07    0.02
   5  -3  -9    0.09    0.02
   4  -3  -9    0.89    0.06
  -4  -3   9    0.85    0.06
   4   3  -9    0.79    0.06
  -3  -3   9   43.40    2.29
  -2  -3   9   55.11    2.92
  -1  -3   9   22.49    1.19
   0  -3  -9   32.30    1.47
  -1  -3  -9   47.90    2.30
  -1  -3  -9   53.21    2.67
  -2  -3  -9   48.20    2.20
  -2  -3  -9   48.26    2.55
  -3  -3  -9    2.93    0.15
  -3  -3  -9    2.96    0.18
  -4  -3  -9    3.71    0.22
  -4  -3  -9    3.56    0.17
  -4  -3  -9    3.91    0.19
  -5  -3  -9   11.63    0.52
  -5  -3  -9   11.31    0.61
  -5  -3  -9   11.18    0.43
   5  -3   9   10.53    0.44
   6  -3   9   31.15    1.17
  -6  -3  -9   30.71    1.17
  -6  -3  -9   30.74    1.66
   6  -3   9   32.23    1.18
  -6  -3  -9   32.39    1.42
  -6  -3  -9   30.91    1.17
   6   3   9   29.05    1.18
  -7  -3  -9   10.23    0.45
  -7  -3  -9    9.11    0.54
   7  -3   9    9.34    0.38
   7  -3   9    9.50    0.38
  -7  -3  -9    9.46    0.35
  -7  -3  -9   10.07    0.37
   7   3   9    9.33    0.38
  -8  -3  -9    7.37    0.35
  -8  -3  -9    7.68    0.29
   8  -3   9    7.47    0.29
  -8  -3  -9    7.60    0.27
  -8  -3  -9    6.25    0.42
   8  -3   9    7.11    0.30
  -9  -3  -9   11.58    0.64
   9  -3   9   12.27    0.49
  -9  -3  -9   12.27    0.58
  -9  -3  -9   13.03    0.48
  -9  -3  -9   12.68    0.45
 -10  -3  -9   22.51    1.23
  10  -3   9   24.48    0.92
 -10  -3  -9   24.86    0.91
 -10  -3  -9   24.58    0.87
 -11  -3  -9   37.02    1.36
 -11  -3  -9   35.04    1.29
  11  -3   9   36.20    1.38
  11  -3   9   37.07    1.37
 -12  -3  -9    4.41    0.18
  12  -3   9    4.37    0.18
  12  -3   9    4.27    0.18
 -13  -3  -9    0.67    0.04
  13  -3   9    0.74    0.05
  13  -3   9    0.73    0.05
 -13   3  -9    0.63    0.05
  14  -4  -9    0.23    0.04
  13  -4  -9    4.28    0.19
 -13  -4   9    4.25    0.18
  13  -4  -9    4.85    0.19
  13   4  -9    4.28    0.20
  12  -4  -9    0.96    0.07
 -12  -4   9    0.69    0.06
  12  -4  -9    0.78    0.06
  12   4  -9    0.70    0.07
  11  -4  -9   16.28    0.64
 -11  -4   9   16.52    0.62
  11  -4  -9   15.62    0.63
  11   4  -9   15.85    0.67
  10  -4  -9    0.75    0.07
 -10  -4   9    0.70    0.06
  10  -4  -9    0.76    0.06
  10   4  -9    0.70    0.07
   9  -4  -9   15.37    0.59
  -9  -4   9   13.09    0.81
   9  -4  -9   15.54    0.60
  -9  -4   9   15.75    0.58
   9   4  -9   15.54    0.63
  -8  -4   9   17.92    0.67
  -8  -4   9   16.48    0.93
   8  -4  -9   17.68    0.69
   8  -4  -9   17.25    0.67
   8   4  -9   17.98    0.73
  -7  -4   9   17.44    0.66
   7  -4  -9   16.21    0.65
  -7  -4   9   16.80    0.91
   7  -4  -9   17.52    0.68
   7  -4  -9   17.39    0.66
   7   4  -9   17.64    0.71
   6  -4  -9   35.36    1.38
   6  -4  -9   34.38    1.32
  -6  -4   9   35.50    1.33
   6  -4  -9   34.72    1.33
  -6  -4   9   36.32    1.87
   6   4  -9   36.37    1.44
   5  -4  -9   10.67    0.42
   5  -4  -9   10.44    0.41
  -5  -4   9   11.02    0.57
   5   4  -9   10.63    0.45
  -4  -4   9    0.06    0.02
   4  -4  -9    0.06    0.02
   3  -4  -9   39.27    1.70
  -3  -4   9   44.69    2.21
   2  -4  -9    2.85    0.15
  -2  -4   9    3.30    0.17
  -1  -4   9   31.88    1.65
   1  -4  -9   30.53    1.42
   0  -4  -9   36.26    1.65
  -1  -4  -9   75.39    3.43
  -2  -4  -9    0.31    0.04
  -2  -4  -9    0.31    0.04
  -3  -4  -9   48.11    2.15
  -3  -4  -9   46.37    2.50
  -4  -4  -9   25.41    1.29
   4  -4   9   23.88    0.92
  -4  -4  -9   26.96    1.11
  -4  -4  -9   24.21    0.91
  -4  -4  -9   20.59    0.97
   4  -4   9   24.25    0.92
  -5  -4  -9    1.91    0.10
  -5  -4  -9    1.82    0.08
  -5  -4  -9    1.73    0.09
   5  -4   9    1.98    0.10
  -5  -4  -9    2.03    0.11
  -5  -4  -9    1.93    0.13
   5  -4   9    1.88    0.09
  -6  -4  -9    0.71    0.06
   6  -4   9    0.64    0.06
  -6  -4  -9    0.63    0.06
   6  -4   9    0.56    0.05
  -6  -4  -9    0.55    0.07
  -6  -4  -9    0.61    0.04
  -6  -4  -9    0.60    0.05
   6   4   9    0.61    0.06
   7  -4   9    0.70    0.05
  -7  -4  -9    0.64    0.05
   7  -4   9    0.74    0.07
  -7  -4  -9    0.61    0.05
  -7  -4  -9    0.59    0.08
  -7  -4  -9    0.62    0.06
  -8  -4  -9    0.26    0.04
   8  -4   9    0.15    0.04
  -8  -4  -9    0.20    0.04
  -8  -4  -9    0.21    0.03
  -9  -4  -9    2.12    0.13
   9  -4   9    1.94    0.11
  -9  -4  -9    2.25    0.10
  -9  -4  -9    2.09    0.14
  -9  -4  -9    2.20    0.10
  10  -4   9    1.39    0.09
 -10  -4  -9    1.25    0.09
 -10  -4  -9    1.54    0.08
 -10  -4  -9    1.43    0.07
 -10  -4  -9    1.25    0.10
 -11  -4  -9    0.15    0.03
  11  -4   9    0.15    0.03
 -11  -4  -9    0.14    0.02
  11  -4   9    0.12    0.03
 -12  -4  -9    1.62    0.08
  12  -4   9    1.81    0.09
  12  -4   9    1.78    0.09
  13  -4   9    0.31    0.03
  14   5  -9    0.07    0.03
  13  -5  -9    2.82    0.13
  13  -5  -9    2.52    0.12
  12  -5  -9   22.13    0.81
  12  -5  -9   21.04    0.84
  12   5  -9   20.56    0.88
  11  -5  -9    4.47    0.19
  11  -5  -9    4.68    0.19
 -11  -5   9    3.94    0.18
  11   5  -9    4.20    0.20
  10  -5  -9    0.03    0.04
  10  -5  -9    0.06    0.03
 -10  -5   9    0.04    0.03
  10   5  -9    0.04    0.03
   9  -5  -9    2.29    0.12
  -9  -5   9    2.24    0.11
   9  -5  -9    2.43    0.11
   9  -5  -9    2.56    0.12
   9   5  -9    2.24    0.12
   8  -5  -9    1.68    0.08
   8  -5  -9    1.52    0.09
  -8  -5   9    1.70    0.09
  -8  -5   9    1.65    0.11
   8  -5  -9    1.74    0.10
   8   5  -9    1.64    0.10
  -7  -5   9    0.20    0.03
   7  -5  -9    0.25    0.03
   7  -5  -9    0.17    0.03
  -7  -5   9    0.22    0.03
   7  -5  -9    0.22    0.04
   7   5  -9    0.19    0.03
   6  -5  -9    6.55    0.26
   6  -5  -9    6.42    0.26
  -6  -5   9    6.02    0.25
  -6  -5   9    5.66    0.24
   6  -5  -9    6.82    0.25
  -6  -5   9    6.46    0.34
   5  -5  -9    0.32    0.03
  -5  -5   9    0.27    0.03
   5  -5  -9    0.31    0.03
  -5  -5   9    0.28    0.03
   5  -5  -9    0.37    0.04
   4  -5  -9    1.09    0.06
   4  -5  -9    1.17    0.06
  -4  -5   9    1.25    0.07
  -3  -5   9    0.15    0.02
   3  -5  -9    0.16    0.02
   3  -5  -9    0.15    0.02
  -2  -5   9   10.40    0.42
  -2  -5   9   10.86    0.55
   2  -5  -9    9.69    0.39
   1  -5  -9   23.62    1.09
   1  -5  -9   23.71    0.89
  -1  -5   9   24.42    1.26
   0  -5  -9   24.55    0.94
   0  -5  -9   26.12    1.16
  -1  -5  -9    0.57    0.04
  -1  -5  -9    0.66    0.05
  -1  -5  -9    0.47    0.04
  -2  -5  -9    0.11    0.03
  -2  -5  -9    0.11    0.02
   3  -5   9    0.29    0.03
   3  -5   9    0.33    0.04
  -3  -5  -9    0.36    0.05
  -3  -5  -9    0.40    0.03
  -3  -5  -9    0.40    0.05
  -3  -5  -9    0.40    0.04
   4  -5   9   20.54    0.84
   4  -5   9   21.41    0.85
  -4  -5  -9   22.86    1.19
  -4  -5  -9   24.34    1.03
  -4  -5  -9   22.60    0.84
  -4  -5  -9   22.13    0.80
   5  -5   9    0.19    0.03
  -5  -5  -9    0.19    0.04
  -5  -5  -9    0.20    0.04
  -5  -5  -9    0.19    0.03
   5  -5   9    0.20    0.04
  -6  -5  -9   16.82    0.75
  -6  -5  -9   15.78    0.87
  -6  -5  -9   16.17    0.61
  -6  -5  -9   16.42    0.58
  -6  -5  -9   14.33    0.60
   6  -5   9   16.11    0.61
   6  -5   9   16.71    0.62
   7  -5   9    1.59    0.09
  -7  -5  -9    1.30    0.07
  -7  -5  -9    1.50    0.08
  -7  -5  -9    1.52    0.10
  -8  -5  -9    0.13    0.02
  -8  -5  -9    0.21    0.05
  -8  -5  -9    0.15    0.04
   8  -5   9    0.19    0.04
  -8  -5  -9    0.24    0.04
  -9  -5  -9    3.02    0.18
   9  -5   9    3.45    0.15
  -9  -5  -9    2.92    0.17
  -9  -5  -9    3.36    0.14
  10  -5   9    0.14    0.03
 -10  -5  -9    0.11    0.03
 -10  -5  -9    0.12    0.03
  10  -5   9    0.11    0.03
  11  -5   9    9.50    0.37
  11  -5   9    9.55    0.37
 -11  -5  -9    9.39    0.35
  12  -5   9    0.06    0.02
 -12  -5  -9    0.05    0.02
  12  -5   9    0.05    0.02
  13  -6  -9    0.07    0.02
  13   6  -9    0.09    0.03
  12  -6  -9    0.90    0.06
  12  -6  -9    0.89    0.06
  11  -6  -9    2.51    0.12
  11  -6  -9    2.48    0.11
  11   6  -9    2.22    0.12
  10  -6  -9    0.27    0.03
  10  -6  -9    0.27    0.04
  10  -6  -9    0.25    0.04
  10   6  -9    0.21    0.04
   9  -6  -9    0.91    0.07
   9  -6  -9    0.90    0.06
   9  -6  -9    0.87    0.07
   8  -6  -9   11.37    0.45
   8  -6  -9   11.52    0.45
   8  -6  -9   10.98    0.44
   7  -6  -9    0.06    0.03
   7  -6  -9    0.04    0.03
   7  -6  -9    0.04    0.03
   7  -6  -9    0.02    0.02
   6  -6  -9   13.66    0.54
   6  -6  -9   14.76    0.53
  -6  -6   9   13.64    0.52
  -6  -6   9   13.85    0.74
   6  -6  -9   13.06    0.51
   6  -6  -9   14.29    0.55
  -5  -6   9    3.29    0.18
  -5  -6   9    3.10    0.13
   5  -6  -9    3.33    0.14
   5  -6  -9    3.04    0.14
   5  -6  -9    3.22    0.14
   4  -6  -9    0.03    0.02
  -4  -6   9    0.03    0.02
   4  -6  -9    0.02    0.02
   4  -6  -9    0.02    0.02
  -4  -6   9    0.03    0.02
   3  -6  -9   12.09    0.52
   3  -6  -9   13.77    0.50
  -3  -6   9   13.90    0.70
   3  -6  -9   13.34    0.52
   2  -6  -9    4.86    0.20
  -2  -6   9    4.65    0.21
  -2  -6   9    4.74    0.26
   2  -6  -9    4.71    0.19
   1  -6  -9    1.42    0.07
   1  -6  -9    1.36    0.07
  -1  -6   9    1.33    0.08
  -1  -6   9    1.27    0.08
   1  -6  -9    1.27    0.08
   0  -6   9    0.10    0.03
   0  -6  -9    0.20    0.03
   0  -6  -9    0.16    0.03
   0  -6  -9    0.13    0.02
   0  -6  -9    0.11    0.02
  -1  -6  -9    3.05    0.13
  -1  -6  -9    3.36    0.16
  -1  -6  -9    2.98    0.13
  -1  -6  -9    3.02    0.14
  -2  -6  -9    0.08    0.02
   2  -6   9    0.06    0.02
  -2  -6  -9    0.06    0.02
  -2  -6  -9    0.11    0.03
  -2  -6  -9    0.10    0.02
  -2  -6  -9    0.07    0.03
  -2  -6  -9    0.10    0.03
  -3  -6  -9    1.81    0.10
  -3  -6  -9    1.70    0.08
   3  -6   9    1.66    0.08
  -3  -6  -9    1.66    0.09
  -3  -6  -9    1.41    0.08
  -3  -6  -9    1.66    0.08
  -3  -6  -9    1.70    0.08
   4  -6   9    6.47    0.28
   4  -6   9    6.73    0.27
  -4  -6  -9    6.85    0.27
  -4  -6  -9    6.85    0.28
  -4  -6  -9    6.96    0.26
  -4  -6  -9    6.74    0.27
  -4  -6  -9    7.51    0.33
  -5  -6  -9    1.75    0.09
  -5  -6  -9    1.71    0.09
  -5  -6  -9    1.81    0.11
  -5  -6  -9    1.73    0.09
   5  -6   9    1.69    0.09
  -5  -6  -9    1.59    0.11
  -6  -6  -9    4.15    0.18
  -6  -6  -9    4.11    0.18
  -6  -6  -9    4.00    0.17
   6  -6   9    4.31    0.18
  -6  -6  -9    4.11    0.22
   7  -6   9   12.63    0.49
  -7  -6  -9   12.46    0.59
  -7  -6  -9   12.51    0.46
  -7  -6  -9   12.32    0.50
  -8  -6  -9    0.19    0.04
  -8  -6  -9    0.21    0.04
  -8  -6  -9    0.17    0.04
   8  -6   9    0.16    0.03
   8  -6   9    0.15    0.04
  -8  -6  -9    0.15    0.03
   9  -6   9   10.38    0.39
   9  -6   9   10.17    0.38
  -9  -6  -9   10.12    0.37
  -9  -6  -9    9.45    0.39
  -9  -6  -9    9.27    0.51
  -9  -6  -9    9.23    0.47
  10  -6   9    0.22    0.04
 -10  -6  -9    0.26    0.04
 -10  -6  -9    0.22    0.03
  10  -6   9    0.21    0.03
 -11  -6  -9    0.17    0.03
  11  -6   9    0.15    0.03
  11  -6   9    0.15    0.02
  12  -7  -9    0.03    0.02
  12   7  -9    0.00    0.02
  11  -7  -9    1.07    0.06
  11  -7  -9    0.94    0.06
  10  -7  -9   17.63    0.68
  10  -7  -9   16.81    0.66
   9  -7  -9    1.21    0.07
   9  -7  -9    1.28    0.08
   9  -7  -9    1.14    0.07
   8  -7  -9    0.03    0.03
   8  -7  -9    0.04    0.02
   7  -7  -9    0.37    0.05
   7  -7  -9    0.29    0.03
  -7  -7   9    0.27    0.04
   6  -7  -9   12.38    0.48
  -6  -7   9   13.32    0.49
   6  -7  -9   12.70    0.51
   6  -7  -9   13.32    0.50
  -5  -7   9    2.23    0.13
   5  -7  -9    2.43    0.12
  -5  -7   9    2.32    0.10
   5  -7  -9    2.39    0.11
  -5  -7   9    2.31    0.10
  -5  -7   9    2.44    0.11
   5  -7  -9    2.31    0.11
   4  -7  -9    1.79    0.09
   4  -7  -9    1.55    0.08
  -4  -7   9    1.75    0.10
  -4  -7   9    1.86    0.08
  -4  -7   9    1.73    0.08
   4  -7  -9    1.79    0.10
  -4  -7   9    1.73    0.09
   3  -7  -9    0.61    0.05
   3  -7  -9    0.65    0.06
   3  -7  -9    0.71    0.07
  -3  -7   9    0.68    0.04
   2  -7  -9   13.54    0.54
  -2  -7   9   14.24    0.55
   2  -7  -9   13.41    0.51
  -2  -7   9   13.01    0.71
   2  -7  -9   13.27    0.55
   2  -7  -9   13.69    0.50
   1  -7  -9   34.99    1.34
  -1  -7   9   35.13    1.37
   1  -7  -9   35.29    1.30
   1  -7  -9   34.85    1.38
   1  -7  -9   34.58    1.24
  -1  -7   9   33.95    1.83
   0  -7   9   10.91    0.45
   0  -7  -9   10.97    0.41
   0  -7  -9   11.31    0.42
   0  -7   9   10.59    0.59
   0  -7  -9   11.32    0.44
   0  -7  -9   11.07    0.45
  -1  -7  -9   22.39    1.01
  -1  -7  -9   22.99    0.86
  -1  -7  -9   22.56    0.82
  -1  -7  -9   21.62    0.87
   1  -7   9   21.03    1.16
  -1  -7  -9   21.84    0.79
   1  -7   9   21.14    0.87
  -2  -7  -9    4.00    0.16
  -2  -7  -9    3.88    0.17
  -2  -7  -9    3.63    0.15
   2  -7   9    3.53    0.17
  -2  -7  -9    3.93    0.19
  -2  -7  -9    3.85    0.16
  -3  -7  -9   41.42    1.84
  -3  -7  -9   41.05    1.55
  -3  -7  -9   37.75    1.43
  -3  -7  -9   40.52    1.50
  -3  -7  -9   41.51    1.48
  -3  -7  -9   38.92    1.43
  -4  -7  -9    0.79    0.06
  -4  -7  -9    0.83    0.07
  -4  -7  -9    0.79    0.05
  -4  -7  -9    0.85    0.07
  -4  -7  -9    0.81    0.06
   4  -7   9    0.68    0.06
  -5  -7  -9    0.61    0.07
   5  -7   9    0.50    0.06
  -5  -7  -9    0.65    0.07
  -5  -7  -9    0.57    0.06
   5  -7   9    0.50    0.04
  -5  -7  -9    0.69    0.06
  -5  -7  -9    0.65    0.05
  -6  -7  -9    1.08    0.07
   6  -7   9    0.83    0.05
  -6  -7  -9    0.98    0.08
  -6  -7  -9    0.98    0.07
   6  -7   9    0.95    0.07
  -6  -7  -9    0.99    0.09
   7  -7   9   33.52    1.22
  -7  -7  -9   32.51    1.48
  -7  -7  -9   30.63    1.62
  -7  -7  -9   32.94    1.15
   7  -7   9   30.71    1.20
  -7  -7  -9   32.30    1.24
  -8  -7  -9    7.86    0.29
  -8  -7  -9    7.25    0.36
   8  -7   9    7.34    0.29
  -8  -7  -9    6.85    0.39
   8  -7   9    8.02    0.30
  -8  -7  -9    7.38    0.31
   9  -7   9    0.53    0.05
  -9  -7  -9    0.55    0.05
  -9  -7  -9    0.65    0.06
   9  -7   9    0.46    0.03
 -10  -7  -9    0.04    0.03
  10  -7   9    0.00    0.02
 -11  -7  -9    2.42    0.10
  11  -7   9    2.39    0.11
  11  -8  -9    0.32    0.04
  10  -8  -9    5.05    0.21
  10  -8  -9    4.85    0.20
   9  -8  -9    0.03    0.02
   9  -8  -9    0.03    0.02
   8  -8  -9   18.91    0.71
   8  -8  -9   18.33    0.74
   7  -8  -9    0.36    0.04
   7  -8  -9    0.29    0.04
   7  -8  -9    0.27    0.03
  -7  -8   9    0.25    0.04
   6  -8  -9    4.13    0.18
  -6  -8   9    4.08    0.17
  -6  -8   9    4.25    0.18
   6  -8  -9    4.30    0.18
   6  -8  -9    4.10    0.18
  -6  -8   9    3.97    0.16
   5  -8  -9    9.94    0.38
  -5  -8   9   10.07    0.37
   5  -8  -9    8.84    0.39
  -5  -8   9    9.84    0.36
   5  -8  -9    9.98    0.38
  -5  -8   9   10.23    0.38
  -4  -8   9    8.65    0.34
   4  -8  -9    8.48    0.33
  -4  -8   9    8.79    0.33
   4  -8  -9    8.69    0.34
   4  -8  -9    8.33    0.37
  -4  -8   9    8.54    0.32
   3  -8  -9    8.98    0.38
   3  -8  -9    8.86    0.37
  -3  -8   9    9.30    0.36
  -3  -8   9    8.87    0.35
   3  -8  -9    9.24    0.35
   3  -8  -9    9.41    0.35
  -3  -8   9    9.22    0.34
   2  -8  -9   13.77    0.50
   2  -8  -9   13.37    0.55
   2  -8  -9   13.33    0.51
   2  -8  -9   12.93    0.53
   1  -8  -9    0.88    0.07
   1  -8  -9    0.85    0.06
  -1  -8   9    0.79    0.07
   1  -8  -9    0.90    0.08
   1  -8  -9    0.94    0.08
   0  -8  -9   35.63    1.33
   0  -8  -9   34.33    1.41
   0  -8  -9   36.61    1.27
   0  -8  -9   36.08    1.38
   0  -8   9   35.42    1.41
  -1  -8  -9   10.52    0.40
  -1  -8  -9   10.68    0.42
  -1  -8  -9    9.84    0.43
  -1  -8  -9   10.67    0.39
   1  -8   9   10.05    0.43
  -2  -8  -9    1.88    0.11
   2  -8   9    1.86    0.11
  -2  -8  -9    1.82    0.11
  -2  -8  -9    2.16    0.11
  -2  -8  -9    1.77    0.09
  -2  -8  -9    1.89    0.09
  -3  -8  -9    0.01    0.03
  -3  -8  -9    0.02    0.02
  -3  -8  -9    0.00    0.04
  -3  -8  -9   -0.01    0.04
  -3  -8  -9    0.01    0.03
  -4  -8  -9    8.33    0.42
  -4  -8  -9    9.32    0.34
  -4  -8  -9    8.64    0.36
  -4  -8  -9    8.82    0.33
   5  -8   9    0.75    0.06
  -5  -8  -9    0.90    0.08
  -5  -8  -9    0.85    0.07
  -6  -8  -9    2.39    0.13
   6  -8   9    2.31    0.12
  -6  -8  -9    2.59    0.12
  -6  -8  -9    2.47    0.14
   7  -8   9    0.23    0.04
  -7  -8  -9    0.26    0.04
  -7  -8  -9    0.26    0.04
  -8  -8  -9    0.14    0.03
   8  -8   9    0.14    0.03
  -8  -8  -9    0.14    0.03
  -9  -8  -9    3.36    0.14
   9  -8   9    3.35    0.14
  -9  -8  -9    3.05    0.14
  10  -8   9    1.01    0.06
   9  -9  -9    0.05    0.02
   9  -9  -9    0.03    0.02
   9  -9  -9    0.05    0.03
   8  -9  -9    0.07    0.03
   8  -9  -9    0.04    0.02
   8  -9  -9    0.12    0.02
  -7  -9   9    1.65    0.08
  -7  -9   9    1.51    0.07
   7  -9  -9    1.44    0.10
   7  -9  -9    1.50    0.08
   7  -9  -9    1.43    0.08
  -6  -9   9    5.86    0.23
   6  -9  -9    6.55    0.25
   6  -9  -9    6.31    0.27
   6  -9  -9    6.19    0.25
  -6  -9   9    6.28    0.24
   6  -9  -9    5.76    0.25
  -6  -9   9    6.46    0.25
  -5  -9   9    0.06    0.03
  -5  -9   9    0.04    0.03
   5  -9  -9    0.05    0.03
   5  -9  -9    0.06    0.04
   5  -9  -9    0.03    0.04
  -5  -9   9    0.06    0.02
   4  -9  -9    6.87    0.31
   4  -9  -9    7.28    0.28
  -4  -9   9    7.26    0.28
   4  -9  -9    7.08    0.28
  -4  -9   9    6.84    0.27
  -4  -9   9    7.08    0.27
  -3  -9   9   42.36    1.54
  -3  -9   9   42.49    1.49
   3  -9  -9   43.81    1.50
   3  -9  -9   42.88    1.56
   3  -9  -9   39.28    1.62
   3  -9  -9   40.95    1.66
  -3  -9   9   41.76    1.54
   2  -9  -9   17.22    0.61
  -2  -9   9   16.17    0.61
   2  -9  -9   16.32    0.67
   2  -9  -9   16.05    0.65
  -2  -9   9   16.40    0.60
   2  -9  -9   16.31    0.62
  -2  -9   9   16.78    0.62
   1  -9  -9   18.98    0.74
  -1  -9   9   20.04    0.74
   1  -9  -9   19.05    0.79
  -1  -9   9   20.06    0.71
   1  -9  -9   19.52    0.78
   1  -9  -9   20.47    0.72
   0  -9   9    1.99    0.10
   0  -9  -9    2.07    0.11
   0  -9   9    1.92    0.09
   0  -9   9    1.80    0.11
   0  -9  -9    1.67    0.11
   0  -9  -9    1.77    0.08
   0  -9  -9    1.89    0.11
   1  -9   9   25.37    0.89
   1  -9   9   22.91    0.96
  -1  -9  -9   24.87    0.87
  -1  -9  -9   23.07    0.90
  -1  -9  -9   22.75    0.96
  -1  -9  -9   25.57    0.95
  -2  -9  -9    0.04    0.04
   2  -9   9    0.13    0.04
  -2  -9  -9    0.06    0.04
  -2  -9  -9    0.03    0.02
   2  -9   9    0.02    0.03
   3  -9   9    8.16    0.33
  -3  -9  -9    9.11    0.36
  -4  -9  -9    0.15    0.04
  -4  -9  -9    0.19    0.03
  -4  -9  -9    0.16    0.04
  -5  -9  -9    6.21    0.26
  -5  -9  -9    5.97    0.24
  -6  -9  -9    0.15    0.03
  -6  -9  -9    0.10    0.04
   7  -9   9    0.27    0.03
  -7  -9  -9    0.31    0.04
   8  -9   9    1.49    0.07
  -8  -9  -9    1.45    0.08
   8 -10  -9    0.48    0.04
  -8 -10   9    0.46    0.03
  -7 -10   9    1.22    0.06
   7 -10  -9    1.12    0.08
   7 -10  -9    1.28    0.07
  -7 -10   9    1.21    0.07
   6 -10  -9    0.17    0.03
   6 -10  -9    0.17    0.04
  -6 -10   9    0.19    0.02
  -6 -10   9    0.15    0.03
  -6 -10   9    0.14    0.03
   5 -10  -9    6.28    0.28
  -5 -10   9    6.86    0.25
   5 -10  -9    6.52    0.26
   5 -10  -9    6.34    0.26
  -5 -10   9    6.28    0.25
  -5 -10   9    7.06    0.26
  -4 -10   9   27.00    0.97
   4 -10  -9   25.50    1.05
   4 -10  -9   27.39    0.95
  -4 -10   9   25.61    0.94
   4 -10  -9   26.31    0.98
  -4 -10   9   26.23    0.97
  -3 -10   9    0.16    0.03
   3 -10  -9    0.08    0.04
  -3 -10   9    0.14    0.02
   3 -10  -9    0.07    0.04
  -3 -10   9    0.13    0.04
   3 -10  -9    0.09    0.02
   2 -10  -9    2.59    0.14
  -2 -10   9    2.71    0.12
   2 -10  -9    2.90    0.14
  -2 -10   9    2.82    0.13
  -2 -10   9    2.66    0.11
   1 -10  -9    1.77    0.11
  -1 -10   9    1.86    0.10
  -1 -10   9    1.86    0.08
   1 -10  -9    1.92    0.11
   1 -10  -9    1.75    0.10
  -1 -10   9    1.81    0.09
   0 -10   9    3.56    0.16
   0 -10  -9    3.58    0.16
   0 -10  -9    3.58    0.17
   0 -10  -9    3.32    0.17
   0 -10   9    3.54    0.15
   1 -10   9   20.74    0.76
   1 -10   9   19.05    0.82
  -1 -10  -9   21.00    0.81
   1 -10   9   21.29    0.74
  -2 -10  -9    0.42    0.05
   2 -10   9    0.44    0.05
   2 -10   9    0.45    0.04
  -3 -10  -9    6.68    0.28
   3 -10   9    6.41    0.25
  -4 -10  -9    7.98    0.32
   4 -10   9    7.60    0.29
  -5 -10  -9    0.01    0.03
   5 -10   9    0.00    0.02
  -6 -10  -9   13.10    0.52
   7 -10   9    0.52    0.03
  -6 -11   9   22.68    0.83
  -5 -11   9    0.02    0.03
  -5 -11   9    0.02    0.01
  -5 -11   9    0.03    0.01
  -4 -11   9    0.42    0.04
  -4 -11   9    0.47    0.03
  -4 -11   9    0.52    0.03
  -4 -11   9    0.49    0.05
  -3 -11   9    7.00    0.25
  -3 -11   9    6.69    0.25
  -3 -11   9    6.33    0.25
  -3 -11   9    7.04    0.26
   3 -11  -9    5.88    0.28
  -2 -11   9    1.32    0.08
  -2 -11   9    1.36    0.06
  -2 -11   9    1.27    0.06
  -2 -11   9    1.28    0.07
   2 -11  -9    1.12    0.08
  -1 -11   9    3.45    0.15
  -1 -11   9    3.48    0.14
  -1 -11   9    3.59    0.14
   0 -11   9    1.96    0.10
   0 -11   9    2.11    0.09
   0 -11   9    2.07    0.09
   1 -11   9    0.04    0.02
   1 -11   9    0.03    0.02
   1 -11   9    0.04    0.03
  -1 -11  -9    0.02    0.03
   2 -11   9    3.11    0.13
  -2 -11  -9    3.30    0.15
  -3 -11  -9    5.21    0.22
  -4 -11  -9    4.44    0.19
 -15   0  10    0.01    0.03
  14   0 -10    1.79    0.10
  14   0 -10    1.76    0.09
 -14   0  10    2.04    0.10
 -13   0  10    0.35    0.05
  12   0 -10    1.79    0.11
 -12   0  10    1.87    0.11
  11   0 -10    0.00    0.03
 -11   0  10    0.05    0.03
  10   0 -10    5.54    0.25
 -10   0  10    5.36    0.23
  -9   0  10    0.01    0.03
   9   0 -10    0.05    0.03
   8   0 -10   14.27    0.57
  -8   0  10   13.04    0.53
   7   0 -10    0.05    0.02
   6   0 -10   16.90    0.70
   5   0 -10    0.02    0.02
   4   0 -10   26.37    1.08
  -3   0  10    0.03    0.02
  -2   0  10    1.79    0.11
  -1   0  10    0.02    0.02
   0   0 -10   98.53    5.69
  -1   0 -10    0.11    0.03
  -2   0 -10  135.35    7.14
  -3   0 -10    0.08    0.04
  -4   0 -10   15.24    0.70
  -5   0 -10    0.03    0.02
  -6   0 -10    1.46    0.08
  -6   0 -10    1.53    0.09
   6   0  10    1.32    0.08
   7   0  10    0.03    0.03
  -7   0 -10    0.00    0.03
   8   0  10   31.94    1.23
  -8   0 -10   32.61    1.22
  -9   0 -10    0.04    0.04
   9   0  10    0.04    0.04
 -10   0 -10    3.90    0.16
  10   0  10    4.23    0.19
 -10   0 -10    4.34    0.18
  11   0  10    0.01    0.03
 -11   0 -10    0.02    0.03
 -12   0 -10   20.76    0.76
  12   0  10   19.24    0.76
 -13   0 -10    0.03    0.02
 -15  -1  10    1.04    0.06
 -15   1  10    1.02    0.07
  14  -1 -10    0.40    0.05
 -14  -1  10    0.28    0.04
  14   1 -10    0.28    0.04
  14   1 -10    0.30    0.04
 -14   1  10    0.27    0.04
 -13  -1  10    1.34    0.09
  13  -1 -10    1.38    0.09
  13  -1 -10    1.39    0.09
  13   1 -10    1.34    0.09
 -13   1  10    1.31    0.09
 -12  -1  10    0.73    0.07
  12  -1 -10    0.62    0.07
  12  -1 -10    0.70    0.07
 -12   1  10    0.73    0.07
  12   1 -10    0.70    0.07
 -11  -1  10    0.09    0.04
  11  -1 -10    0.07    0.04
  11  -1 -10    0.07    0.04
 -11   1  10    0.05    0.04
  11   1 -10    0.07    0.04
  10  -1 -10    0.51    0.06
 -10  -1  10    0.47    0.05
  10   1 -10    0.53    0.07
 -10   1  10    0.31    0.04
  -9  -1  10    9.13    0.36
   9  -1 -10    8.95    0.38
   9  -1 -10    8.55    0.36
   9  -1 -10    8.12    0.35
   9   1 -10    9.37    0.38
   8  -1 -10    3.32    0.15
   8  -1 -10    3.42    0.15
   8  -1 -10    3.65    0.16
  -8  -1  10    3.33    0.15
  -8   1  10    3.26    0.15
   8   1 -10    3.36    0.16
   7  -1 -10   15.11    0.60
   7  -1 -10   14.38    0.58
   7   1 -10   14.07    0.60
   6  -1 -10    6.63    0.31
   6   1 -10    7.72    0.31
   5  -1 -10  169.57    7.10
  -5  -1  10  177.09    9.24
   5   1 -10  179.16    7.14
   4  -1 -10    2.54    0.12
  -4  -1  10    2.75    0.15
  -3  -1  10   13.72    0.73
  -2  -1  10    0.14    0.03
  -1  -1  10    0.71    0.06
   0  -1 -10    8.34    0.45
  -1  -1 -10    1.98    0.13
  -2  -1 -10   16.60    0.89
  -3  -1 -10  111.21    5.94
  -3  -1 -10  113.47    5.13
  -4  -1 -10    3.50    0.21
  -5  -1 -10    4.28    0.28
  -5  -1 -10    5.00    0.23
  -5   1 -10    4.93    0.23
  -6  -1 -10    0.04    0.02
   6  -1  10    0.04    0.03
  -6  -1 -10    0.07    0.03
   6   1  10    0.09    0.03
  -7  -1 -10    4.39    0.21
  -7  -1 -10    4.46    0.18
   7  -1  10    3.98    0.18
   7  -1  10    4.17    0.19
   7   1  10    4.38    0.19
  -7   1 -10    4.12    0.19
   8  -1  10    8.00    0.32
  -8  -1 -10    7.90    0.32
   8  -1  10    8.17    0.33
  -8   1 -10    7.94    0.32
   8   1  10    7.91    0.33
   9  -1  10    7.09    0.29
  -9  -1 -10    6.78    0.29
   9  -1  10    7.47    0.30
  -9   1 -10    7.20    0.29
   9   1  10    7.14    0.30
 -10  -1 -10    0.44    0.05
  10  -1  10    0.32    0.04
 -10  -1 -10    0.52    0.05
 -10   1 -10    0.44    0.05
  10   1  10    0.36    0.05
 -11  -1 -10    2.00    0.11
  11  -1  10    2.19    0.11
  11   1  10    2.05    0.10
 -11   1 -10    2.07    0.11
 -12  -1 -10    5.85    0.23
  12  -1  10    5.76    0.23
  12  -1  10    5.65    0.23
 -12   1 -10    5.60    0.23
  13  -1  10    0.08    0.03
 -13  -1 -10    0.10    0.03
 -13   1 -10    0.11    0.03
 -15  -2  10    0.41    0.04
 -14  -2  10    0.25    0.04
  14  -2 -10    0.22    0.04
 -14   2  10    0.22    0.04
  13  -2 -10    7.37    0.31
 -13  -2  10    7.49    0.30
 -13   2  10    7.21    0.31
  13   2 -10    7.33    0.32
 -12  -2  10    0.34    0.05
  12  -2 -10    0.33    0.04
  12  -2 -10    0.42    0.05
  12   2 -10    0.46    0.05
 -12   2  10    0.25    0.04
  11  -2 -10    0.81    0.06
 -11  -2  10    0.90    0.07
  11  -2 -10    0.78    0.07
  11  -2 -10    0.83    0.08
 -11   2  10    0.68    0.07
  10  -2 -10   19.05    0.73
  10  -2 -10   18.82    0.74
  10  -2 -10   18.58    0.78
 -10  -2  10   18.50    0.72
  10   2 -10   18.78    0.78
   9  -2 -10    0.11    0.03
   9  -2 -10    0.12    0.04
   9  -2 -10    0.11    0.03
  -9  -2  10    0.11    0.03
   9   2 -10    0.08    0.03
   8  -2 -10    8.90    0.36
   8  -2 -10    8.46    0.36
  -8  -2  10    9.13    0.36
   8  -2 -10    9.13    0.38
   8   2 -10    9.12    0.38
   7  -2 -10   10.58    0.44
  -7  -2  10   10.63    0.41
  -7  -2  10   10.11    0.56
   7  -2 -10    9.83    0.41
   7  -2 -10   10.48    0.41
   7   2 -10   10.60    0.44
  -6  -2  10    0.12    0.02
   6  -2 -10    0.06    0.03
   6  -2 -10    0.06    0.02
   6   2 -10    0.14    0.03
   5  -2 -10   21.69    0.90
  -5  -2  10   22.75    1.16
   5   2 -10   21.28    0.90
   4  -2 -10    2.15    0.11
  -4  -2  10    2.37    0.13
   4   2 -10    1.93    0.10
  -3  -2  10    4.01    0.22
  -2  -2  10   33.43    1.76
  -1  -2  10    3.97    0.22
  -1  -2 -10   47.26    2.50
  -2  -2 -10   22.82    1.19
  -2  -2 -10   21.99    1.03
  -3  -2 -10    0.06    0.03
  -3  -2 -10    0.06    0.02
  -4  -2 -10    4.33    0.25
  -4  -2 -10    4.19    0.20
  -4  -2 -10    4.52    0.21
  -5  -2 -10    0.10    0.04
  -5  -2 -10    0.04    0.02
   5  -2  10    0.05    0.03
  -6  -2 -10   19.25    1.08
   6  -2  10   19.75    0.77
   6  -2  10   19.43    0.76
  -6  -2 -10   21.65    0.92
  -6  -2 -10   20.09    0.76
  -6  -2 -10   19.88    0.76
   6   2  10   19.83    0.77
  -7  -2 -10    3.89    0.16
   7  -2  10    3.67    0.17
  -7  -2 -10    3.75    0.19
   7  -2  10    3.77    0.16
   7   2  10    3.74    0.17
  -8  -2 -10    0.54    0.06
  -8  -2 -10    0.55    0.06
   8  -2  10    0.39    0.04
   8  -2  10    0.50    0.05
  -8   2 -10    0.49    0.05
   8   2  10    0.64    0.07
  -9  -2 -10   22.23    0.84
   9  -2  10   21.90    0.85
   9  -2  10   22.59    0.84
  -9  -2 -10   21.99    0.79
   9   2  10   21.56    0.85
  -9   2 -10   22.06    0.84
 -10  -2 -10   27.26    1.56
 -10  -2 -10   30.93    1.16
  10  -2  10   32.14    1.17
 -10  -2 -10   31.52    1.10
 -10   2 -10   32.19    1.17
 -11  -2 -10    3.04    0.13
 -11  -2 -10    2.86    0.12
  11  -2  10    2.95    0.14
 -11   2 -10    2.75    0.14
 -12  -2 -10    2.85    0.12
  12  -2  10    2.72    0.13
  12  -2  10    2.76    0.13
 -12   2 -10    2.73    0.13
  13  -2  10    0.04    0.02
 -13  -2 -10    0.02    0.02
  13  -2  10    0.05    0.02
 -13   2 -10    0.04    0.02
  14  -3 -10    1.47    0.09
 -14  -3  10    1.51    0.08
  13  -3 -10   15.49    0.61
 -13  -3  10   15.84    0.60
  13   3 -10   15.50    0.65
 -12  -3  10    2.27    0.11
  12  -3 -10    2.18    0.12
  12  -3 -10    1.94    0.10
  12   3 -10    2.02    0.12
  11  -3 -10    0.60    0.05
  11  -3 -10    0.51    0.06
 -11  -3  10    0.46    0.05
  11   3 -10    0.57    0.07
  10  -3 -10   11.79    0.47
 -10  -3  10   11.82    0.46
  10  -3 -10   10.90    0.50
  10  -3 -10   12.37    0.47
  10   3 -10   11.86    0.50
  -9  -3  10    2.38    0.12
   9  -3 -10    2.57    0.12
   9  -3 -10    2.43    0.13
   9  -3 -10    2.45    0.13
   9   3 -10    2.43    0.13
   8  -3 -10    5.72    0.24
   8  -3 -10    5.98    0.24
   8  -3 -10    5.82    0.26
  -8  -3  10    5.81    0.24
  -8  -3  10    5.29    0.32
   8   3 -10    5.63    0.25
  -7  -3  10   21.76    1.20
   7  -3 -10   22.77    0.94
   7  -3 -10   22.00    0.87
   7  -3 -10   23.00    0.89
  -7  -3  10   22.90    0.86
   7   3 -10   23.90    0.94
  -6  -3  10    2.66    0.13
   6  -3 -10    2.80    0.13
   6  -3 -10    2.75    0.13
   6  -3 -10    2.74    0.12
  -6  -3  10    2.82    0.16
   6   3 -10    2.68    0.13
   5  -3 -10    2.39    0.11
   5  -3 -10    2.52    0.12
  -5  -3  10    2.59    0.14
   5   3 -10    2.55    0.12
   4  -3 -10   33.59    1.44
  -4  -3  10   39.22    1.87
   4   3 -10   33.33    1.44
   3  -3 -10   60.45    2.62
  -3  -3  10   69.92    3.82
  -2  -3  10   10.01    0.54
  -1  -3  10   52.41    2.86
   0  -3 -10   52.19    2.28
   0  -3 -10   48.00    2.03
  -1  -3 -10    6.37    0.32
  -1  -3 -10    7.02    0.37
  -2  -3 -10    7.62    0.36
  -2  -3 -10    7.79    0.42
  -3  -3 -10   39.29    2.05
  -3  -3 -10   37.73    1.54
  -3  -3 -10   39.32    1.77
  -4  -3 -10    9.40    0.41
  -4  -3 -10   10.41    0.55
  -4  -3 -10   10.20    0.47
  -5  -3 -10    5.87    0.27
  -5  -3 -10    5.47    0.32
   5  -3  10    5.79    0.23
  -5  -3 -10    5.64    0.23
   5  -3  10    5.59    0.23
  -5  -3 -10    5.42    0.23
  -6  -3 -10    0.46    0.05
  -6  -3 -10    0.48    0.07
  -6  -3 -10    0.42    0.05
  -6  -3 -10    0.53    0.05
   6  -3  10    0.33    0.04
   6  -3  10    0.33    0.04
   6   3  10    0.46    0.05
   7  -3  10    0.65    0.06
  -7  -3 -10    0.57    0.08
  -7  -3 -10    0.67    0.05
   7  -3  10    0.69    0.06
  -7  -3 -10    0.63    0.05
  -7  -3 -10    0.64    0.06
   7   3  10    0.48    0.05
  -8  -3 -10    4.34    0.18
  -8  -3 -10    4.11    0.17
   8  -3  10    4.23    0.18
  -8  -3 -10    4.07    0.21
   8  -3  10    4.12    0.19
   8   3  10    4.03    0.19
  -9  -3 -10   30.45    1.07
  -9  -3 -10   31.31    1.12
  -9  -3 -10   28.04    1.37
   9  -3  10   29.57    1.14
 -10  -3 -10   17.60    0.64
  10  -3  10   17.16    0.65
 -10  -3 -10   15.50    0.86
 -10  -3 -10   17.09    0.61
  11  -3  10    9.70    0.39
 -11  -3 -10    9.56    0.36
  11  -3  10    9.85    0.38
 -11  -3 -10   10.02    0.38
 -12  -3 -10    4.20    0.17
  12  -3  10    4.43    0.19
 -12  -3 -10    4.46    0.18
  12  -3  10    4.61    0.18
  13  -3  10    0.47    0.04
  13  -3  10    0.50    0.04
  14  -4 -10    6.50    0.27
  14   4 -10    7.03    0.26
 -13  -4  10    9.15    0.36
  13  -4 -10    8.87    0.38
  13  -4 -10    9.80    0.37
  13   4 -10    9.33    0.40
  12  -4 -10   30.95    1.15
 -12  -4  10   30.03    1.14
  12  -4 -10   29.72    1.18
  12   4 -10   29.96    1.24
 -11  -4  10    0.06    0.03
  11  -4 -10    0.03    0.04
  11  -4 -10    0.06    0.03
  11   4 -10    0.05    0.03
  10  -4 -10    7.36    0.31
  10  -4 -10    7.44    0.31
 -10  -4  10    7.70    0.31
  10   4 -10    7.43    0.33
  -9  -4  10   42.79    1.56
   9  -4 -10   40.85    1.62
   9  -4 -10   39.91    1.57
   9   4 -10   42.41    1.70
  -8  -4  10    0.03    0.03
  -8  -4  10    0.06    0.03
   8  -4 -10    0.03    0.03
   8  -4 -10    0.03    0.02
   8   4 -10    0.00    0.03
   7  -4 -10    7.38    0.30
   7  -4 -10    6.89    0.29
   7  -4 -10    7.73    0.30
  -7  -4  10    7.08    0.29
  -7  -4  10    7.10    0.39
   7   4 -10    7.19    0.31
  -6  -4  10    0.55    0.05
   6  -4 -10    0.61    0.04
  -6  -4  10    0.51    0.05
   6  -4 -10    0.55    0.05
   6   4 -10    0.57    0.05
   5  -4 -10    0.29    0.03
  -5  -4  10    0.32    0.03
   5  -4 -10    0.24    0.03
   5  -4 -10    0.26    0.04
   5  -4 -10    0.26    0.03
   5   4 -10    0.29    0.03
   4  -4 -10   11.69    0.52
   4  -4 -10   12.42    0.50
  -4  -4  10   13.55    0.67
   3  -4 -10    3.29    0.16
  -3  -4  10    3.70    0.19
  -2  -4  10    0.18    0.03
   2  -4 -10    0.20    0.03
   2  -4 -10    0.15    0.02
   1  -4 -10   89.10    3.82
   1  -4 -10   95.88    4.31
  -1  -4  10   99.11    5.46
   0  -4 -10   32.42    1.48
  -1  -4 -10    0.34    0.04
  -2  -4 -10   18.67    0.83
  -2  -4 -10   21.67    0.95
  -2  -4 -10   21.84    1.11
  -3  -4 -10    3.51    0.19
  -3  -4 -10    3.27    0.14
  -3  -4 -10    3.39    0.17
  -3  -4 -10    2.89    0.15
   4  -4  10    5.55    0.22
  -4  -4 -10    4.64    0.23
   4  -4  10    5.29    0.21
  -4  -4 -10    4.82    0.21
  -4  -4 -10    5.46    0.30
  -4  -4 -10    5.75    0.26
  -4  -4 -10    5.21    0.22
   5  -4  10  146.63    5.60
  -5  -4 -10  157.11    6.87
  -5  -4 -10  150.53    5.31
  -5  -4 -10  157.74    5.57
  -5  -4 -10  149.66    8.33
   5  -4  10  148.93    5.64
  -5  -4 -10  143.86    5.59
  -6  -4 -10    1.23    0.08
  -6  -4 -10    1.14    0.07
   6  -4  10    1.13    0.08
  -6  -4 -10    1.18    0.10
  -6  -4 -10    1.15    0.06
  -6  -4 -10    1.26    0.08
   6  -4  10    1.08    0.07
   6   4  10    1.19    0.08
   7  -4  10    1.39    0.09
  -7  -4 -10    1.29    0.09
   7  -4  10    1.39    0.08
  -7  -4 -10    1.18    0.11
  -7  -4 -10    1.26    0.07
  -7  -4 -10    1.36    0.07
  -8  -4 -10   25.92    1.20
  -8  -4 -10   26.30    0.94
   8  -4  10   26.46    1.00
  -8  -4 -10   25.71    0.98
  -9  -4 -10    4.34    0.18
   9  -4  10    4.38    0.19
  -9  -4 -10    4.23    0.24
  -9  -4 -10    4.19    0.22
  -9  -4 -10    4.54    0.18
  10  -4  10    1.05    0.08
 -10  -4 -10    1.01    0.06
 -10  -4 -10    0.95    0.08
 -10  -4 -10    0.97    0.06
 -10  -4 -10    0.81    0.08
  11  -4  10    1.94    0.09
  11  -4  10    1.88    0.10
 -11  -4 -10    1.86    0.09
 -11  -4 -10    1.76    0.09
 -11  -4 -10    1.77    0.08
  12  -4  10    0.05    0.02
 -12  -4 -10    0.04    0.02
  12  -4  10    0.07    0.03
  13  -4  10    0.57    0.04
  13  -5 -10    2.25    0.11
  13  -5 -10    2.60    0.12
  12  -5 -10    0.72    0.05
  12  -5 -10    0.76    0.06
  12   5 -10    0.66    0.06
  11  -5 -10    8.95    0.36
 -11  -5  10    7.95    0.34
  11  -5 -10    9.47    0.35
  11   5 -10    8.43    0.38
  10  -5 -10    3.66    0.16
 -10  -5  10    3.48    0.15
  10  -5 -10    3.83    0.17
  10   5 -10    3.34    0.17
  -9  -5  10    3.45    0.15
   9  -5 -10    2.98    0.15
   9  -5 -10    3.65    0.16
   9  -5 -10    3.49    0.15
   9   5 -10    3.65    0.17
  -8  -5  10    2.09    0.10
   8  -5 -10    2.15    0.11
   8  -5 -10    2.04    0.10
  -8  -5  10    1.99    0.14
   8  -5 -10    2.34    0.11
   8   5 -10    2.15    0.12
   7  -5 -10   23.59    0.90
   7  -5 -10   24.58    0.93
   7  -5 -10   23.52    0.89
  -7  -5  10   22.71    1.25
  -7  -5  10   23.44    0.89
   7   5 -10   23.62    0.97
   6  -5 -10    0.74    0.06
   6  -5 -10    0.77    0.06
  -6  -5  10    0.75    0.06
  -6  -5  10    0.69    0.05
   6  -5 -10    0.74    0.05
   5  -5 -10    9.13    0.36
   5  -5 -10    9.03    0.34
   5  -5 -10    9.14    0.35
  -5  -5  10    8.03    0.34
  -5  -5  10    8.93    0.47
  -4  -5  10   12.58    0.64
   4  -5 -10   12.02    0.48
   4  -5 -10   11.92    0.46
  -4  -5  10   11.41    0.46
   3  -5 -10    7.79    0.30
  -3  -5  10    8.14    0.42
   3  -5 -10    7.33    0.31
   2  -5 -10    1.71    0.08
   2  -5 -10    1.60    0.08
  -2  -5  10    1.81    0.10
   1  -5 -10   17.99    0.83
   1  -5 -10   17.82    0.68
  -1  -5  10   18.36    0.96
   0  -5 -10    0.75    0.05
   0  -5 -10    0.88    0.06
   0  -5 -10    0.81    0.05
  -1  -5 -10    8.07    0.34
  -1  -5 -10    8.89    0.40
  -1  -5 -10    8.33    0.33
  -2  -5 -10    0.08    0.03
   2  -5  10    0.06    0.02
  -2  -5 -10    0.04    0.02
  -3  -5 -10    2.58    0.11
  -3  -5 -10    2.73    0.16
   3  -5  10    2.64    0.12
  -3  -5 -10    2.58    0.12
   3  -5  10    2.56    0.12
  -3  -5 -10    2.86    0.14
   4  -5  10    1.61    0.09
  -4  -5 -10    1.76    0.08
   4  -5  10    1.66    0.08
  -4  -5 -10    1.88    0.12
  -4  -5 -10    2.00    0.11
  -4  -5 -10    1.90    0.09
  -5  -5 -10   31.74    1.38
  -5  -5 -10   30.90    1.07
  -5  -5 -10   29.63    1.60
   5  -5  10   30.43    1.13
  -5  -5 -10   29.92    1.13
   5  -5  10   30.65    1.14
  -5  -5 -10   27.29    1.12
   6  -5  10    0.65    0.06
  -6  -5 -10    0.40    0.03
   6  -5  10    0.50    0.04
  -6  -5 -10    0.39    0.06
  -6  -5 -10    0.61    0.05
  -6  -5 -10    0.44    0.05
  -6  -5 -10    0.36    0.05
  -7  -5 -10    2.07    0.10
   7  -5  10    2.56    0.12
  -7  -5 -10    2.31    0.13
  -7  -5 -10    2.40    0.11
  -8  -5 -10    6.05    0.30
  -8  -5 -10    6.11    0.23
  -8  -5 -10    5.32    0.23
   8  -5  10    6.31    0.25
  -9  -5 -10   12.73    0.64
  -9  -5 -10   14.49    0.50
  -9  -5 -10   13.32    0.71
   9  -5  10   14.27    0.54
  10  -5  10    0.07    0.02
  10  -5  10    0.10    0.03
 -10  -5 -10    0.07    0.03
 -10  -5 -10    0.09    0.03
 -11  -5 -10    1.29    0.07
  11  -5  10    1.33    0.08
  11  -5  10    1.35    0.07
  12  -5  10    0.41    0.04
  12  -5  10    0.40    0.04
 -12  -5 -10    0.37    0.04
  13   6 -10    0.84    0.06
  12  -6 -10    0.12    0.03
  12  -6 -10    0.07    0.02
  11  -6 -10    9.34    0.38
  11  -6 -10    9.65    0.38
  10  -6 -10    0.17    0.03
  10  -6 -10    0.25    0.04
  10  -6 -10    0.21    0.03
   9  -6 -10    0.30    0.04
   9  -6 -10    0.33    0.04
   9  -6 -10    0.31    0.05
   8  -6 -10    4.13    0.18
   8  -6 -10    4.47    0.19
   8  -6 -10    4.45    0.19
   7  -6 -10   11.71    0.45
   7  -6 -10   10.67    0.42
   7  -6 -10   11.47    0.44
   7  -6 -10   11.79    0.46
  -6  -6  10   16.20    0.62
   6  -6 -10   17.06    0.66
  -6  -6  10   16.36    0.89
   6  -6 -10   17.00    0.63
   6  -6 -10   16.59    0.64
   5  -6 -10   11.53    0.46
   5  -6 -10   11.34    0.45
  -5  -6  10   11.63    0.61
   5  -6 -10   11.61    0.44
  -5  -6  10   11.54    0.42
   4  -6 -10    4.81    0.20
  -4  -6  10    4.94    0.27
   4  -6 -10    4.88    0.21
   4  -6 -10    5.35    0.20
  -3  -6  10    0.09    0.02
  -3  -6  10    0.04    0.02
   3  -6 -10    0.03    0.02
   3  -6 -10    0.08    0.02
   2  -6 -10   14.07    0.57
   2  -6 -10   14.66    0.55
  -2  -6  10   14.90    0.76
   2  -6 -10   13.91    0.58
  -1  -6  10    7.23    0.38
   1  -6 -10    7.12    0.28
   1  -6 -10    7.04    0.29
   0  -6 -10   15.94    0.65
   0  -6 -10   16.66    0.63
   0  -6 -10   16.88    0.76
   0  -6  10   16.71    0.88
  -1  -6 -10    0.42    0.05
  -1  -6 -10    0.27    0.04
   1  -6  10    0.36    0.03
  -1  -6 -10    0.30    0.03
  -1  -6 -10    0.37    0.04
  -2  -6 -10    2.55    0.11
  -2  -6 -10    2.89    0.12
  -2  -6 -10    2.92    0.13
  -2  -6 -10    2.64    0.12
   2  -6  10    2.60    0.11
  -2  -6 -10    2.88    0.15
  -3  -6 -10    0.40    0.04
  -3  -6 -10    0.39    0.04
  -3  -6 -10    0.43    0.05
   3  -6  10    0.39    0.03
  -3  -6 -10    0.41    0.04
  -3  -6 -10    0.42    0.04
   4  -6  10    0.03    0.02
  -4  -6 -10    0.05    0.03
  -4  -6 -10    0.02    0.03
  -4  -6 -10    0.09    0.03
  -4  -6 -10    0.02    0.03
   4  -6  10    0.03    0.03
   5  -6  10    2.83    0.14
  -5  -6 -10    3.10    0.16
   5  -6  10    2.92    0.12
  -5  -6 -10    2.98    0.14
  -5  -6 -10    3.03    0.13
  -5  -6 -10    2.84    0.14
  -5  -6 -10    2.79    0.18
   6  -6  10    5.36    0.23
  -6  -6 -10    5.42    0.27
  -6  -6 -10    5.16    0.21
  -6  -6 -10    5.39    0.23
  -6  -6 -10    5.51    0.23
  -7  -6 -10   15.90    0.75
  -7  -6 -10   15.93    0.59
   7  -6  10   16.68    0.63
  -7  -6 -10   15.98    0.64
   8  -6  10    1.53    0.09
  -8  -6 -10    1.57    0.09
  -8  -6 -10    1.61    0.08
  -8  -6 -10    1.41    0.10
  -8  -6 -10    1.45    0.10
  -9  -6 -10    7.74    0.29
   9  -6  10    7.71    0.31
  -9  -6 -10    7.27    0.31
   9  -6  10    7.43    0.29
 -10  -6 -10    1.25    0.07
  10  -6  10    1.45    0.08
  10  -6  10    1.39    0.07
 -10  -6 -10    1.43    0.08
 -11  -6 -10    0.86    0.05
  11  -6  10    0.88    0.05
  11  -6  10    0.81    0.06
  12  -7 -10    2.97    0.13
  11  -7 -10    1.46    0.07
  11  -7 -10    1.31    0.08
  11   7 -10    1.32    0.08
  10  -7 -10    2.37    0.11
  10  -7 -10    2.38    0.11
   9  -7 -10    1.64    0.08
   9  -7 -10    1.55    0.09
   8  -7 -10    1.17    0.08
   8  -7 -10    1.17    0.07
   7  -7 -10    0.10    0.03
  -7  -7  10    0.08    0.03
   7  -7 -10    0.09    0.04
   7  -7 -10    0.09    0.03
   6  -7 -10    0.14    0.03
  -6  -7  10    0.01    0.03
   6  -7 -10    0.03    0.03
   6  -7 -10    0.04    0.02
  -5  -7  10    7.80    0.31
   5  -7 -10    8.23    0.31
   5  -7 -10    8.07    0.31
  -5  -7  10    7.90    0.29
   5  -7 -10    7.60    0.32
  -4  -7  10    6.25    0.23
  -4  -7  10    5.93    0.33
   4  -7 -10    6.27    0.24
  -4  -7  10    6.26    0.24
   4  -7 -10    5.66    0.25
   4  -7 -10    6.03    0.24
   3  -7 -10   31.23    1.15
   3  -7 -10   31.80    1.11
   3  -7 -10   30.72    1.19
  -3  -7  10   29.32    1.62
  -3  -7  10   31.02    1.14
   3  -7 -10   30.92    1.22
   2  -7 -10    4.10    0.19
   2  -7 -10    4.33    0.17
   2  -7 -10    4.45    0.19
   2  -7 -10    4.30    0.18
  -2  -7  10    3.91    0.23
   1  -7 -10   39.33    1.44
   1  -7 -10   39.01    1.49
  -1  -7  10   37.74    1.52
   1  -7 -10   39.66    1.37
   1  -7 -10   37.95    1.52
  -1  -7  10   37.54    2.03
   0  -7 -10    4.86    0.19
   0  -7 -10    4.89    0.20
   0  -7 -10    4.59    0.20
   0  -7  10    4.51    0.26
  -1  -7 -10    1.00    0.07
  -1  -7 -10    0.98    0.06
   1  -7  10    0.90    0.07
  -1  -7 -10    0.94    0.07
  -1  -7 -10    1.04    0.07
  -2  -7 -10   16.30    0.64
  -2  -7 -10   16.64    0.59
  -2  -7 -10   17.05    0.62
  -2  -7 -10   14.98    0.59
  -2  -7 -10   16.05    0.75
  -3  -7 -10    8.11    0.30
  -3  -7 -10    8.11    0.38
  -3  -7 -10    8.19    0.33
  -3  -7 -10    8.10    0.32
  -3  -7 -10    7.47    0.31
  -4  -7 -10   27.17    1.06
  -4  -7 -10   27.53    1.02
  -4  -7 -10   26.84    0.98
  -4  -7 -10   27.10    1.25
  -5  -7 -10    9.93    0.38
   5  -7  10    8.97    0.38
  -5  -7 -10    9.78    0.46
  -5  -7 -10    9.57    0.39
  -5  -7 -10    9.66    0.36
   6  -7  10    0.17    0.02
  -6  -7 -10    0.16    0.04
  -6  -7 -10    0.16    0.03
  -6  -7 -10    0.13    0.04
  -6  -7 -10    0.17    0.04
   6  -7  10    0.18    0.04
   7  -7  10   24.75    0.92
  -7  -7 -10   24.95    0.87
  -7  -7 -10   22.67    1.21
   7  -7  10   23.13    0.90
  -7  -7 -10   24.01    1.11
  -7  -7 -10   24.45    0.93
   8  -7  10    6.53    0.26
  -8  -7 -10    6.23    0.26
   8  -7  10    6.01    0.24
  -8  -7 -10    6.51    0.25
   9  -7  10    2.51    0.11
   9  -7  10    2.29    0.10
  -9  -7 -10    2.44    0.11
  -9  -7 -10    2.34    0.11
  10  -7  10    0.37    0.04
 -10  -7 -10    0.36    0.04
 -10  -7 -10    0.33    0.03
  10  -8 -10    3.87    0.16
  10  -8 -10    3.70    0.16
   9  -8 -10    0.21    0.03
   9  -8 -10    0.11    0.03
   8  -8 -10    1.39    0.08
   8  -8 -10    1.41    0.08
   7  -8 -10   11.67    0.46
   7  -8 -10   12.96    0.48
  -7  -8  10   12.58    0.47
   7  -8 -10   12.55    0.50
   6  -8 -10   15.07    0.56
   6  -8 -10   14.06    0.58
  -6  -8  10   14.68    0.55
   6  -8 -10   14.53    0.54
  -5  -8  10    7.74    0.29
   5  -8 -10    8.24    0.31
   5  -8 -10    7.95    0.31
  -5  -8  10    8.14    0.31
  -5  -8  10    7.75    0.30
   5  -8 -10    7.07    0.32
   5  -8 -10    8.00    0.34
   4  -8 -10    0.19    0.03
  -4  -8  10    0.29    0.04
  -4  -8  10    0.13    0.04
   4  -8 -10    0.14    0.04
   4  -8 -10    0.18    0.04
  -4  -8  10    0.17    0.03
   3  -8 -10   11.61    0.48
   3  -8 -10   12.29    0.45
  -3  -8  10   12.27    0.44
  -3  -8  10   11.72    0.45
   3  -8 -10   11.97    0.46
  -3  -8  10   11.88    0.46
   3  -8 -10   11.73    0.49
   2  -8 -10   27.81    1.11
   2  -8 -10   28.57    1.05
   2  -8 -10   27.81    1.01
   2  -8 -10   27.55    1.09
   1  -8 -10    6.34    0.24
  -1  -8  10    5.74    0.26
   1  -8 -10    6.11    0.25
   1  -8 -10    6.17    0.26
   1  -8 -10    6.01    0.27
   0  -8 -10    1.07    0.08
   0  -8 -10    1.19    0.08
   0  -8 -10    1.25    0.07
   0  -8  10    0.98    0.08
   0  -8 -10    1.13    0.08
  -1  -8 -10    0.69    0.05
  -1  -8 -10    0.71    0.07
  -1  -8 -10    0.74    0.07
  -2  -8 -10   18.37    0.71
  -2  -8 -10   18.37    0.68
  -2  -8 -10   17.01    0.84
  -2  -8 -10   18.52    0.66
  -3  -8 -10    0.16    0.04
  -3  -8 -10    0.13    0.04
  -3  -8 -10    0.14    0.03
  -3  -8 -10    0.14    0.04
  -3  -8 -10    0.18    0.04
  -4  -8 -10    0.25    0.04
  -4  -8 -10    0.29    0.04
  -4  -8 -10    0.24    0.04
  -4  -8 -10    0.28    0.05
  -5  -8 -10    4.67    0.20
  -5  -8 -10    4.42    0.23
  -5  -8 -10    4.61    0.19
  -6  -8 -10    2.02    0.13
  -6  -8 -10    2.04    0.11
  -6  -8 -10    2.13    0.10
   6  -8  10    2.00    0.10
  -7  -8 -10    0.02    0.03
   7  -8  10    0.03    0.03
  -7  -8 -10    0.01    0.03
  -8  -8 -10    0.01    0.03
  -8  -8 -10    0.04    0.03
   8  -8  10    0.05    0.02
  -9  -8 -10   -0.01    0.02
   9  -8  10    0.00    0.02
  -9  -8 -10    0.00    0.02
   9  -9 -10    5.29    0.22
   9  -9 -10    5.61    0.22
   8  -9 -10    0.58    0.05
   8  -9 -10    0.59    0.06
   8  -9 -10    0.63    0.05
   7  -9 -10    4.39    0.17
  -7  -9  10    3.94    0.16
   7  -9 -10    4.13    0.19
  -7  -9  10    4.05    0.17
   7  -9 -10    4.07    0.18
   7  -9 -10    4.02    0.17
  -6  -9  10    5.69    0.22
   6  -9 -10    6.05    0.23
   6  -9 -10    5.50    0.23
   6  -9 -10    5.73    0.25
  -6  -9  10    5.67    0.22
   6  -9 -10    5.20    0.23
  -6  -9  10    5.77    0.23
   5  -9 -10    4.96    0.21
   5  -9 -10    4.93    0.20
  -5  -9  10    4.85    0.19
  -5  -9  10    5.02    0.19
   5  -9 -10    4.69    0.22
  -5  -9  10    5.10    0.21
   4  -9 -10    3.77    0.16
  -4  -9  10    3.63    0.15
   4  -9 -10    3.58    0.18
  -4  -9  10    3.68    0.16
  -4  -9  10    3.59    0.15
   4  -9 -10    3.99    0.17
   3  -9 -10   10.56    0.39
   3  -9 -10    9.93    0.42
  -3  -9  10   10.20    0.37
  -3  -9  10   10.07    0.38
  -3  -9  10   10.15    0.39
   3  -9 -10   10.20    0.39
   3  -9 -10    9.51    0.41
   2  -9 -10    1.60    0.11
  -2  -9  10    1.82    0.09
  -2  -9  10    1.71    0.08
  -2  -9  10    1.65    0.10
   2  -9 -10    1.52    0.10
   2  -9 -10    1.52    0.10
   2  -9 -10    1.56    0.08
  -1  -9  10   20.68    0.73
  -1  -9  10   20.45    0.75
   1  -9 -10   20.54    0.74
   1  -9 -10   19.87    0.76
   1  -9 -10   19.16    0.81
   1  -9 -10   20.09    0.79
   0  -9 -10    8.24    0.33
   0  -9 -10    7.79    0.36
   0  -9 -10    8.92    0.36
   0  -9 -10    8.72    0.33
   0  -9  10    8.33    0.36
   0  -9  10    9.15    0.34
   1  -9  10    0.76    0.07
  -1  -9 -10    0.71    0.08
  -1  -9 -10    0.82    0.08
  -1  -9 -10    0.69    0.05
  -2  -9 -10    1.05    0.08
   2  -9  10    1.02    0.07
  -2  -9 -10    0.98    0.06
  -2  -9 -10    1.11    0.08
  -3  -9 -10    4.34    0.20
   3  -9  10    4.15    0.17
  -4  -9 -10    1.29    0.09
  -4  -9 -10    1.24    0.07
  -4  -9 -10    1.01    0.08
  -5  -9 -10   13.34    0.50
  -5  -9 -10   13.68    0.54
  -6  -9 -10    0.06    0.04
  -6  -9 -10    0.04    0.03
  -7  -9 -10    0.81    0.06
   8  -9  10    0.30    0.03
  -8  -9 -10    0.28    0.03
   8 -10 -10    0.87    0.05
  -7 -10  10    0.23    0.03
  -7 -10  10    0.28    0.03
   7 -10 -10    0.27    0.03
  -6 -10  10    2.40    0.11
   6 -10 -10    2.16    0.12
   6 -10 -10    2.51    0.11
  -6 -10  10    2.35    0.10
  -5 -10  10    1.96    0.10
  -5 -10  10    1.93    0.08
   5 -10 -10    1.79    0.10
   5 -10 -10    1.75    0.10
   5 -10 -10    1.79    0.09
  -5 -10  10    1.72    0.08
   4 -10 -10    0.06    0.04
  -4 -10  10    0.09    0.02
   4 -10 -10    0.06    0.03
  -4 -10  10    0.05    0.03
  -4 -10  10    0.04    0.03
   4 -10 -10    0.05    0.02
  -3 -10  10    0.57    0.04
   3 -10 -10    0.45    0.05
  -3 -10  10    0.45    0.05
   3 -10 -10    0.50    0.04
  -3 -10  10    0.56    0.05
   3 -10 -10    0.47    0.06
   2 -10 -10    0.31    0.05
   2 -10 -10    0.37    0.05
  -2 -10  10    0.39    0.05
  -2 -10  10    0.44    0.04
  -2 -10  10    0.36    0.04
  -1 -10  10    1.70    0.09
  -1 -10  10    1.66    0.08
   1 -10 -10    1.43    0.10
  -1 -10  10    1.68    0.08
   1 -10 -10    1.74    0.10
   1 -10 -10    1.68    0.10
   0 -10 -10    7.12    0.28
   0 -10  10    7.29    0.29
   0 -10  10    7.20    0.27
   0 -10 -10    7.34    0.31
   1 -10  10    0.03    0.03
   1 -10  10    0.01    0.03
  -1 -10 -10    0.03    0.03
   2 -10  10    8.13    0.32
   2 -10  10    8.54    0.31
  -2 -10 -10    8.37    0.35
  -3 -10 -10    0.03    0.03
   3 -10  10    0.05    0.02
  -4 -10 -10    2.66    0.13
   4 -10  10    2.62    0.11
  -5 -10 -10    0.36    0.04
  -6 -10 -10    0.19    0.03
  -6 -11  10    0.21    0.02
  -5 -11  10    8.15    0.31
  -5 -11  10    8.35    0.31
  -4 -11  10    6.17    0.23
  -4 -11  10    6.09    0.22
  -4 -11  10    5.37    0.22
  -3 -11  10    0.51    0.05
  -3 -11  10    0.44    0.03
  -3 -11  10    0.52    0.03
  -3 -11  10    0.47    0.04
  -2 -11  10    0.10    0.03
  -2 -11  10    0.14    0.02
  -2 -11  10    0.07    0.03
  -1 -11  10    0.29    0.04
  -1 -11  10    0.29    0.03
  -1 -11  10    0.36    0.03
   0 -11  10    0.27    0.03
   0 -11  10    0.29    0.04
   0 -11  10    0.31    0.03
  -1 -11 -10    2.99    0.14
   1 -11  10    2.68    0.12
   1 -11  10    2.77    0.12
   1 -11  10    2.82    0.12
  -2 -11 -10    3.88    0.17
   2 -11  10    3.50    0.14
  -3 -11 -10    0.03    0.03
 -15   0  11    0.17    0.03
 -14   0  11    0.00    0.03
  14   0 -11    0.01    0.03
  13   0 -11    0.16    0.04
 -13   0  11    0.20    0.04
  13   0 -11    0.18    0.04
  12   0 -11    0.02    0.03
 -12   0  11    0.03    0.03
 -11   0  11   31.19    1.18
  11   0 -11   30.91    1.28
 -10   0  11   -0.01    0.03
  10   0 -11   -0.01    0.03
   9   0 -11    8.27    0.36
   8   0 -11    0.03    0.03
  -8   0  11    0.05    0.03
   7   0 -11  164.80    6.40
   7   0 -11  149.92    6.10
   6   0 -11    0.04    0.02
   4   0 -11    0.03    0.02
  -1   0 -11   93.55    4.93
  -2   0 -11    0.10    0.04
  -4   0 -11    0.04    0.02
  -5   0 -11    0.65    0.05
   5   0  11    0.63    0.06
   6   0  11    0.00    0.03
  -6   0 -11    0.05    0.03
  -6   0 -11    0.02    0.02
  -7   0 -11    6.11    0.25
   7   0  11    6.12    0.26
   8   0  11    0.00    0.04
  -8   0 -11    0.05    0.04
   9   0  11    2.66    0.13
  -9   0 -11    2.61    0.13
 -10   0 -11    0.03    0.03
  10   0  11    0.03    0.03
 -10   0 -11    0.04    0.02
  11   0  11    0.93    0.07
 -11   0 -11    0.87    0.07
 -12   0 -11    0.03    0.03
  12   0  11    0.03    0.02
 -13   0 -11    4.81    0.20
 -15  -1  11    0.02    0.02
 -15   1  11    0.01    0.03
 -14  -1  11    2.86    0.13
  14  -1 -11    2.72    0.14
 -14   1  11    2.84    0.13
  14   1 -11    2.65    0.12
 -13  -1  11    2.64    0.14
  13  -1 -11    2.60    0.14
  13  -1 -11    2.83    0.14
 -13   1  11    3.01    0.14
  13   1 -11    2.75    0.14
 -12  -1  11    0.03    0.03
  12  -1 -11    0.02    0.03
  12  -1 -11   -0.01    0.03
  12  -1 -11    0.01    0.03
 -12   1  11    0.00    0.04
  12   1 -11    0.02    0.03
 -11  -1  11    3.75    0.18
  11  -1 -11    3.60    0.18
  11  -1 -11    3.69    0.18
  11   1 -11    3.77    0.18
 -11   1  11    3.78    0.18
 -10  -1  11    7.69    0.31
  10  -1 -11    7.80    0.33
  10  -1 -11    7.10    0.31
  10   1 -11    8.11    0.34
 -10   1  11    7.21    0.31
   9  -1 -11    2.81    0.13
  -9  -1  11    2.77    0.14
   9  -1 -11    3.25    0.15
   9  -1 -11    2.76    0.14
   9   1 -11    2.83    0.15
   8  -1 -11    4.83    0.20
   8  -1 -11    4.45    0.20
   8  -1 -11    5.19    0.22
  -8   1  11    4.43    0.20
   8   1 -11    4.71    0.21
   7  -1 -11  108.77    4.30
  -7  -1  11  104.59    3.96
   7  -1 -11  104.51    4.13
   7   1 -11  107.37    4.33
   6  -1 -11   40.06    1.63
   6  -1 -11   42.67    1.70
   6   1 -11   42.62    1.70
   5  -1 -11  183.36    7.37
  -5  -1  11  181.04    9.66
   5   1 -11  178.93    7.35
   4  -1 -11   14.58    0.62
  -4  -1  11   15.96    0.79
   4   1 -11   14.12    0.61
   3  -1 -11    0.04    0.02
  -2  -1  11   56.52    2.98
  -1  -1  11   22.27    1.18
  -1  -1 -11   10.46    0.57
  -2  -1 -11  185.05   10.67
  -3  -1 -11   16.51    0.89
  -4  -1 -11    0.19    0.04
  -4  -1 -11    0.24    0.03
  -5  -1 -11    5.21    0.23
   5  -1  11    4.59    0.20
   5   1  11    4.65    0.20
  -5   1 -11    4.70    0.23
   6  -1  11    1.19    0.07
  -6  -1 -11    1.01    0.07
   6  -1  11    1.24    0.08
  -6  -1 -11    1.01    0.07
   6   1  11    1.01    0.08
  -6   1 -11    1.27    0.08
  -7  -1 -11    4.67    0.23
  -7  -1 -11    4.62    0.20
   7  -1  11    4.64    0.20
   7  -1  11    4.35    0.20
  -7   1 -11    4.54    0.20
   7   1  11    4.74    0.20
   8  -1  11   13.98    0.55
   8  -1  11   14.33    0.56
  -8  -1 -11   14.22    0.55
   8   1  11   14.00    0.56
  -8   1 -11   14.71    0.56
   9  -1  11    5.89    0.25
  -9  -1 -11    5.76    0.24
   9  -1  11    5.71    0.24
  -9   1 -11    5.55    0.24
   9   1  11    5.78    0.25
 -10  -1 -11    4.88    0.20
 -10  -1 -11    5.10    0.21
  10  -1  11    4.97    0.22
  10   1  11    5.30    0.22
 -10   1 -11    5.11    0.22
 -11  -1 -11    5.04    0.21
  11  -1  11    4.95    0.21
 -11  -1 -11    4.68    0.19
 -11   1 -11    5.06    0.21
  11   1  11    4.88    0.21
  12  -1  11    0.13    0.03
 -12  -1 -11    0.12    0.03
  12  -1  11    0.10    0.03
 -12   1 -11    0.11    0.03
  13  -1  11    0.35    0.04
 -13  -1 -11    0.39    0.04
 -13   1 -11    0.37    0.04
 -14  -2  11    2.71    0.13
  14  -2 -11    2.93    0.14
 -14   2  11    2.92    0.14
  14   2 -11    2.79    0.13
 -13  -2  11    0.63    0.06
  13  -2 -11    0.61    0.07
 -13   2  11    0.62    0.07
  13   2 -11    0.67    0.07
  12  -2 -11    0.57    0.06
  12  -2 -11    0.60    0.06
 -12  -2  11    0.59    0.07
 -12   2  11    0.44    0.05
  12   2 -11    0.64    0.07
  11  -2 -11   11.83    0.51
  11  -2 -11   11.98    0.48
  11  -2 -11   11.61    0.49
 -11  -2  11   12.44    0.48
  11   2 -11   12.93    0.52
 -11   2  11   11.70    0.48
  10  -2 -11    0.48    0.05
 -10  -2  11    0.55    0.06
  10  -2 -11    0.48    0.05
  10  -2 -11    0.46    0.06
  10   2 -11    0.49    0.06
   9  -2 -11    0.04    0.03
   9  -2 -11    0.09    0.03
  -9  -2  11    0.05    0.03
   9  -2 -11    0.08    0.04
   9   2 -11    0.04    0.03
   8  -2 -11    0.14    0.03
   8  -2 -11    0.23    0.04
   8  -2 -11    0.24    0.03
  -8  -2  11    0.28    0.04
   8   2 -11    0.30    0.04
   7  -2 -11    2.30    0.11
   7  -2 -11    2.15    0.11
  -7  -2  11    2.38    0.11
   7  -2 -11    2.24    0.12
   6  -2 -11   11.55    0.46
  -6  -2  11   11.39    0.62
   6  -2 -11   11.43    0.49
   6   2 -11   11.88    0.48
  -5  -2  11   15.38    0.81
   5  -2 -11   15.01    0.63
   5  -2 -11   15.31    0.60
   5   2 -11   14.96    0.63
  -4  -2  11    1.13    0.07
   4  -2 -11    0.94    0.07
   4   2 -11    1.26    0.07
  -3  -2  11    1.18    0.07
   3  -2 -11    1.06    0.07
   2  -2 -11   12.97    0.57
  -2  -2  11   14.50    0.73
  -1  -2  11    3.24    0.19
   1  -2 -11    3.29    0.15
   0  -2 -11   15.78    0.65
  -1  -2 -11   36.45    1.87
  -1  -2 -11   33.97    1.43
  -2  -2 -11    0.65    0.07
  -2  -2 -11    0.71    0.06
  -3  -2 -11   34.53    1.80
  -3  -2 -11   33.04    1.34
  -3  -2 -11   34.10    1.55
  -4  -2 -11    7.09    0.30
  -4  -2 -11    7.10    0.33
  -4  -2 -11    6.92    0.40
  -5  -2 -11    7.90    0.32
   5  -2  11    8.26    0.33
  -5  -2 -11    8.07    0.33
  -5  -2 -11    8.65    0.39
   5  -2  11    7.91    0.32
  -5  -2 -11    7.92    0.46
   5   2  11    8.17    0.33
  -6  -2 -11    2.14    0.12
   6  -2  11    2.36    0.11
   6  -2  11    2.28    0.11
  -6  -2 -11    2.31    0.12
  -6  -2 -11    2.24    0.11
  -6  -2 -11    2.06    0.15
   6   2  11    2.17    0.12
  -7  -2 -11   52.71    1.95
   7  -2  11   52.47    1.96
  -7  -2 -11   52.64    2.38
   7  -2  11   50.86    1.97
   7   2  11   52.23    1.97
   8  -2  11   14.25    0.56
  -8  -2 -11   13.89    0.67
  -8  -2 -11   14.60    0.55
   8  -2  11   14.45    0.55
  -8   2 -11   14.00    0.56
   8   2  11   14.63    0.56
   9  -2  11   51.55    1.91
  -9  -2 -11   51.74    1.91
  -9  -2 -11   52.02    1.81
   9  -2  11   49.21    1.92
  -9   2 -11   50.98    1.91
   9   2  11   50.11    1.93
 -10  -2 -11   19.58    0.74
  10  -2  11   19.84    0.75
 -10  -2 -11   19.32    0.70
  10   2  11   19.40    0.75
 -10   2 -11   19.41    0.75
 -11  -2 -11    1.53    0.08
 -11  -2 -11    1.31    0.07
  11  -2  11    1.45    0.09
 -11   2 -11    1.44    0.09
 -12  -2 -11    1.16    0.06
  12  -2  11    1.05    0.07
  12  -2  11    1.13    0.07
 -12   2 -11    1.03    0.07
  13  -2  11    0.02    0.02
 -13  -2 -11    0.02    0.02
 -13   2 -11    0.02    0.02
 -14  -3  11    0.03    0.02
  14  -3 -11    0.03    0.03
  14   3 -11    0.01    0.03
 -13  -3  11    7.98    0.31
  13  -3 -11    8.17    0.32
  13   3 -11    7.42    0.34
 -12  -3  11    0.02    0.03
  12  -3 -11    0.07    0.03
  12  -3 -11    0.05    0.04
  12   3 -11    0.00    0.03
  11  -3 -11    0.44    0.05
 -11  -3  11    0.39    0.05
  11  -3 -11    0.42    0.05
  11   3 -11    0.34    0.05
  10  -3 -11   30.00    1.34
  10  -3 -11   32.78    1.24
  10  -3 -11   33.74    1.28
 -10  -3  11   33.68    1.24
  10   3 -11   32.98    1.34
   9  -3 -11   32.08    1.36
  -9  -3  11   33.14    1.25
   9  -3 -11   32.16    1.26
   9  -3 -11   33.24    1.30
   9   3 -11   34.76    1.36
  -8  -3  11    5.37    0.33
   8  -3 -11    6.11    0.26
  -8  -3  11    5.60    0.24
   8  -3 -11    6.14    0.25
   8  -3 -11    6.19    0.25
   8   3 -11    5.90    0.26
  -7  -3  11    0.07    0.03
   7  -3 -11    0.02    0.03
  -7  -3  11    0.10    0.03
   7  -3 -11    0.18    0.03
   7   3 -11    0.11    0.03
  -6  -3  11    0.09    0.02
   6  -3 -11    0.03    0.03
  -6  -3  11    0.08    0.03
   6  -3 -11    0.06    0.03
   6  -3 -11    0.04    0.02
   6   3 -11    0.08    0.03
  -5  -3  11   15.21    0.77
   5  -3 -11   14.47    0.58
   5  -3 -11   14.19    0.61
   5   3 -11   14.33    0.60
   4  -3 -11    3.18    0.15
  -4  -3  11    3.47    0.19
   4   3 -11    3.31    0.15
   3  -3 -11    2.23    0.12
  -3  -3  11    2.65    0.14
   3   3 -11    2.46    0.12
   2  -3 -11    1.30    0.07
  -2  -3  11    1.30    0.08
   1  -3 -11   16.65    0.73
  -1  -3  11   18.56    0.94
   0  -3 -11   31.67    1.31
   0  -3 -11   32.61    1.47
  -1  -3 -11   10.19    0.48
  -1  -3 -11   10.40    0.56
  -2  -3 -11   18.69    0.83
  -2  -3 -11   18.49    0.97
  -2  -3 -11   17.00    0.72
  -3  -3 -11    7.23    0.31
  -3  -3 -11    7.69    0.35
  -3  -3 -11    7.23    0.41
   4  -3  11    7.15    0.27
  -4  -3 -11    6.42    0.27
  -4  -3 -11    6.35    0.27
  -4  -3 -11    6.71    0.38
  -4  -3 -11    6.45    0.29
   4  -3  11    7.17    0.28
  -4  -3 -11    7.01    0.32
  -5  -3 -11    0.58    0.06
  -5  -3 -11    0.54    0.05
  -5  -3 -11    0.57    0.07
   5  -3  11    0.52    0.05
   5  -3  11    0.47    0.05
  -5  -3 -11    0.71    0.06
   6  -3  11    0.91    0.07
  -6  -3 -11    0.85    0.06
  -6  -3 -11    0.96    0.07
   6  -3  11    0.81    0.06
  -6  -3 -11    0.77    0.09
  -6  -3 -11    0.94    0.08
   6   3  11    0.82    0.07
  -7  -3 -11    3.23    0.14
  -7  -3 -11    3.18    0.16
   7  -3  11    3.12    0.15
   7  -3  11    3.17    0.14
  -7  -3 -11    2.61    0.20
  -7  -3 -11    3.22    0.13
   7   3  11    3.16    0.15
  -8  -3 -11    8.30    0.32
   8  -3  11    7.91    0.33
  -8  -3 -11    8.09    0.30
  -8  -3 -11    7.62    0.38
   8  -3  11    8.24    0.32
   8   3  11    7.79    0.33
   9  -3  11    6.20    0.27
  -9  -3 -11    6.04    0.32
  -9  -3 -11    6.76    0.25
  -9  -3 -11    6.98    0.26
 -10  -3 -11    3.33    0.14
 -10  -3 -11    3.40    0.14
 -10  -3 -11    2.89    0.19
  10  -3  11    3.24    0.15
 -11  -3 -11    0.46    0.05
 -11  -3 -11    0.47    0.04
  11  -3  11    0.45    0.05
  12  -3  11    1.39    0.07
 -12  -3 -11    1.33    0.07
 -12  -3 -11    1.37    0.07
  12  -3  11    1.48    0.07
  13  -3  11    0.64    0.04
  14  -4 -11    0.12    0.03
  14   4 -11    0.16    0.03
 -13  -4  11    2.95    0.13
  13  -4 -11    3.28    0.15
  13   4 -11    3.03    0.15
 -12  -4  11   12.20    0.47
  12  -4 -11   11.83    0.49
  12  -4 -11   12.23    0.48
  12   4 -11   12.00    0.51
  11  -4 -11    0.02    0.03
 -11  -4  11    0.01    0.03
  11  -4 -11    0.03    0.03
  11   4 -11    0.01    0.03
 -10  -4  11   10.98    0.41
  10  -4 -11    9.90    0.42
  10  -4 -11   10.18    0.42
  10   4 -11   10.46    0.45
   9  -4 -11   35.70    1.42
   9  -4 -11   35.59    1.37
  -9  -4  11   36.95    1.37
   9   4 -11   36.37    1.48
   8  -4 -11   26.57    1.01
  -8  -4  11   24.29    1.41
   8  -4 -11   27.39    1.04
  -8  -4  11   27.55    1.01
   8   4 -11   27.01    1.09
   7  -4 -11    5.94    0.25
  -7  -4  11    6.52    0.26
   7  -4 -11    6.60    0.26
  -7  -4  11    6.05    0.35
   7  -4 -11    6.41    0.26
   7   4 -11    6.52    0.28
   6  -4 -11    2.15    0.10
   6  -4 -11    2.12    0.11
   6  -4 -11    2.49    0.11
  -6  -4  11    2.24    0.11
   6  -4 -11    2.09    0.12
  -6  -4  11    2.40    0.13
   6   4 -11    2.22    0.11
   5  -4 -11   27.87    1.13
   5  -4 -11   27.11    1.05
  -5  -4  11   28.77    1.46
  -5  -4  11   27.62    1.05
   5  -4 -11   28.67    1.08
   5  -4 -11   27.00    1.04
   5   4 -11   26.42    1.13
   4  -4 -11    4.00    0.17
   4  -4 -11    4.21    0.17
  -4  -4  11    4.42    0.23
   4  -4 -11    4.06    0.19
   3  -4 -11    0.41    0.04
  -3  -4  11    0.51    0.04
   3  -4 -11    0.44    0.05
  -2  -4  11    9.89    0.50
   2  -4 -11    8.97    0.39
   2  -4 -11    9.11    0.43
  -1  -4  11    1.14    0.08
   1  -4 -11    1.09    0.07
   1  -4 -11    1.15    0.07
   0  -4 -11   65.99    3.00
  -1  -4 -11    0.61    0.05
  -1  -4 -11    0.63    0.05
  -2  -4 -11    3.79    0.21
  -2  -4 -11    3.34    0.16
  -2  -4 -11    3.96    0.18
  -2  -4 -11    3.41    0.15
  -2  -4 -11    3.26    0.15
   3  -4  11    3.54    0.17
  -3  -4 -11    4.26    0.17
  -3  -4 -11    3.90    0.18
  -3  -4 -11    4.45    0.20
  -3  -4 -11    4.18    0.24
  -4  -4 -11   17.30    0.90
  -4  -4 -11   16.04    0.68
  -4  -4 -11   18.68    0.78
  -4  -4 -11   16.17    0.64
  -4  -4 -11   16.96    0.60
   4  -4  11   15.42    0.64
   4  -4  11   16.13    0.65
  -4  -4 -11   17.31    0.64
  -5  -4 -11   26.72    1.00
  -5  -4 -11   28.08    1.22
   5  -4  11   27.80    1.01
  -5  -4 -11   25.75    1.42
  -5  -4 -11   26.31    0.95
   5  -4  11   25.96    1.00
  -5  -4 -11   25.21    1.00
  -6  -4 -11    0.02    0.04
  -6  -4 -11    0.03    0.03
  -6  -4 -11    0.02    0.02
  -6  -4 -11    0.02    0.03
   6  -4  11    0.03    0.02
  -6  -4 -11    0.03    0.02
   6  -4  11    0.01    0.03
   6   4  11    0.02    0.03
   7  -4  11    4.59    0.19
  -7  -4 -11    4.06    0.28
   7  -4  11    4.82    0.20
  -7  -4 -11    4.78    0.23
  -7  -4 -11    4.68    0.19
  -7  -4 -11    4.44    0.18
   7   4  11    4.45    0.20
  -8  -4 -11    1.34    0.10
   8  -4  11    1.45    0.08
  -8  -4 -11    1.42    0.08
  -8  -4 -11    1.41    0.07
   8  -4  11    1.49    0.09
  -9  -4 -11    0.10    0.04
  -9  -4 -11    0.14    0.03
  -9  -4 -11    0.11    0.03
   9  -4  11    0.07    0.04
  -9  -4 -11    0.11    0.04
 -10  -4 -11    0.51    0.05
 -10  -4 -11    0.44    0.04
  10  -4  11    0.55    0.06
 -11  -4 -11    0.60    0.04
 -11  -4 -11    0.73    0.05
 -11  -4 -11    0.67    0.05
  11  -4  11    0.82    0.06
  11  -4  11    0.76    0.05
  12  -4  11    1.41    0.07
 -12  -4 -11    1.27    0.07
  12  -4  11    1.45    0.07
  13  -5 -11    5.21    0.25
  13  -5 -11    6.34    0.25
  13   5 -11    6.67    0.24
  12  -5 -11    0.07    0.03
  12  -5 -11    0.06    0.03
  12   5 -11    0.05    0.03
  11  -5 -11    6.65    0.27
 -11  -5  11    5.86    0.25
  11  -5 -11    6.77    0.27
  11   5 -11    6.15    0.28
  10  -5 -11    8.30    0.33
 -10  -5  11    7.97    0.32
  10  -5 -11    8.03    0.33
  10   5 -11    7.93    0.35
   9  -5 -11    0.05    0.04
  -9  -5  11    0.01    0.03
   9  -5 -11    0.04    0.03
   9   5 -11    0.02    0.03
   8  -5 -11    0.09    0.04
   8  -5 -11    0.11    0.03
   8  -5 -11    0.13    0.03
  -8  -5  11    0.11    0.03
   8   5 -11    0.15    0.04
   7  -5 -11    9.34    0.36
   7  -5 -11    8.94    0.36
  -7  -5  11    8.93    0.35
  -7  -5  11    8.36    0.48
   7  -5 -11    8.72    0.35
   7   5 -11    8.89    0.38
  -6  -5  11    4.45    0.22
   6  -5 -11    3.83    0.17
   6  -5 -11    3.79    0.18
  -6  -5  11    3.81    0.17
   6  -5 -11    3.94    0.17
   5  -5 -11   25.18    0.96
  -5  -5  11   25.59    1.34
   5  -5 -11   25.79    0.99
   5  -5 -11   25.45    0.95
  -5  -5  11   24.25    0.95
  -4  -5  11    0.01    0.02
   4  -5 -11    0.03    0.02
  -4  -5  11    0.05    0.02
   4  -5 -11    0.02    0.02
   4  -5 -11    0.04    0.02
   3  -5 -11   12.93    0.50
  -3  -5  11   11.63    0.49
  -3  -5  11   13.83    0.68
   3  -5 -11   12.74    0.51
   3  -5 -11   13.15    0.49
   2  -5 -11    0.68    0.05
  -2  -5  11    0.74    0.05
   2  -5 -11    0.68    0.04
   2  -5 -11    0.79    0.05
   1  -5 -11   13.04    0.58
   1  -5 -11   11.58    0.49
  -1  -5  11   13.11    0.66
   1  -5 -11   12.92    0.47
   1  -5 -11   11.40    0.48
   0  -5 -11    0.48    0.04
   0  -5 -11    0.43    0.04
   0  -5 -11    0.41    0.04
   0  -5 -11    0.43    0.04
   0  -5  11    0.41    0.05
  -1  -5 -11   10.92    0.41
  -1  -5 -11   10.67    0.42
   1  -5  11   10.09    0.41
  -1  -5 -11   10.19    0.43
  -1  -5 -11   11.64    0.49
  -1  -5 -11    9.70    0.42
  -2  -5 -11    0.23    0.03
  -2  -5 -11    0.23    0.03
   2  -5  11    0.28    0.03
  -2  -5 -11    0.23    0.03
  -2  -5 -11    0.28    0.03
   3  -5  11    0.38    0.04
  -3  -5 -11    0.43    0.05
   3  -5  11    0.49    0.05
  -3  -5 -11    0.37    0.05
  -3  -5 -11    0.39    0.03
  -3  -5 -11    0.45    0.05
  -4  -5 -11   21.69    0.80
  -4  -5 -11   21.44    1.13
  -4  -5 -11   19.30    0.79
  -4  -5 -11   22.85    0.98
  -4  -5 -11   21.33    0.76
   4  -5  11   20.78    0.80
   4  -5  11   21.02    0.81
  -5  -5 -11    0.60    0.06
  -5  -5 -11    0.51    0.07
  -5  -5 -11    0.57    0.05
   5  -5  11    0.54    0.06
  -5  -5 -11    0.61    0.06
   5  -5  11    0.55    0.05
  -5  -5 -11    0.52    0.04
  -6  -5 -11   28.89    1.05
   6  -5  11   27.82    1.04
  -6  -5 -11   28.06    1.27
  -6  -5 -11   25.61    1.48
  -6  -5 -11   25.63    1.03
  -6  -5 -11   28.05    0.99
   6  -5  11   28.96    1.06
   6   5  11   28.38    1.07
  -7  -5 -11   19.43    0.69
  -7  -5 -11   17.59    0.71
   7  -5  11   18.98    0.73
  -7  -5 -11   19.93    0.88
   7  -5  11   18.92    0.72
  -8  -5 -11    4.02    0.21
   8  -5  11    4.17    0.18
  -8  -5 -11    4.13    0.17
  -9  -5 -11    3.90    0.22
   9  -5  11    4.88    0.19
  -9  -5 -11    4.57    0.18
  -9  -5 -11    4.09    0.24
  10  -5  11    0.76    0.06
 -10  -5 -11    0.77    0.06
 -10  -5 -11    0.77    0.06
  10  -5  11    0.74    0.05
  11  -5  11    1.94    0.09
  11  -5  11    1.94    0.10
 -11  -5 -11    1.99    0.09
  12  -5  11    0.80    0.05
  12  -5  11    0.83    0.05
  12  -6 -11    0.38    0.04
  12  -6 -11    0.35    0.04
  12   6 -11    0.36    0.04
  11  -6 -11    0.82    0.06
  11  -6 -11    0.89    0.07
  10  -6 -11    4.44    0.18
  10  -6 -11    4.02    0.18
  10  -6 -11    3.77    0.18
   9  -6 -11    0.07    0.03
   9  -6 -11    0.06    0.03
   9  -6 -11    0.03    0.03
   8  -6 -11   54.09    2.09
   8  -6 -11   57.23    2.10
   8  -6 -11   56.81    2.19
   7  -6 -11    0.28    0.04
   7  -6 -11    0.25    0.04
   7  -6 -11    0.32    0.04
   7  -6 -11    0.33    0.04
   6  -6 -11    0.44    0.04
   6  -6 -11    0.44    0.05
  -6  -6  11    0.44    0.04
   6  -6 -11    0.47    0.05
  -6  -6  11    0.35    0.04
   5  -6 -11    0.77    0.06
  -5  -6  11    0.80    0.06
   5  -6 -11    0.78    0.06
   5  -6 -11    0.76    0.05
   4  -6 -11    8.82    0.34
  -4  -6  11    8.80    0.46
   4  -6 -11    8.09    0.34
   4  -6 -11    8.53    0.35
   3  -6 -11    6.58    0.26
   3  -6 -11    6.10    0.26
  -3  -6  11    6.81    0.35
  -2  -6  11    6.91    0.36
   2  -6 -11    6.25    0.27
   2  -6 -11    6.47    0.27
   2  -6 -11    6.70    0.26
   1  -6 -11   17.78    0.72
  -1  -6  11   18.66    0.98
   1  -6 -11   18.70    0.69
   0  -6 -11    1.03    0.06
   0  -6 -11    1.06    0.07
   0  -6 -11    1.13    0.06
   0  -6  11    1.00    0.07
   0  -6  11    0.93    0.05
  -1  -6 -11   10.89    0.50
  -1  -6 -11   10.93    0.43
   1  -6  11   10.25    0.41
  -1  -6 -11   10.83    0.40
  -1  -6 -11   10.98    0.42
   2  -6  11    1.22    0.06
  -2  -6 -11    1.31    0.08
  -2  -6 -11    1.21    0.07
  -2  -6 -11    1.22    0.07
  -2  -6 -11    1.29    0.08
  -2  -6 -11    1.37    0.08
  -3  -6 -11    5.48    0.23
  -3  -6 -11    5.32    0.21
  -3  -6 -11    5.38    0.26
  -3  -6 -11    5.39    0.22
   3  -6  11    5.30    0.21
  -4  -6 -11   26.49    0.96
  -4  -6 -11   27.03    1.01
  -4  -6 -11   26.52    1.03
  -4  -6 -11   28.27    1.23
   4  -6  11   24.98    1.01
   4  -6  11   26.66    1.00
  -5  -6 -11   18.71    0.75
   5  -6  11   19.56    0.72
   5  -6  11   19.22    0.74
  -5  -6 -11   19.09    0.73
  -5  -6 -11   18.99    0.89
  -5  -6 -11   19.24    0.69
  -6  -6 -11   30.51    1.08
  -6  -6 -11   30.38    1.16
  -6  -6 -11   28.85    1.38
   6  -6  11   30.00    1.14
  -6  -6 -11   30.35    1.13
  -7  -6 -11    0.40    0.05
   7  -6  11    0.39    0.05
  -7  -6 -11    0.36    0.05
  -7  -6 -11    0.31    0.04
  -8  -6 -11    0.80    0.07
  -8  -6 -11    0.77    0.07
  -8  -6 -11    0.82    0.06
  -8  -6 -11    0.76    0.08
   8  -6  11    0.83    0.07
  -9  -6 -11    0.03    0.03
  -9  -6 -11    0.03    0.03
   9  -6  11   -0.02    0.03
   9  -6  11    0.04    0.02
  10  -6  11    0.40    0.04
  10  -6  11    0.42    0.05
 -10  -6 -11    0.40    0.04
 -10  -6 -11    0.41    0.04
 -11  -6 -11    0.01    0.02
  11  -6  11    0.01    0.01
  11  -6  11    0.01    0.02
  11  -7 -11    7.91    0.30
  11  -7 -11    6.93    0.29
  11   7 -11    7.25    0.28
  10  -7 -11    0.03    0.03
  10  -7 -11    0.11    0.03
  10   7 -11   -0.03    0.03
   9  -7 -11    0.04    0.03
   9  -7 -11    0.04    0.03
   8  -7 -11   11.57    0.46
   8  -7 -11   12.01    0.47
  -7  -7  11    2.23    0.11
   7  -7 -11    2.33    0.11
   7  -7 -11    2.10    0.11
   7  -7 -11    2.32    0.11
   6  -7 -11    0.73    0.07
   6  -7 -11    0.72    0.05
  -6  -7  11    0.69    0.06
   6  -7 -11    0.80    0.06
  -5  -7  11    0.05    0.03
   5  -7 -11    0.05    0.03
  -5  -7  11    0.03    0.03
   5  -7 -11    0.07    0.04
   5  -7 -11    0.11    0.03
  -4  -7  11    0.05    0.03
   4  -7 -11    0.06    0.04
   4  -7 -11    0.04    0.02
  -4  -7  11    0.07    0.02
   4  -7 -11    0.04    0.03
   3  -7 -11    6.55    0.28
   3  -7 -11    6.17    0.27
   3  -7 -11    6.62    0.26
  -3  -7  11    6.52    0.35
   3  -7 -11    6.55    0.26
   2  -7 -11   42.05    1.63
   2  -7 -11   43.18    1.58
   2  -7 -11   43.33    1.51
  -2  -7  11   40.87    2.23
   1  -7 -11    9.68    0.37
   1  -7 -11   10.08    0.38
   1  -7 -11    9.71    0.39
  -1  -7  11    9.42    0.52
   0  -7 -11    2.02    0.11
   0  -7 -11    2.22    0.10
   0  -7 -11    2.23    0.11
   0  -7  11    2.09    0.12
  -1  -7 -11   10.80    0.52
  -1  -7 -11   11.48    0.42
  -1  -7 -11   11.50    0.44
  -1  -7 -11   10.86    0.41
   1  -7  11   10.25    0.59
  -2  -7 -11    3.32    0.15
  -2  -7 -11    3.33    0.17
  -2  -7 -11    3.13    0.14
  -2  -7 -11    3.52    0.15
  -3  -7 -11   18.73    0.71
  -3  -7 -11   18.29    0.84
  -3  -7 -11   18.66    0.69
  -3  -7 -11   16.94    0.65
  -3  -7 -11   17.48    0.65
  -4  -7 -11    4.31    0.19
  -4  -7 -11    4.43    0.19
  -4  -7 -11    4.24    0.18
  -4  -7 -11    4.28    0.22
  -5  -7 -11   11.32    0.46
  -5  -7 -11   11.74    0.44
  -5  -7 -11   11.58    0.42
  -5  -7 -11   11.55    0.54
   5  -7  11   10.98    0.45
  -6  -7 -11    2.44    0.11
  -6  -7 -11    2.30    0.12
   6  -7  11    2.20    0.11
   6  -7  11    2.11    0.10
  -6  -7 -11    2.42    0.14
   7  -7  11    5.32    0.22
  -7  -7 -11    5.44    0.27
   7  -7  11    5.00    0.21
  -7  -7 -11    5.58    0.21
  -7  -7 -11    4.95    0.28
  -7  -7 -11    5.39    0.23
  -8  -7 -11    1.64    0.09
  -8  -7 -11    1.70    0.09
   8  -7  11    1.46    0.07
   8  -7  11    1.65    0.09
   9  -7  11    0.58    0.05
  -9  -7 -11    0.56    0.05
  -9  -7 -11    0.58    0.05
   9  -7  11    0.48    0.03
  10  -7  11    3.39    0.14
 -10  -7 -11    3.28    0.14
  10  -8 -11    2.94    0.13
  10  -8 -11    3.14    0.14
   9  -8 -11    4.62    0.20
   9  -8 -11    4.59    0.19
   8  -8 -11    5.18    0.22
   8  -8 -11    5.30    0.22
   7  -8 -11    7.25    0.30
   7  -8 -11    7.62    0.29
   7  -8 -11    6.78    0.28
  -7  -8  11    7.15    0.28
   6  -8 -11   16.34    0.60
   6  -8 -11   16.90    0.63
  -6  -8  11   16.38    0.61
   6  -8 -11   15.92    0.65
   5  -8 -11    0.82    0.08
  -5  -8  11    0.86    0.07
   5  -8 -11    0.65    0.05
   5  -8 -11    0.69    0.07
  -5  -8  11    0.64    0.05
   5  -8 -11    0.77    0.06
   4  -8 -11   58.95    2.05
  -4  -8  11   60.62    2.11
  -4  -8  11   58.68    2.12
   4  -8 -11   52.00    2.25
  -4  -8  11   58.85    2.05
   4  -8 -11   59.05    2.15
   4  -8 -11   56.58    2.27
   3  -8 -11   21.08    0.86
   3  -8 -11   22.46    0.83
  -3  -8  11   22.54    0.79
  -3  -8  11   23.07    0.82
  -3  -8  11   21.34    0.82
   3  -8 -11   22.07    0.80
   3  -8 -11   21.78    0.88
   2  -8 -11    1.24    0.07
   2  -8 -11    1.00    0.08
   2  -8 -11    1.02    0.08
   2  -8 -11    1.17    0.09
   1  -8 -11   13.02    0.49
   1  -8 -11   12.69    0.51
   1  -8 -11   12.75    0.48
   0  -8 -11    1.70    0.09
   0  -8 -11    1.72    0.10
   0  -8 -11    1.57    0.10
  -1  -8 -11    3.93    0.18
  -1  -8 -11    3.82    0.17
  -1  -8 -11    3.91    0.16
  -2  -8 -11   23.54    0.86
  -2  -8 -11   21.36    1.06
  -2  -8 -11   23.56    0.83
  -2  -8 -11   23.39    0.90
  -3  -8 -11    0.25    0.04
  -3  -8 -11    0.22    0.04
  -3  -8 -11    0.21    0.04
  -3  -8 -11    0.24    0.03
  -3  -8 -11    0.25    0.04
  -4  -8 -11    0.73    0.07
  -4  -8 -11    0.75    0.06
  -4  -8 -11    0.82    0.06
  -4  -8 -11    0.67    0.07
  -5  -8 -11    8.41    0.34
  -5  -8 -11    7.66    0.39
  -5  -8 -11    8.27    0.31
   6  -8  11    0.03    0.03
  -6  -8 -11    0.03    0.04
  -6  -8 -11    0.09    0.04
  -6  -8 -11    0.02    0.03
   7  -8  11    1.99    0.10
  -7  -8 -11    2.26    0.10
  -7  -8 -11    2.17    0.11
  -8  -8 -11    2.28    0.10
  -8  -8 -11    2.09    0.11
   8  -8  11    2.15    0.10
   9  -8  11    0.07    0.02
  -9  -8 -11    0.12    0.03
   9  -9 -11    1.19    0.06
   9  -9 -11    1.16    0.07
   8  -9 -11    0.31    0.03
   8  -9 -11    0.33    0.04
   8  -9 -11    0.28    0.04
   7  -9 -11    0.82    0.07
  -7  -9  11    0.79    0.06
   7  -9 -11    0.75    0.06
[truncated: 397,987 more chars]
