# Supplementary material for: Crystal structure of 5,10,15-triphenyl-20-(4,4,5,5-tetra­methyl-1,3,2-dioxaborolan-2-yl)porphyrin
Source: Acta Crystallogr Sect E Struct Rep Online. 2014 Sep 6;70(Pt 10):o1085–6. doi: 10.1107/S1600536814019680 (PMC4257212; doi:10.1107/S1600536814019680)
Supplement: Supplementary file 2 [file e-70-o1085-Isup2.hkl]

# 
# h,k,l, Fc-squared, Fo-squared, sigma(Fo-squared) and status flag 
# 
data_I
_shelx_title ' MS566 in P21/c' 
_shelx_refln_list_code          4 
_shelx_F_calc_maximum      234.94 
_exptl_crystal_F_000      1400.00 
_reflns_d_resolution_high  0.8388 
 
loop_ 
 _symmetry_equiv_pos_as_xyz 
 'x, y, z' 
 '-x, y+1/2, -z+1/2' 
 '-x, -y, -z' 
 'x, -y-1/2, z-1/2' 
 
_cell_length_a    13.0758 
_cell_length_b    10.5245 
_cell_length_c    27.1358 
_cell_angle_alpha  90.000 
_cell_angle_beta  110.353 
_cell_angle_gamma  90.000 
 
_shelx_F_squared_multiplier     1.000 
 
loop_ 
 _refln_index_h 
 _refln_index_k 
 _refln_index_l 
 _refln_F_squared_calc 
 _refln_F_squared_meas 
 _refln_F_squared_sigma 
 _refln_observed_status 
   2   0   0     3959.62     3254.20    174.40 o 
   4   0   0    35648.68    34529.49   1838.90 o 
   6   0   0     9783.94    10132.03    410.71 o 
   7   0   0      508.64      427.74     18.06 o 
   8   0   0     3895.64     3779.09    133.12 o 
   9   0   0      155.20      160.07      8.51 o 
  10   0   0      265.82      280.89      8.73 o 
  11   0   0     1614.77     1602.69     44.76 o 
  12   0   0      287.87      290.20      7.32 o 
  13   0   0       18.75       20.61      1.49 o 
  14   0   0      402.58      386.29     16.77 o 
   1   1   0     9380.72     8402.51    446.83 o 
   2   1   0     7366.21     7050.68    381.30 o 
   3   1   0     7798.17     7848.47    297.73 o 
   4   1   0      909.07      803.53     24.01 o 
   5   1   0     3073.74     3217.57    170.27 o 
   6   1   0     5464.78     5864.55    148.63 o 
   7   1   0       67.84       46.73      1.87 o 
   8   1   0      269.90      225.44      4.88 o 
   9   1   0       27.96       19.34      0.92 o 
  10   1   0       27.20       22.71      2.38 o 
  11   1   0      184.91      191.90      4.15 o 
  12   1   0      191.08      162.59      3.25 o 
  13   1   0      151.13      162.80      3.15 o 
  14   1   0        2.11        1.81      0.77 o 
   0   2   0     6916.32     6730.78    357.05 o 
   2   2   0     7495.03     7015.39    301.84 o 
   3   2   0      724.37      622.77     33.02 o 
   4   2   0     2837.49     2948.85    111.74 o 
   5   2   0     6416.73     6488.79    364.27 o 
   6   2   0      406.38      295.29      8.31 o 
   7   2   0      427.84      467.13     10.17 o 
   8   2   0        4.70        6.21      0.69 o 
   9   2   0       17.10       10.98      0.81 o 
  10   2   0      934.96      967.42     17.28 o 
  11   2   0      625.56      623.54     10.38 o 
  12   2   0       15.73        6.70      0.86 o 
  13   2   0      277.71      265.61      6.36 o 
  14   2   0        7.20        5.07      0.77 o 
   1   3   0     3258.83     3134.23    116.93 o 
   2   3   0        3.94        7.74      1.03 o 
   3   3   0      365.19      261.76      7.62 o 
   4   3   0      273.30      211.55     11.87 o 
   5   3   0     1665.33     1855.93     98.03 o 
   6   3   0      768.41      924.97     30.12 o 
   7   3   0      130.61      131.62      2.52 o 
   8   3   0      281.76      333.60      5.37 o 
   9   3   0      257.80      232.31      4.54 o 
  10   3   0      568.25      608.06     11.06 o 
  11   3   0       11.65       20.69      1.29 o 
  12   3   0       13.92       13.39      0.98 o 
  13   3   0        0.02        2.32      0.77 o 
  14   3   0       31.26       43.40      2.19 o 
   1   4   0       39.00       70.27      2.58 o 
   2   4   0     1430.72     1494.87     43.17 o 
   3   4   0     3519.88     3612.82    124.96 o 
   4   4   0      481.65      543.31     28.89 o 
   5   4   0      328.80      312.16     17.03 o 
   6   4   0       88.26       99.62      2.27 o 
   7   4   0     1251.23     1202.01     18.12 o 
   8   4   0       10.94       11.37      0.80 o 
   9   4   0      733.16      789.38     16.58 o 
  10   4   0      379.30      386.27      8.12 o 
  11   4   0        0.35        0.90      0.77 o 
  12   4   0      140.65      145.61      3.48 o 
  13   4   0       34.10       27.63      1.64 o 
   1   5   0      345.34      364.06     12.71 o 
   2   5   0     2152.16     2076.10     76.04 o 
   3   5   0        2.84        5.32      1.01 o 
   4   5   0      499.80      486.38     28.12 o 
   5   5   0      486.45      510.53     10.37 o 
   6   5   0      197.26      233.96      4.74 o 
   7   5   0       20.59       26.29      0.89 o 
   8   5   0       65.79       77.80      1.91 o 
   9   5   0      117.36      121.63      2.98 o 
  10   5   0      184.57      184.84      4.99 o 
  11   5   0      336.33      328.32     10.50 o 
  12   5   0        0.09        1.15      0.68 o 
  13   5   0       28.53       31.50      1.98 o 
   0   6   0      549.20      528.56     14.32 o 
   1   6   0      115.72      165.18      3.81 o 
   2   6   0     2442.30     2527.89     83.63 o 
   3   6   0     1770.84     1794.36     30.12 o 
   4   6   0     1200.33     1210.21     15.05 o 
   5   6   0       85.11       93.70      1.59 o 
   6   6   0     1343.23     1315.14     17.83 o 
   7   6   0      532.81      533.67     11.99 o 
   8   6   0     3707.91     3971.43     86.53 o 
   9   6   0       41.70       46.15      1.97 o 
  10   6   0        7.80       10.72      1.00 o 
  11   6   0       42.14       43.91      2.35 o 
  12   6   0      372.28      403.93      9.23 o 
   1   7   0       35.25       39.17      1.04 o 
   2   7   0        0.01        0.42      0.36 o 
   3   7   0       45.24       52.44      1.73 o 
   4   7   0       66.96       78.30      1.88 o 
   5   7   0      297.98      306.32      5.40 o 
   6   7   0       57.28       56.69      1.27 o 
   7   7   0       10.21        6.11      0.75 o 
   8   7   0       51.85       62.84      2.70 o 
   9   7   0       57.34       62.26      2.17 o 
  10   7   0      117.96      122.54      4.01 o 
  11   7   0      385.56      380.29     13.38 o 
   0   8   0      649.61      718.08     13.95 o 
   1   8   0       88.29      101.95      1.77 o 
   2   8   0      427.75      456.80      5.40 o 
   3   8   0      430.77      442.45      6.18 o 
   4   8   0        1.79        2.41      0.58 o 
   5   8   0      473.91      489.71      8.35 o 
   6   8   0      247.96      227.53      4.35 o 
   7   8   0      171.91      153.50      3.34 o 
   8   8   0       28.42       37.06      1.98 o 
   9   8   0        0.08        1.55      0.73 o 
  10   8   0      198.69      195.39      5.84 o 
   1   9   0        0.22        2.18      0.40 o 
   2   9   0      167.47      162.70      2.72 o 
   3   9   0       52.92       48.09      1.22 o 
   4   9   0       25.99       29.69      1.13 o 
   5   9   0       25.02       33.43      1.19 o 
   6   9   0      229.20      221.04      3.78 o 
   7   9   0      126.10      124.38      3.14 o 
   8   9   0       48.58       40.49      1.44 o 
   9   9   0        2.68        2.19      0.66 o 
   0  10   0        1.80        9.90      1.27 o 
   1  10   0       93.94       96.60      1.96 o 
   2  10   0       37.13       37.83      1.34 o 
   3  10   0        2.10        0.87      0.46 o 
   4  10   0      996.92     1008.52     16.90 o 
   5  10   0        1.05        5.16      0.60 o 
   6  10   0      172.23      167.31      3.96 o 
   7  10   0       90.82       91.06      2.23 o 
   8  10   0      237.02      240.82      6.74 o 
   1  11   0      118.53      101.68      2.03 o 
   2  11   0      401.02      395.55      7.08 o 
   3  11   0      186.77      224.44      4.67 o 
   4  11   0        9.15       15.98      1.19 o 
   5  11   0        0.39        1.81      1.09 o 
   6  11   0       44.85       46.26      3.10 o 
   7  11   0        1.83        3.10      0.52 o 
 -14   1   1        0.69       -0.39      0.77 o 
 -13   1   1       73.12       64.49      1.78 o 
 -12   1   1        0.00        0.63      0.66 o 
 -11   1   1        3.61        3.61      0.92 o 
 -10   1   1      182.90      168.45      3.79 o 
  -9   1   1       11.89       17.18      0.79 o 
  -8   1   1       21.45       24.49      1.34 o 
  -7   1   1       13.57       30.06      3.74 o 
  -5   1   1        5.65       14.78      1.24 o 
  -4   1   1      626.19      536.98     16.63 o 
  -3   1   1      218.60      235.06      9.80 o 
  -2   1   1    14789.46    14131.80    753.31 o 
  -1   1   1      920.84     1011.29     53.66 o 
   0   1   1    11234.20    11513.66    433.98 o 
   1   1   1      925.52      958.15     51.08 o 
   2   1   1     3396.24     3309.92    174.91 o 
   3   1   1    10767.55    10356.99    561.89 o 
   4   1   1     3493.23     3751.07    145.59 o 
   5   1   1       93.90      111.96      6.19 o 
   6   1   1     5536.17     5760.44    146.16 o 
   7   1   1        0.04        3.89      0.80 o 
   8   1   1      236.05      196.67      4.07 o 
   9   1   1      480.03      455.30     10.09 o 
  10   1   1      369.11      390.90      8.84 o 
  11   1   1       30.85       26.58      2.00 o 
  12   1   1      146.65      122.36      2.47 o 
  13   1   1       87.78       87.21      2.11 o 
  14   1   1        0.04        0.90      0.77 o 
 -14   2   1        3.77        6.54      0.82 o 
 -13   2   1      103.64      105.11      2.84 o 
 -12   2   1       24.90       28.98      1.42 o 
 -11   2   1       37.66       41.57      1.60 o 
 -10   2   1        5.45        5.13      0.87 o 
  -9   2   1        4.61        7.82      0.99 o 
  -8   2   1      260.55      293.63      5.20 o 
  -7   2   1      326.29      329.35      7.94 o 
  -6   2   1     1686.74     1745.51     92.36 o 
  -5   2   1      762.14      709.92     26.07 o 
  -4   2   1      922.36      790.67     22.52 o 
  -3   2   1      388.77      400.91     21.15 o 
  -2   2   1      869.19      798.56     36.89 o 
  -1   2   1     1483.46     1516.93     56.73 o 
   0   2   1        3.77       14.45      1.03 o 
   1   2   1    10845.06    10910.05    411.73 o 
   2   2   1      363.06      300.93     18.57 o 
   3   2   1     1846.75     1767.70     93.91 o 
   4   2   1      114.15      135.70      7.22 o 
   5   2   1     5395.60     5902.14    328.15 o 
   6   2   1      943.38      901.40     29.43 o 
   7   2   1      196.45      235.66      6.35 o 
   8   2   1     2729.78     2863.53     49.92 o 
   9   2   1        0.75        5.46      0.72 o 
  10   2   1       31.48       25.38      1.28 o 
  11   2   1      194.34      185.09      3.61 o 
  12   2   1      154.01      126.03      3.00 o 
  13   2   1        4.38        6.43      0.95 o 
  14   2   1      251.69      240.87      5.75 o 
 -14   3   1        0.52        0.59      0.75 o 
 -13   3   1        5.63        9.30      1.06 o 
 -12   3   1        0.86        1.75      0.82 o 
 -11   3   1       27.23       27.78      1.49 o 
 -10   3   1      503.05      534.56     12.06 o 
  -9   3   1      152.09      162.31      2.94 o 
  -8   3   1       31.86       32.98      1.05 o 
  -7   3   1       25.26       34.70      3.56 o 
  -6   3   1        3.24        2.58      1.03 o 
  -5   3   1       44.93       49.79      2.19 o 
  -4   3   1      849.45      873.08     24.91 o 
  -3   3   1       23.19        3.65      0.74 o 
  -2   3   1      133.84      132.11      4.18 o 
  -1   3   1      132.94      218.77     11.87 o 
   0   3   1     1392.14     1334.22     49.62 o 
   1   3   1      947.84     1009.57     33.77 o 
   2   3   1     3095.05     2909.35     85.26 o 
   3   3   1        6.35        1.55      0.52 o 
   4   3   1     1668.88     1750.16    101.13 o 
   5   3   1      581.64      609.42     32.76 o 
   6   3   1      394.36      428.28      9.35 o 
   7   3   1       52.92       79.20      1.70 o 
   8   3   1     1925.43     1982.04     32.75 o 
   9   3   1      140.25      126.68      2.90 o 
  10   3   1     1700.94     1689.62     29.67 o 
  11   3   1     1535.44     1504.37     29.43 o 
  12   3   1        2.62        3.66      1.06 o 
  13   3   1      192.50      198.41      5.16 o 
  14   3   1       77.26       95.48      3.45 o 
 -14   4   1        0.19        1.03      1.09 o 
 -13   4   1      458.31      466.34     13.40 o 
 -12   4   1      652.59      622.93     12.56 o 
 -11   4   1        0.04        2.65      0.82 o 
 -10   4   1       25.54       37.61      1.66 o 
  -9   4   1     1087.13     1080.19     26.13 o 
  -8   4   1       64.42       79.36      1.66 o 
  -7   4   1     2785.81     2835.92     46.19 o 
  -6   4   1     1255.47     1306.94     69.14 o 
  -5   4   1      384.65      414.32     22.19 o 
  -4   4   1     4758.29     5233.35    180.35 o 
  -3   4   1      131.64      133.98      5.11 o 
  -2   4   1      608.12      592.10     14.90 o 
  -1   4   1      347.55      270.36     10.58 o 
   0   4   1     2675.30     2393.05    125.90 o 
   1   4   1      731.96      617.47     15.65 o 
   2   4   1      398.85      498.30     15.19 o 
   3   4   1     1247.41     1336.35     71.72 o 
   4   4   1     2287.26     2698.50    145.50 o 
   5   4   1        0.03        1.55      1.03 o 
   6   4   1       51.65       60.93      1.74 o 
   7   4   1     4150.62     4321.34     64.49 o 
   8   4   1      861.51      906.19     16.66 o 
   9   4   1     2144.95     2141.40     41.53 o 
  10   4   1      517.89      536.66     10.94 o 
  11   4   1      252.78      242.74      5.34 o 
  12   4   1       16.18       22.25      1.24 o 
  13   4   1       11.79        6.18      1.24 o 
 -13   5   1        0.88        2.58      1.09 o 
 -12   5   1        0.12        3.10      0.89 o 
 -11   5   1      477.59      450.67     15.19 o 
 -10   5   1        3.58        2.24      0.82 o 
  -9   5   1      512.50      493.11      8.84 o 
  -8   5   1      522.70      477.14      7.45 o 
  -7   5   1      201.86      212.14      4.35 o 
  -6   5   1      116.92      128.76      2.65 o 
  -5   5   1       53.11       49.06      1.67 o 
  -4   5   1       10.79       14.71      1.09 o 
  -3   5   1      112.25       99.20      3.19 o 
  -2   5   1      565.77      597.91     20.86 o 
  -1   5   1      200.93      159.96      5.80 o 
   0   5   1     2491.69     2419.37    109.90 o 
   1   5   1     1624.16     1724.88     90.81 o 
   2   5   1     6747.42     7012.56    278.60 o 
   3   5   1      151.83      144.47      4.32 o 
   4   5   1       66.59       56.94      3.10 o 
   5   5   1      197.24      220.79      4.67 o 
   6   5   1      200.32      199.58      3.29 o 
   7   5   1      155.75      153.94      3.03 o 
   8   5   1       70.02       85.50      1.97 o 
   9   5   1      188.80      177.84      4.74 o 
  10   5   1      427.17      415.99      8.56 o 
  11   5   1       75.19       79.12      2.77 o 
  12   5   1       25.14       27.04      1.67 o 
  13   5   1       77.35       81.52      2.92 o 
 -12   6   1       28.23       18.77      1.19 o 
 -11   6   1      478.42      490.04     13.86 o 
 -10   6   1       20.58       13.18      0.94 o 
  -9   6   1       64.86       63.53      1.99 o 
  -8   6   1     4659.16     4720.99    102.80 o 
  -7   6   1        6.73        5.73      0.68 o 
  -6   6   1     4543.69     4650.05     67.03 o 
  -5   6   1       71.32       60.27      1.22 o 
  -4   6   1      420.08      364.83      6.90 o 
  -3   6   1     2449.81     2534.69     54.41 o 
  -2   6   1     1179.70     1308.23     29.42 o 
  -1   6   1      697.15      776.92     23.36 o 
   0   6   1       33.56       51.11      1.57 o 
   1   6   1      157.32      177.97     10.84 o 
   2   6   1       53.47       81.66      2.24 o 
   3   6   1      483.88      492.65      7.71 o 
   4   6   1       21.84       26.90      1.33 o 
   5   6   1      143.52      153.64      2.36 o 
   6   6   1       44.63       47.55      1.16 o 
   7   6   1        0.08        2.71      0.86 o 
   8   6   1      572.13      582.52     13.30 o 
   9   6   1       11.22       16.22      1.27 o 
  10   6   1      184.10      211.31      9.07 o 
  11   6   1       67.44       84.30      2.68 o 
  12   6   1       36.93       29.64      1.57 o 
 -11   7   1       77.15       70.99      2.50 o 
 -10   7   1      870.23      888.37     24.44 o 
  -9   7   1      530.20      513.96     11.71 o 
  -8   7   1       73.64       53.74      1.87 o 
  -7   7   1      218.89      228.01      4.64 o 
  -6   7   1      415.46      409.64      6.89 o 
  -5   7   1      915.30     1022.23     16.79 o 
  -4   7   1      131.43      112.15      2.38 o 
  -3   7   1        0.09        1.77      0.73 o 
  -2   7   1        6.29        4.29      0.42 o 
  -1   7   1      102.82       84.87      1.41 o 
   0   7   1      228.99      283.55      3.64 o 
   1   7   1      709.41      748.74      9.47 o 
   2   7   1       37.97       43.88      0.98 o 
   3   7   1       16.17       12.53      1.29 o 
   4   7   1      145.34      154.45      2.65 o 
   5   7   1       92.94      107.13      1.98 o 
   6   7   1      478.13      478.13      7.17 o 
   7   7   1        9.20       14.70      1.06 o 
   8   7   1        1.47        1.86      0.86 o 
   9   7   1       77.94       82.63      3.09 o 
  10   7   1        0.90        2.15      1.85 o 
  11   7   1      326.04      307.52     12.90 o 
 -10   8   1      261.08      255.26      7.47 o 
  -9   8   1        3.18        1.86      0.86 o 
  -8   8   1       92.85       99.48      3.45 o 
  -7   8   1      683.68      666.45     11.25 o 
  -6   8   1      142.37      148.69      2.69 o 
  -5   8   1     1155.26     1262.37     20.67 o 
  -4   8   1        1.35        3.23      0.96 o 
  -3   8   1      366.80      409.98      5.72 o 
  -2   8   1      486.47      475.21      5.88 o 
  -1   8   1       83.18       94.40      1.55 o 
   0   8   1     1349.35     1423.19     17.85 o 
   1   8   1        6.94       11.69      0.61 o 
   2   8   1     1789.49     1884.69     21.16 o 
   3   8   1      173.19      195.90      3.07 o 
   4   8   1        0.09        0.79      0.64 o 
   5   8   1       19.08       22.38      1.31 o 
   6   8   1      695.93      717.20     11.05 o 
   7   8   1     1192.50     1202.25     22.68 o 
   8   8   1      953.45      961.58     26.43 o 
   9   8   1        4.92        9.06      2.58 o 
  10   8   1      157.08      156.64      5.16 o 
  -9   9   1       70.20       70.50      2.24 o 
  -8   9   1      217.57      238.46      5.01 o 
  -7   9   1       85.21       68.12      1.66 o 
  -6   9   1        4.54        7.77      1.24 o 
  -5   9   1       11.94       10.87      0.81 o 
  -4   9   1        9.20        9.96      0.66 o 
  -3   9   1        0.24        2.33      0.64 o 
  -2   9   1      412.60      432.65      5.70 o 
  -1   9   1        1.33        3.49      0.57 o 
   0   9   1       12.21       13.02      0.88 o 
   1   9   1      194.39      193.11      2.83 o 
   2   9   1     1067.09     1196.65     13.73 o 
   3   9   1      355.01      413.17      6.19 o 
   4   9   1        1.23        3.19      0.63 o 
   5   9   1      424.02      479.37      7.63 o 
   6   9   1      769.13      752.99     12.48 o 
   7   9   1     1053.52     1009.84     17.28 o 
   8   9   1        1.76        4.60      1.21 o 
   9   9   1      249.82      281.44      8.26 o 
  -8  10   1        0.00        0.69      0.52 o 
  -7  10   1      117.54      134.78      3.01 o 
  -6  10   1      527.87      543.17     10.48 o 
  -5  10   1      511.54      563.51      9.57 o 
  -4  10   1       14.85       18.57      0.88 o 
  -3  10   1        7.05       12.04      1.02 o 
  -2  10   1      124.87      140.91      2.50 o 
  -1  10   1      421.24      453.30      6.34 o 
   0  10   1       35.32       37.47      1.21 o 
   1  10   1      486.51      549.70      8.02 o 
   2  10   1        1.92        5.09      0.97 o 
   3  10   1       16.89       13.62      0.90 o 
   4  10   1      171.63      165.87      3.24 o 
   5  10   1        3.45        6.40      0.60 o 
   6  10   1       28.24       33.52      1.29 o 
   7  10   1      157.65      153.84      3.34 o 
   8  10   1       29.40       24.12      1.24 o 
  -6  11   1       77.60       71.20      4.13 o 
  -5  11   1      439.61      425.41     12.02 o 
  -4  11   1       99.98       96.68      2.87 o 
  -3  11   1      317.99      321.74      6.43 o 
  -2  11   1      299.81      296.09      6.25 o 
  -1  11   1      357.95      338.72      5.42 o 
   0  11   1      618.05      639.95     10.08 o 
   1  11   1        0.02        2.10      0.82 o 
   2  11   1       22.52       24.13      1.71 o 
   3  11   1       41.76       44.32      1.43 o 
   4  11   1      200.76      223.69      5.42 o 
   5  11   1      217.86      213.97      6.53 o 
   6  11   1       60.55       54.72      3.35 o 
   2  12   1        1.05        6.19      1.55 o 
   3  12   1      209.37      178.01      7.74 o 
 -14   0   2      169.43      159.47      5.93 o 
 -13   0   2        9.25        9.36      1.19 o 
 -12   0   2       97.64       94.47      4.01 o 
 -11   0   2      449.99      423.06     12.75 o 
 -10   0   2      519.65      473.85     13.85 o 
  -9   0   2      328.99      288.73      9.03 o 
  -8   0   2      304.76      332.80     14.45 o 
  -7   0   2     1396.25     1517.97     61.92 o 
  -6   0   2      461.78      327.89     12.39 o 
  -5   0   2       29.37       57.72      2.72 o 
  -3   0   2        2.20       -2.06      2.06 o 
  -2   0   2     2946.81     2551.97    141.37 o 
  -1   0   2     3195.65     2444.13    130.02 o 
   1   0   2      562.88      342.09     22.19 o 
   3   0   2      199.62      239.41     12.90 o 
   4   0   2     2721.43     2529.78    134.67 o 
   5   0   2       21.20       21.67      2.06 o 
   6   0   2      870.29      873.01     36.12 o 
   7   0   2     1704.97     1622.71     66.04 o 
   8   0   2      746.06      703.67     31.73 o 
   9   0   2      393.34      426.70     18.57 o 
  10   0   2     1420.91     1504.92     42.04 o 
  11   0   2       34.03       28.45      1.60 o 
  12   0   2       60.16       53.33      2.38 o 
  13   0   2      134.66      111.90      3.47 o 
  14   0   2      287.57      322.99     13.42 o 
 -14   1   2        0.07        1.16      0.77 o 
 -13   1   2      141.29      143.12      3.23 o 
 -12   1   2       43.71       36.03      1.62 o 
 -11   1   2       67.38       61.49      1.97 o 
 -10   1   2      248.24      240.48      4.28 o 
  -9   1   2      152.06      164.13      3.01 o 
  -8   1   2        9.56        8.76      0.85 o 
  -7   1   2        4.70        4.30      0.86 o 
  -6   1   2     2626.47     2642.69     96.22 o 
  -5   1   2      158.09      148.69      5.84 o 
  -4   1   2     4652.03     4118.69    126.87 o 
  -3   1   2       84.51       90.87      7.22 o 
  -2   1   2     5937.11     5955.80    313.71 o 
  -1   1   2     1019.93      978.27     51.60 o 
   0   1   2      565.87      483.46     27.35 o 
   1   1   2     9497.95     8842.63    477.27 o 
   2   1   2      292.42      219.29     11.87 o 
   3   1   2     5388.28     4992.49    276.56 o 
   4   1   2       73.70       58.30      3.61 o 
   5   1   2      289.63      282.75     15.48 o 
   6   1   2     9069.56     9287.59    237.19 o 
   7   1   2      196.89      195.51      4.96 o 
   8   1   2      198.32      174.89      3.23 o 
   9   1   2      148.57      148.82      3.78 o 
  10   1   2      346.72      322.40      5.85 o 
  11   1   2      121.99      127.62      2.79 o 
  12   1   2       16.26       18.52      1.24 o 
  13   1   2       40.78       50.82      1.57 o 
  14   1   2       71.27       78.81      2.71 o 
 -14   2   2      431.93      437.39      8.63 o 
 -13   2   2       30.12       32.66      1.73 o 
 -12   2   2       26.49       18.72      1.67 o 
 -11   2   2      852.94      848.19     13.84 o 
 -10   2   2      196.29      166.22      3.86 o 
  -9   2   2      284.16      258.46      4.97 o 
  -8   2   2     1138.37     1146.09     19.11 o 
  -7   2   2     1323.73     1263.83     31.54 o 
  -6   2   2      705.83      943.62     34.44 o 
  -5   2   2     1058.83     1116.01     31.81 o 
  -4   2   2        1.48        1.44      0.34 o 
  -3   2   2      643.85      627.41     33.02 o 
  -2   2   2     1270.39     1071.62     51.60 o 
  -1   2   2     5071.77     4604.28    172.74 o 
   0   2   2    38149.89    41462.54   2193.89 o 
   2   2   2     6232.37     5725.66    485.78 o 
   3   2   2      824.04      776.53     40.76 o 
   4   2   2     1314.28     1288.88     68.11 o 
   5   2   2       54.94       84.34      3.22 o 
   6   2   2     4307.92     4417.57    111.94 o 
   7   2   2       33.32       55.74      2.58 o 
   8   2   2      366.27      461.69      8.48 o 
   9   2   2        0.67        3.04      0.72 o 
  10   2   2       86.50       71.74      2.10 o 
  11   2   2       69.93       96.95      2.58 o 
  12   2   2      151.34      161.69      3.26 o 
  13   2   2        1.42        0.72      0.69 o 
  14   2   2        0.10        1.03      1.03 o 
 -14   3   2      497.94      476.17     10.72 o 
 -13   3   2      387.19      407.02     10.23 o 
 -12   3   2      105.21      108.49      3.65 o 
 -11   3   2     1664.31     1662.87     32.33 o 
 -10   3   2      441.24      448.65      9.21 o 
  -9   3   2     1180.11     1211.35     26.67 o 
  -8   3   2      376.84      421.74      7.18 o 
  -7   3   2     2428.57     2330.10    122.80 o 
  -6   3   2      331.13      351.54     13.12 o 
  -5   3   2        2.57        3.51      0.86 o 
  -4   3   2       71.94       87.81      2.77 o 
  -3   3   2      618.99      571.21     30.44 o 
  -2   3   2    10426.14    10407.24    338.86 o 
  -1   3   2    32325.52    30297.12   1132.46 o 
   0   3   2     6233.77     6064.52    287.14 o 
   1   3   2    22434.68    22997.86    752.11 o 
   2   3   2     5262.94     5209.57    312.16 o 
   3   3   2       52.42       85.65      4.64 o 
   4   3   2     3860.28     4257.75    224.96 o 
   5   3   2      465.87      582.78     28.38 o 
   6   3   2       39.94       26.30      1.49 o 
   7   3   2      345.87      403.00      6.94 o 
   8   3   2      304.20      296.53      5.36 o 
   9   3   2     1699.48     1706.82     30.08 o 
  10   3   2       10.70        7.87      0.86 o 
  11   3   2       18.84        8.17      0.94 o 
  12   3   2       82.38       98.51      2.77 o 
  13   3   2        1.30        0.52      0.89 o 
 -14   4   2      170.84      168.31      5.11 o 
 -13   4   2      156.85      158.89      4.61 o 
 -12   4   2     1495.97     1557.45     30.33 o 
 -11   4   2      883.55      829.88     16.49 o 
 -10   4   2      314.54      352.59      7.34 o 
  -9   4   2      635.07      635.76     10.68 o 
  -8   4   2      131.30      124.91      2.25 o 
  -7   4   2      101.60      130.17      3.11 o 
  -6   4   2      161.46      173.88      9.80 o 
  -5   4   2      290.15      332.71     12.39 o 
  -4   4   2      199.03      209.48      6.69 o 
  -3   4   2        3.91        9.23      0.66 o 
  -2   4   2     4744.62     4657.01    166.22 o 
  -1   4   2     5685.89     5273.71    182.25 o 
   0   4   2       16.03        4.13      0.52 o 
   1   4   2     1684.60     1642.81     50.43 o 
   2   4   2     3553.84     3560.57    108.33 o 
   3   4   2      836.11      821.93     43.34 o 
   4   4   2      365.35      396.78     21.15 o 
   5   4   2      831.36      840.44     27.39 o 
   6   4   2       45.84       51.23      1.25 o 
   7   4   2      793.82      887.12     14.70 o 
   8   4   2        6.55        1.55      0.62 o 
   9   4   2     1820.85     1865.80     36.32 o 
  10   4   2       41.28       29.28      1.71 o 
  11   4   2      230.11      232.99      5.22 o 
  12   4   2        5.88        5.88      0.76 o 
  13   4   2        9.35        6.98      1.09 o 
 -13   5   2      297.30      317.51     20.02 o 
 -12   5   2       36.59       36.96      1.67 o 
 -11   5   2      194.88      223.59      7.52 o 
 -10   5   2      369.04      340.25      8.19 o 
  -9   5   2        0.74        0.77      0.57 o 
  -8   5   2        1.51        0.97      0.47 o 
  -7   5   2     2156.70     2316.38     37.46 o 
  -6   5   2     2198.26     2230.04     32.10 o 
  -5   5   2       52.59       54.45      1.74 o 
  -4   5   2     1043.51     1029.38     28.09 o 
  -3   5   2        9.20       22.68      0.96 o 
  -2   5   2     3855.24     3580.62    101.11 o 
  -1   5   2       45.37       75.33      4.39 o 
   0   5   2     3859.26     3807.29    209.22 o 
   1   5   2      274.56      266.17      8.14 o 
   2   5   2      862.36      870.90     33.34 o 
   3   5   2      235.41      230.57      7.31 o 
   4   5   2      360.77      337.39      8.01 o 
   5   5   2       79.27       84.18      1.80 o 
   6   5   2        0.35        5.46      0.56 o 
   7   5   2       10.57       10.87      0.66 o 
   8   5   2      130.57      110.21      2.34 o 
   9   5   2        0.32        1.48      0.82 o 
  10   5   2      280.81      272.24      5.86 o 
  11   5   2      164.40      184.28      4.25 o 
  12   5   2        5.59       11.97      1.06 o 
 -12   6   2        4.32        4.73      1.29 o 
 -11   6   2      142.99      124.59      4.32 o 
 -10   6   2      158.85      153.49      5.59 o 
  -9   6   2      189.27      195.09      4.31 o 
  -8   6   2      608.70      559.05     11.20 o 
  -7   6   2      634.68      640.44     10.54 o 
  -6   6   2      781.18      812.00     13.06 o 
  -5   6   2       12.20       15.71      0.78 o 
  -4   6   2      669.36      727.44      9.61 o 
  -3   6   2        7.79       20.24      0.94 o 
  -2   6   2       18.94       19.79      0.88 o 
  -1   6   2      821.66      813.88     15.25 o 
   0   6   2       98.43       67.85      2.27 o 
   1   6   2      490.42      542.28     30.96 o 
   2   6   2       59.44       49.73      1.36 o 
   3   6   2      309.70      335.36      5.37 o 
   4   6   2      201.08      173.27      2.77 o 
   5   6   2      202.14      230.08      4.14 o 
   6   6   2      479.02      472.34      7.85 o 
   7   6   2        0.13        1.95      0.68 o 
   8   6   2      202.86      224.33      5.56 o 
   9   6   2        0.54        2.75      0.89 o 
  10   6   2      136.04      126.77      3.57 o 
  11   6   2       79.81       85.54      2.68 o 
  12   6   2        6.47        1.65      0.86 o 
 -12   7   2      188.76      153.24      6.71 o 
 -11   7   2       53.45       52.07      3.35 o 
 -10   7   2       55.40       46.08      2.52 o 
  -9   7   2       81.60       77.35      2.38 o 
  -8   7   2        0.58        4.13      0.75 o 
  -7   7   2        4.39        8.49      0.57 o 
  -6   7   2     1019.76     1009.59     18.63 o 
  -5   7   2       86.52       82.11      1.62 o 
  -4   7   2        4.27       10.67      1.15 o 
  -3   7   2       82.82      103.53      3.80 o 
  -2   7   2      695.05      668.61      8.46 o 
  -1   7   2      483.28      536.59      6.95 o 
   0   7   2       27.25       24.04      0.69 o 
   1   7   2       20.84       13.39      1.22 o 
   2   7   2      831.34      772.35      9.20 o 
   3   7   2      266.43      236.45      3.75 o 
   4   7   2      234.69      232.17      3.88 o 
   5   7   2        7.81        5.76      0.45 o 
   6   7   2      110.25       94.75      1.91 o 
   7   7   2       20.63       15.65      1.38 o 
   8   7   2       38.89       60.37      2.72 o 
   9   7   2        0.32        2.06      1.09 o 
  10   7   2       38.68       42.47      2.58 o 
  11   7   2      123.28      102.68      5.16 o 
 -11   8   2       15.26       16.51      2.06 o 
 -10   8   2      148.26      127.06      4.13 o 
  -9   8   2        8.72        6.82      0.86 o 
  -8   8   2      367.02      388.64     12.13 o 
  -7   8   2       62.05       68.54      1.74 o 
  -6   8   2      684.45      719.73     14.24 o 
  -5   8   2      154.23      165.98      2.97 o 
  -4   8   2       10.69       15.62      0.81 o 
  -3   8   2      617.96      614.78      8.99 o 
  -2   8   2      357.89      384.88      5.08 o 
  -1   8   2      155.88      167.84      2.51 o 
   0   8   2        0.53        1.39      0.58 o 
   1   8   2        1.82        7.43      0.53 o 
   2   8   2      362.62      370.95      5.15 o 
   3   8   2       72.40       83.78      1.75 o 
   4   8   2       86.71       79.55      1.90 o 
   5   8   2      625.65      675.66     10.45 o 
   6   8   2       43.64       54.30      1.42 o 
   7   8   2       17.29       15.17      1.03 o 
   8   8   2       59.99       72.24      2.92 o 
   9   8   2      222.49      237.57      7.11 o 
  10   8   2      312.65      294.75      8.57 o 
 -10   9   2        1.54        5.68      1.03 o 
  -9   9   2       18.62       17.50      1.19 o 
  -8   9   2        0.52        3.08      0.67 o 
  -7   9   2      153.26      170.14      3.30 o 
  -6   9   2       29.49       34.11      1.25 o 
  -5   9   2      145.03      159.65      2.94 o 
  -4   9   2       78.08       74.38      1.68 o 
  -3   9   2      145.44      146.34      2.81 o 
  -2   9   2      101.26      102.55      1.79 o 
  -1   9   2       78.30       71.91      1.60 o 
   0   9   2      272.31      283.16      4.22 o 
   1   9   2      646.60      721.48      9.22 o 
   2   9   2      524.74      534.72      7.56 o 
   3   9   2      102.41      127.80      2.47 o 
   4   9   2      714.86      783.30     12.02 o 
   5   9   2       31.83       33.84      1.16 o 
   6   9   2        5.59        6.79      0.59 o 
   7   9   2       78.70       78.17      1.86 o 
   8   9   2       24.84       31.06      1.57 o 
   9   9   2       60.84       60.75      2.35 o 
  -8  10   2       20.75       20.02      1.12 o 
  -7  10   2       42.96       46.64      1.44 o 
  -6  10   2      126.73      141.23      3.19 o 
  -5  10   2       61.89       75.65      1.78 o 
  -4  10   2       59.68       63.85      1.57 o 
  -3  10   2       28.64       37.45      1.35 o 
  -2  10   2       26.07       37.77      1.21 o 
  -1  10   2      240.03      259.52      3.87 o 
   0  10   2      153.75      164.41      2.66 o 
   1  10   2      190.51      233.56      3.41 o 
   2  10   2       57.13       62.12      1.58 o 
   3  10   2     1059.66     1132.07     19.81 o 
   4  10   2       41.89       31.37      1.15 o 
   5  10   2        4.50        4.84      0.60 o 
   6  10   2       91.68       89.47      1.90 o 
   7  10   2       61.54       62.73      1.78 o 
   8  10   2       67.96       44.89      2.58 o 
  -5  11   2        0.01        0.77      1.09 o 
  -4  11   2       10.76       10.63      1.46 o 
  -3  11   2      265.66      273.21      5.52 o 
  -2  11   2        1.21        1.49      0.44 o 
  -1  11   2        3.39        5.26      0.46 o 
   0  11   2       53.64       45.17      1.58 o 
   1  11   2       17.59       20.48      1.27 o 
   2  11   2      131.36      135.21      3.04 o 
   3  11   2      181.27      194.68      4.15 o 
   4  11   2      215.60      205.53      4.23 o 
   5  11   2        2.19        2.06      0.49 o 
   6  11   2        7.74        8.21      0.49 o 
   1  12   2      198.20      204.32      8.26 o 
   2  12   2      192.15      189.88      8.26 o 
   3  12   2      200.62      159.43      6.71 o 
 -15   1   3        0.78        2.06      1.03 o 
 -14   1   3      144.26      142.76      3.34 o 
 -13   1   3       71.09       69.79      2.08 o 
 -12   1   3        0.07        2.40      0.81 o 
 -11   1   3       72.60       64.80      2.25 o 
 -10   1   3       97.32       94.12      2.10 o 
  -9   1   3       80.88       71.86      1.79 o 
  -8   1   3        6.28       13.35      0.89 o 
  -7   1   3        3.73       12.46      2.09 o 
  -6   1   3       33.03       28.12      2.19 o 
  -5   1   3      396.94      354.47     10.36 o 
  -4   1   3       36.71       26.09      2.38 o 
  -3   1   3      387.22      327.39     12.40 o 
  -2   1   3     7517.69     7643.01    418.45 o 
  -1   1   3     1286.95     1309.01     69.66 o 
   0   1   3     1594.89     1657.80     88.23 o 
   1   1   3     1659.99     1747.58     92.36 o 
   2   1   3     2301.60     2307.92    133.64 o 
   3   1   3     3677.33     3173.71    167.69 o 
   4   1   3     1871.10     2143.84    113.00 o 
   5   1   3       33.13       11.61      1.09 o 
   6   1   3     3552.84     3508.06     88.22 o 
   7   1   3      724.13      749.68     17.67 o 
   8   1   3      230.31      243.58      5.94 o 
   9   1   3      746.88      792.63     13.00 o 
  10   1   3      225.78      193.98      3.82 o 
  11   1   3      154.94      135.59      2.69 o 
  12   1   3      172.30      171.99      3.80 o 
  13   1   3      108.22       92.43      2.39 o 
  14   1   3       86.79      101.13      5.16 o 
 -14   2   3      128.83      146.23      3.48 o 
 -13   2   3      396.14      379.45      7.99 o 
 -12   2   3       87.67       78.36      2.21 o 
 -11   2   3       39.09       26.92      2.55 o 
 -10   2   3      436.88      383.19      7.45 o 
  -9   2   3        7.58       14.60      1.30 o 
  -8   2   3       29.67       44.09      2.40 o 
  -7   2   3      561.22      621.60     17.23 o 
  -6   2   3      704.18      798.01     29.16 o 
  -5   2   3       10.24       25.08      1.19 o 
  -4   2   3     2151.07     2107.79     79.46 o 
  -3   2   3      234.91      179.04      9.80 o 
  -2   2   3    17756.72    16882.66    677.21 o 
  -1   2   3      925.05      733.17     41.02 o 
   0   2   3    24758.47    27169.25   1023.38 o 
   1   2   3    54018.69    48712.55   3061.23 o 
   2   2   3      608.10      551.57     29.41 o 
   3   2   3     2283.07     2497.79    131.57 o 
   4   2   3       46.41       43.86      3.10 o 
   5   2   3      111.40      134.57      4.64 o 
   6   2   3      695.26      721.51     15.86 o 
   7   2   3      485.62      536.23      9.21 o 
   8   2   3       12.80       12.45      1.09 o 
   9   2   3       10.39       18.45      1.84 o 
  10   2   3       73.11       81.76      2.29 o 
  11   2   3      491.81      503.28      8.48 o 
  12   2   3       37.63       30.15      1.54 o 
  13   2   3        2.33        2.72      0.82 o 
 -14   3   3        2.29        1.25      0.75 o 
 -13   3   3      790.25      805.88     18.44 o 
 -12   3   3       10.84       14.47      1.14 o 
 -11   3   3       33.43       38.27      1.73 o 
 -10   3   3     1632.51     1631.10     31.81 o 
  -9   3   3      241.22      250.91      5.04 o 
  -8   3   3        0.00        5.08      0.77 o 
  -7   3   3       86.72      103.19      6.19 o 
  -6   3   3       45.06       37.17      1.98 o 
  -5   3   3     4361.66     4820.81    137.28 o 
  -4   3   3      215.99      193.73      5.82 o 
  -3   3   3       94.89       87.20      5.16 o 
  -2   3   3        7.99       17.28      0.89 o 
  -1   3   3      843.23     1057.08     53.40 o 
   0   3   3     6352.82     6732.33    354.98 o 
   1   3   3    45339.46    42354.96   1294.52 o 
   2   3   3     3202.14     3118.28    104.05 o 
   3   3   3      668.43      703.26     37.15 o 
   4   3   3       88.09      104.74      5.68 o 
   5   3   3      216.09      187.42      7.08 o 
   6   3   3      648.00      617.30     13.34 o 
   7   3   3     1029.78     1176.05     19.65 o 
   8   3   3      344.77      306.00      6.04 o 
   9   3   3       24.87       19.51      1.30 o 
  10   3   3       40.03       53.93      1.87 o 
  11   3   3      282.68      234.40      4.35 o 
  12   3   3       23.73       18.86      1.29 o 
  13   3   3       55.53       58.69      2.27 o 
 -14   4   3        0.19        7.37      1.09 o 
 -13   4   3      493.25      479.95      9.72 o 
 -12   4   3       42.27       40.70      2.74 o 
 -11   4   3      214.13      200.66      5.44 o 
 -10   4   3      142.84      153.80      3.60 o 
  -9   4   3      433.41      455.63      8.73 o 
  -8   4   3        0.92        0.77      0.41 o 
  -7   4   3      121.29      117.77      2.48 o 
  -6   4   3      202.61      180.48      7.11 o 
  -5   4   3     3866.22     4119.16    119.47 o 
  -4   4   3      133.69      139.00      4.26 o 
  -2   4   3      574.86      658.77     30.13 o 
  -1   4   3      774.28      842.24     28.94 o 
   0   4   3      253.31      325.93     11.38 o 
   1   4   3     6400.55     6330.74    196.19 o 
   2   4   3      247.54      336.87     10.43 o 
   3   4   3     4616.29     5075.04    267.79 o 
   4   4   3     1201.58     1234.71     65.01 o 
   5   4   3        1.99        1.72      0.60 o 
   6   4   3     1868.97     1823.77     29.80 o 
   7   4   3      332.89      373.69      6.50 o 
   8   4   3     1400.88     1384.30     25.09 o 
   9   4   3        4.95        8.99      0.94 o 
  10   4   3       33.27       18.50      1.24 o 
  11   4   3      962.20     1000.85     17.36 o 
  12   4   3      253.00      264.84      6.33 o 
  13   4   3       93.04       88.77      3.28 o 
 -13   5   3      152.61      124.99      9.03 o 
 -12   5   3     1031.99     1099.35     25.08 o 
 -11   5   3     1094.48     1075.89     32.02 o 
 -10   5   3      196.89      183.56      4.12 o 
  -9   5   3      176.73      183.94      3.33 o 
  -8   5   3       10.72       18.15      0.90 o 
  -7   5   3       33.08       39.03      1.17 o 
  -6   5   3      696.19      672.74     10.78 o 
  -5   5   3     1155.71     1059.29     20.55 o 
  -4   5   3     2899.09     2899.23     64.74 o 
  -3   5   3     1771.47     1726.89     39.45 o 
  -2   5   3      526.65      471.42     16.31 o 
  -1   5   3       18.99        9.21      1.29 o 
   0   5   3     1502.93     1713.78     59.21 o 
   1   5   3      474.18      532.38     19.88 o 
   2   5   3      161.76      168.36      6.57 o 
   3   5   3      717.13      766.83     24.28 o 
   4   5   3       45.92       41.20      1.61 o 
   5   5   3      810.99      846.00     15.10 o 
   6   5   3      332.32      326.13      7.42 o 
   7   5   3     1195.66     1220.32     20.06 o 
   8   5   3        6.10        6.15      0.76 o 
   9   5   3      163.60      177.55      5.29 o 
  10   5   3        3.54        1.10      0.82 o 
  11   5   3        7.31        4.64      0.94 o 
  12   5   3      353.04      360.93     14.41 o 
 -13   6   3       50.36       43.34      3.10 o 
 -12   6   3       35.71       46.18      2.19 o 
 -11   6   3      532.28      556.32     19.31 o 
 -10   6   3      106.80      111.13      3.28 o 
  -9   6   3        9.78       19.76      1.14 o 
  -8   6   3      165.17      166.05      3.36 o 
  -7   6   3      237.41      253.97      4.51 o 
  -6   6   3       70.68       79.94      1.46 o 
  -5   6   3      526.66      524.92      9.12 o 
  -4   6   3      667.59      610.59      9.82 o 
  -3   6   3      520.72      550.96     14.92 o 
  -2   6   3       41.70       52.59      2.78 o 
  -1   6   3      160.14      194.46      5.93 o 
   1   6   3       32.50       39.93      1.72 o 
   2   6   3     3381.59     3277.63     49.75 o 
   3   6   3     1108.94     1317.07     21.35 o 
   4   6   3       43.72       37.71      0.92 o 
   5   6   3      210.57      209.23      3.35 o 
   6   6   3      745.23      716.40     11.64 o 
   7   6   3      562.92      588.12     11.40 o 
   8   6   3     2703.91     2892.05     63.31 o 
   9   6   3      288.85      243.54      6.81 o 
  10   6   3       26.62       29.08      1.67 o 
  11   6   3      209.81      201.34      5.06 o 
 -12   7   3        3.23        0.77      0.77 o 
 -11   7   3        3.13        4.75      1.09 o 
 -10   7   3      199.76      212.46      5.16 o 
  -9   7   3        1.04        4.36      0.75 o 
  -8   7   3      139.24      157.22      3.87 o 
  -7   7   3     1733.15     1792.87     30.38 o 
  -6   7   3      112.36      140.54      2.83 o 
  -5   7   3        4.45        8.49      0.64 o 
  -4   7   3      149.03      162.77      2.86 o 
  -3   7   3       43.16       51.87      1.32 o 
  -2   7   3      359.44      338.37      3.86 o 
  -1   7   3      541.94      605.41      7.94 o 
   0   7   3       93.29      104.40      2.05 o 
   1   7   3       53.19       49.44      1.08 o 
   2   7   3      578.24      587.26      6.78 o 
   3   7   3      482.76      513.84      7.53 o 
   4   7   3      394.07      431.72      6.77 o 
   5   7   3      314.79      316.82      4.84 o 
   6   7   3      680.22      667.54     12.76 o 
   7   7   3        2.94        4.66      0.82 o 
   8   7   3      576.68      608.29     16.96 o 
   9   7   3      362.22      404.93     11.49 o 
  10   7   3       56.69       49.83      3.61 o 
  11   7   3        8.42        8.26      1.55 o 
 -11   8   3       25.89       24.02      1.46 o 
 -10   8   3        1.39        2.58      0.73 o 
  -9   8   3        0.13        1.29      0.73 o 
  -8   8   3      254.86      283.54      6.65 o 
  -7   8   3       64.80       61.40      1.54 o 
  -6   8   3     1466.70     1587.37     29.14 o 
  -5   8   3      228.60      237.69      4.02 o 
  -4   8   3      163.28      186.63      3.58 o 
  -3   8   3      533.43      505.43      8.11 o 
  -2   8   3     1600.71     1728.41     23.80 o 
  -1   8   3        9.55       16.12      0.67 o 
   0   8   3       60.91       40.58      1.17 o 
   1   8   3        1.19        2.29      0.31 o 
   2   8   3      937.91      928.08     11.32 o 
   3   8   3      798.42      896.96     13.90 o 
   4   8   3      410.90      405.68      6.96 o 
   5   8   3      202.77      197.49      3.40 o 
   6   8   3      226.89      213.26      3.67 o 
   7   8   3      650.51      641.93     12.30 o 
   8   8   3      273.80      270.40      8.03 o 
   9   8   3      230.76      240.30      7.11 o 
  10   8   3      116.16      106.41      3.65 o 
 -10   9   3      613.62      556.73     21.15 o 
  -9   9   3      520.63      515.01     11.80 o 
  -8   9   3       54.37       66.26      2.83 o 
  -7   9   3      424.14      419.38     11.69 o 
  -6   9   3      499.42      529.41      9.11 o 
  -5   9   3     2391.61     2537.58     38.55 o 
  -4   9   3      140.29      143.18      2.75 o 
  -3   9   3      316.41      328.54      5.41 o 
  -2   9   3      472.72      486.48      7.13 o 
  -1   9   3      383.63      390.55      5.54 o 
   0   9   3      427.17      440.06      5.83 o 
   1   9   3        2.98        3.39      0.40 o 
   2   9   3       18.84       28.44      1.12 o 
   3   9   3      121.54      122.03      2.38 o 
   4   9   3      124.29      119.21      2.35 o 
   5   9   3        9.50        9.37      0.78 o 
   6   9   3      330.48      320.09      4.83 o 
   7   9   3      208.55      211.61      3.64 o 
   8   9   3       18.93       15.91      1.06 o 
   9   9   3       25.58       18.06      2.06 o 
  -8  10   3      115.16      109.13      2.84 o 
  -7  10   3        0.32        0.15      0.61 o 
  -6  10   3       46.52       44.41      1.51 o 
  -5  10   3       36.23       35.42      1.17 o 
  -4  10   3      334.85      384.78      6.90 o 
  -3  10   3       39.41       48.02      1.44 o 
  -2  10   3      101.54      139.83      2.52 o 
  -1  10   3     1066.90     1110.05     14.87 o 
   0  10   3       27.88       28.63      0.94 o 
   1  10   3      126.48      125.38      2.12 o 
   2  10   3       21.80       39.50      1.20 o 
   3  10   3       62.29       77.44      1.68 o 
   4  10   3      121.59      101.27      2.02 o 
   5  10   3       70.72       54.26      1.40 o 
   6  10   3        7.69        8.84      0.64 o 
   7  10   3       12.89       13.51      0.89 o 
  -6  11   3      134.13      107.84      6.19 o 
  -5  11   3       26.63       25.04      2.58 o 
  -4  11   3        8.70       10.58      1.46 o 
  -3  11   3      643.49      643.06     18.03 o 
  -2  11   3      106.96      101.09      2.21 o 
  -1  11   3      102.39      121.23      2.49 o 
   0  11   3       87.81       87.80      2.06 o 
   1  11   3      173.97      167.96      3.61 o 
   2  11   3      361.39      343.27      6.80 o 
   3  11   3        3.08        1.92      0.32 o 
   4  11   3       28.88       29.66      0.95 o 
   5  11   3      818.47      758.43     19.71 o 
   6  11   3     1180.29     1170.21     42.83 o 
   0  12   3       39.50       36.63      3.10 o 
   1  12   3      113.26      139.31      6.19 o 
   2  12   3       27.17       20.64      2.06 o 
   3  12   3      310.00      314.74     12.38 o 
 -15   0   4        4.26        8.77      1.55 o 
 -14   0   4       88.35       96.18      4.31 o 
 -13   0   4     2118.64     1980.76     54.96 o 
 -12   0   4      438.04      415.77     12.64 o 
 -11   0   4      664.90      708.17     20.39 o 
 -10   0   4     2246.49     2338.03     70.69 o 
  -9   0   4      928.59      981.41     55.47 o 
  -8   0   4     1133.85     1123.26     45.92 o 
  -6   0   4    20706.50    21019.43   1053.60 o 
  -5   0   4      751.93      675.09     24.78 o 
  -4   0   4       86.67      182.14     10.32 o 
  -3   0   4    25031.64    23826.29   1283.72 o 
  -2   0   4    15277.31    14297.94    777.05 o 
  -1   0   4    27085.29    24489.82   1312.10 o 
   0   0   4    24028.93    23963.02   1285.79 o 
   1   0   4     9094.41     9461.27    517.00 o 
   2   0   4    55195.71    50323.22   2663.93 o 
   3   0   4    32677.34    28741.38   1535.00 o 
   4   0   4     3460.84     3080.83    163.05 o 
   5   0   4      114.32      155.31      7.22 o 
   6   0   4     1055.95      871.98     36.12 o 
   7   0   4     8023.12     8118.98    383.88 o 
   8   0   4     7314.78     7938.07    217.76 o 
   9   0   4      302.01      321.13     11.24 o 
  10   0   4      411.98      420.55     10.09 o 
  11   0   4      615.75      616.11     12.35 o 
  12   0   4      592.54      499.78     10.16 o 
  13   0   4       37.11       35.39      1.97 o 
 -15   1   4        0.67        0.83      0.86 o 
 -14   1   4       14.94       15.71      0.96 o 
 -13   1   4      813.69      814.66     14.55 o 
 -12   1   4     1856.87     1785.41     31.17 o 
 -11   1   4        1.09        3.12      0.76 o 
 -10   1   4      485.90      440.57      7.39 o 
  -9   1   4     1037.38     1020.45     16.39 o 
  -8   1   4      123.78      144.36      3.98 o 
  -7   1   4        5.68        2.27      0.86 o 
  -6   1   4      481.48      370.75     10.87 o 
  -5   1   4     2374.19     2213.11     62.80 o 
  -4   1   4      146.60      143.52      6.97 o 
  -3   1   4     1006.80     1094.09     60.37 o 
  -2   1   4    10498.79     9435.99    496.88 o 
  -1   1   4     6474.71     6685.89    352.92 o 
   0   1   4     6660.17     7122.40    375.62 o 
   1   1   4    21199.84    20420.91   1093.33 o 
   2   1   4     3334.51     3485.35    184.20 o 
   3   1   4      419.98      580.46     30.96 o 
   4   1   4    16000.03    16412.89    863.21 o 
   5   1   4     2390.62     2792.36     82.95 o 
   6   1   4      467.49      372.34     28.12 o 
   7   1   4     5257.11     5481.10    107.63 o 
   8   1   4      455.14      503.06     12.34 o 
   9   1   4     2271.46     2237.08     32.57 o 
  10   1   4      965.05     1003.80     22.19 o 
  11   1   4      347.81      317.39      5.19 o 
  12   1   4      101.42       94.72      2.08 o 
  13   1   4      163.41      169.70      3.86 o 
 -14   2   4        8.71       11.91      1.19 o 
 -13   2   4        0.11        1.03      0.77 o 
 -12   2   4        0.96        2.44      0.76 o 
 -11   2   4      294.29      311.20      5.43 o 
 -10   2   4      544.56      573.40     10.41 o 
  -9   2   4       35.28       40.25      1.33 o 
  -8   2   4      127.89      155.60      5.02 o 
  -7   2   4     1031.13     1063.61     34.61 o 
  -6   2   4       98.73      113.82      3.64 o 
  -5   2   4      156.13      125.06      3.85 o 
  -4   2   4       21.09       19.02      3.87 o 
  -3   2   4     3695.93     3530.24    198.65 o 
  -2   2   4     1694.44     1338.93     71.20 o 
  -1   2   4    15502.39    14609.49    558.20 o 
   0   2   4    23528.50    24810.02   1252.25 o 
   1   2   4     3874.28     3571.93    217.48 o 
   2   2   4     4428.87     4312.45    227.54 o 
   3   2   4      911.91      986.53     52.11 o 
   4   2   4       44.51      110.42      6.19 o 
   5   2   4       62.37       54.76     10.06 o 
   6   2   4        9.57        5.32      1.04 o 
   7   2   4      112.30      117.22      2.90 o 
   8   2   4      616.74      604.56     12.91 o 
   9   2   4     1830.37     1817.77     30.04 o 
  10   2   4      282.87      287.11      5.76 o 
  11   2   4       18.66       15.63      1.18 o 
  12   2   4       73.92       74.30      1.99 o 
  13   2   4       22.64       23.84      1.29 o 
 -14   3   4      111.71       77.01      3.09 o 
 -13   3   4      102.74      110.88      3.47 o 
 -12   3   4       10.32       10.39      0.94 o 
 -11   3   4        5.17       10.66      1.41 o 
 -10   3   4       53.19       47.64      1.54 o 
  -9   3   4       36.06       36.60      1.50 o 
  -8   3   4      172.44      127.50      3.02 o 
  -7   3   4       29.06       13.84      2.84 o 
  -6   3   4       11.12        1.03      0.73 o 
  -5   3   4     1009.81     1087.95     31.11 o 
  -4   3   4      129.21      104.96      3.96 o 
  -3   3   4      357.82      252.70      8.89 o 
  -2   3   4     2379.55     2064.06     59.92 o 
  -1   3   4       33.27       16.29      1.09 o 
   0   3   4      773.89      910.16     47.98 o 
   1   3   4     3506.59     3415.16    244.31 o 
   2   3   4      435.06      370.38     20.90 o 
   3   3   4     5895.82     6075.50    320.42 o 
   4   3   4     1120.09     1160.41     61.40 o 
   5   3   4        3.02        4.19      0.73 o 
   6   3   4      153.63      141.28      2.78 o 
   7   3   4        0.07        5.67      1.08 o 
   8   3   4      157.44      166.17      3.55 o 
   9   3   4       10.94       20.91      1.88 o 
  10   3   4      269.54      269.39      5.40 o 
  11   3   4      127.36      135.79      2.87 o 
  12   3   4      105.08      100.49      2.77 o 
  13   3   4        7.25        1.11      0.75 o 
 -14   4   4      332.89      350.10     13.67 o 
 -13   4   4      247.25      228.47      6.67 o 
 -12   4   4       12.78       13.68      0.98 o 
 -11   4   4      143.24      158.37      3.79 o 
 -10   4   4     1056.38     1044.05     18.30 o 
  -9   4   4     1190.77     1208.96     19.77 o 
  -8   4   4       12.86       32.67      1.55 o 
  -7   4   4      516.80      490.57      8.43 o 
  -6   4   4       14.19        5.56      0.75 o 
  -5   4   4      166.79      210.60      6.32 o 
  -4   4   4       78.68       98.39      3.32 o 
  -3   4   4        7.70       13.08      1.55 o 
  -2   4   4       27.28       36.35      1.49 o 
  -1   4   4     3627.28     3503.48    123.11 o 
   0   4   4       27.54       66.44      2.72 o 
   1   4   4     2722.58     2451.58     99.31 o 
   2   4   4       73.93       44.14      2.32 o 
   3   4   4     2024.26     2152.61    113.00 o 
   4   4   4       49.84       45.41      3.10 o 
   5   4   4      515.10      549.42     11.64 o 
   6   4   4       30.20       29.17      1.09 o 
   7   4   4      296.09      328.32      5.72 o 
   8   4   4       77.49       93.19      2.46 o 
   9   4   4       20.82       28.00      1.66 o 
  10   4   4      110.46      102.86      3.11 o 
  11   4   4        6.79        8.01      0.89 o 
  12   4   4       49.29       57.61      1.86 o 
  13   4   4       58.66       58.42      2.58 o 
 -13   5   4      137.63      137.58      7.74 o 
 -12   5   4       50.76       54.36      4.09 o 
 -11   5   4      260.47      276.77     12.06 o 
 -10   5   4      135.80      119.68      2.67 o 
  -9   5   4        0.63        1.07      0.50 o 
  -8   5   4        7.17       12.73      0.96 o 
  -7   5   4      202.92      188.95      3.69 o 
  -6   5   4       90.23       96.47      2.17 o 
  -5   5   4      529.97      539.90     10.58 o 
  -4   5   4      107.02       70.07      2.88 o 
  -3   5   4      417.02      312.39      6.94 o 
  -2   5   4     2166.51     1951.91     87.97 o 
  -1   5   4        2.95       10.22      1.29 o 
   0   5   4       94.21       87.47      4.13 o 
   1   5   4      259.74      294.80     11.12 o 
   2   5   4      481.97      396.26     21.15 o 
   3   5   4      141.33      168.72      9.29 o 
   4   5   4      565.67      564.68     18.31 o 
   5   5   4        7.85       15.86      0.74 o 
   6   5   4       42.21       37.95      1.28 o 
   7   5   4      434.53      459.70      7.87 o 
   8   5   4       24.71       21.43      1.13 o 
   9   5   4      111.97      118.38      5.88 o 
  10   5   4        0.48        1.61      0.76 o 
  11   5   4       37.23       32.39      1.57 o 
  12   5   4        7.00        6.34      1.29 o 
 -13   6   4        4.93        3.99      0.86 o 
 -12   6   4       70.85       90.64      3.28 o 
 -11   6   4      331.33      332.81      8.03 o 
 -10   6   4      749.28      768.09     18.69 o 
  -9   6   4      211.50      234.49      4.67 o 
  -8   6   4       54.85       51.39      1.54 o 
  -7   6   4      946.65      920.33     13.46 o 
  -6   6   4      112.95      140.14      2.66 o 
  -5   6   4      475.07      533.81      7.09 o 
  -4   6   4      185.34      147.89      2.86 o 
  -3   6   4      466.53      477.66      8.77 o 
  -2   6   4      201.82      256.19      4.85 o 
  -1   6   4      829.92      804.44     12.55 o 
   0   6   4     1095.86     1070.96     17.19 o 
   1   6   4       54.30       63.15      1.27 o 
   2   6   4     2074.15     2099.83     29.56 o 
   3   6   4      572.62      542.69     13.27 o 
   4   6   4       51.07       45.11      2.52 o 
   5   6   4      230.57      164.53      3.31 o 
   6   6   4      966.88      860.10     15.47 o 
   7   6   4       18.64       15.40      1.03 o 
   8   6   4      620.17      592.37     15.80 o 
   9   6   4       44.88       46.77      1.92 o 
  10   6   4      154.82      146.92      4.06 o 
  11   6   4      475.46      528.25     11.91 o 
 -12   7   4      406.67      400.91     15.99 o 
 -11   7   4      404.15      388.36     15.22 o 
 -10   7   4      220.11      202.80      4.96 o 
  -9   7   4        5.26       12.12      0.89 o 
  -8   7   4        0.61        1.72      0.65 o 
  -7   7   4      695.69      717.17     12.17 o 
  -6   7   4      446.33      518.95      8.85 o 
  -5   7   4      413.87      428.90      6.70 o 
  -4   7   4       23.44       19.21      0.64 o 
  -3   7   4      171.06      186.91      2.94 o 
  -2   7   4      109.82      119.64      1.93 o 
  -1   7   4      242.65      275.60      3.61 o 
   0   7   4      674.06      706.89      9.01 o 
   1   7   4        9.73       21.79      0.63 o 
   2   7   4     1351.51     1349.84     18.01 o 
   3   7   4      225.32      209.89      3.87 o 
   4   7   4      612.62      646.67      9.56 o 
   5   7   4      114.45      121.25      2.15 o 
   6   7   4        0.52        3.24      1.38 o 
   7   7   4       86.25      116.03      2.84 o 
   8   7   4      254.17      262.03      7.84 o 
   9   7   4        7.93        9.55      1.09 o 
  10   7   4        0.02        0.21      0.86 o 
 -11   8   4        0.77        3.82      1.03 o 
 -10   8   4       20.81       27.47      1.61 o 
  -9   8   4       56.70       64.05      2.55 o 
  -8   8   4      689.48      658.58     12.63 o 
  -7   8   4      207.42      215.44      5.50 o 
  -6   8   4       43.82       58.29      1.75 o 
  -5   8   4      112.45      109.74      2.66 o 
  -4   8   4      125.93      128.84      2.97 o 
  -3   8   4       78.84       82.81      1.98 o 
  -2   8   4      241.68      266.41      4.21 o 
  -1   8   4     1250.76     1363.69     16.99 o 
   0   8   4      147.64      165.42      2.45 o 
   1   8   4       24.73       36.53      0.93 o 
   2   8   4      138.40      136.74      2.30 o 
   3   8   4      844.19      907.02     12.93 o 
   4   8   4       35.83       44.77      1.54 o 
   5   8   4      500.23      508.08      7.93 o 
   6   8   4      750.39      753.42     14.37 o 
   7   8   4      383.91      371.67      7.41 o 
   8   8   4      774.98      743.51     20.59 o 
   9   8   4       90.14       85.06      2.68 o 
 -10   9   4       15.36       15.03      1.09 o 
  -9   9   4      159.08      147.02      3.57 o 
  -8   9   4       10.42        6.84      0.66 o 
  -7   9   4      101.52      106.41      3.65 o 
  -6   9   4       21.75       27.65      1.16 o 
  -5   9   4        0.67        2.74      0.60 o 
  -4   9   4      316.14      356.15      5.87 o 
  -3   9   4        2.01        3.85      0.89 o 
  -2   9   4      311.95      386.88      6.39 o 
  -1   9   4       95.35       91.88      1.83 o 
   0   9   4      561.60      591.47      7.65 o 
   1   9   4        7.44       12.10      0.74 o 
   2   9   4      229.68      239.60      3.84 o 
   3   9   4      206.08      218.62      3.80 o 
   4   9   4      479.88      512.24      8.09 o 
   5   9   4        0.88        2.64      0.61 o 
   6   9   4      283.79      292.44      4.48 o 
   7   9   4       51.24       41.50      1.42 o 
   8   9   4       36.29       42.47      3.61 o 
  -8  10   4       81.13      104.31      4.67 o 
  -7  10   4       31.36       21.99      1.12 o 
  -6  10   4      130.88      155.14      4.47 o 
  -5  10   4        4.06        6.40      0.62 o 
  -4  10   4      138.88      133.51      2.92 o 
  -3  10   4      183.55      191.07      3.40 o 
  -2  10   4      256.31      256.33      4.47 o 
  -1  10   4       56.63       58.79      1.39 o 
   0  10   4      193.54      206.63      3.24 o 
   1  10   4       67.43       68.61      1.42 o 
   2  10   4       54.28       70.27      1.60 o 
   3  10   4     1664.15     1716.14     27.07 o 
   4  10   4      474.74      472.10      7.43 o 
   5  10   4      356.82      339.36      6.36 o 
   6  10   4      121.97      122.21      2.98 o 
   7  10   4       95.82       85.19      2.57 o 
  -6  11   4      201.49      206.39      9.29 o 
  -5  11   4      143.95      158.92      7.74 o 
  -4  11   4       10.34       11.35      2.06 o 
  -3  11   4      136.05      129.51      6.71 o 
  -2  11   4        0.79        3.44      0.47 o 
  -1  11   4       47.50       44.98      1.43 o 
   0  11   4       18.61       14.97      0.78 o 
   1  11   4      332.00      311.94      5.52 o 
   2  11   4       56.40       61.85      1.25 o 
   3  11   4       62.39       64.24      1.83 o 
   4  11   4        0.01        0.98      0.41 o 
   5  11   4        2.87        1.25      0.36 o 
   6  11   4        6.81       10.84      1.03 o 
  -3  12   4       96.40      124.86      4.64 o 
   0  12   4      156.75      124.35      5.68 o 
   1  12   4       64.77       66.04      3.61 o 
   2  12   4        0.32        2.58      1.55 o 
 -15   1   5       55.02       53.23      2.35 o 
 -14   1   5      186.26      181.97      4.19 o 
 -13   1   5      528.61      553.90     10.14 o 
 -12   1   5      107.22       78.36      3.04 o 
 -11   1   5      675.83      681.39     12.34 o 
 -10   1   5        4.13        9.22      0.68 o 
  -9   1   5       10.12       11.25      0.92 o 
  -8   1   5      161.73      175.33      5.37 o 
  -7   1   5      212.00      205.81     10.32 o 
  -6   1   5     4414.50     4538.19    129.62 o 
  -5   1   5      556.61      599.77     17.29 o 
  -4   1   5      502.42      389.04     21.15 o 
  -3   1   5      390.88      342.78     13.13 o 
  -2   1   5     6682.45     6488.79    342.60 o 
  -1   1   5    10567.90    10634.07    559.82 o 
   0   1   5       23.88       49.53      3.10 o 
   1   1   5     7854.88     7246.23    381.82 o 
   2   1   5     1283.37     1466.89     77.39 o 
   3   1   5       48.32       66.04      4.13 o 
   4   1   5     1309.55     1438.51     75.85 o 
   5   1   5     9162.35     9033.38    228.10 o 
   6   1   5     2032.07     2155.24     49.92 o 
   7   1   5      417.51      384.48      7.14 o 
   8   1   5     2542.29     2656.67     38.55 o 
   9   1   5      874.15      848.38     12.76 o 
  10   1   5     3464.52     3526.93     50.33 o 
  11   1   5       56.05       69.66      1.89 o 
  12   1   5      452.89      410.23      6.38 o 
  13   1   5       22.81       19.79      1.21 o 
 -15   2   5       20.01       21.15      2.06 o 
 -14   2   5      423.16      450.10      9.15 o 
 -13   2   5       16.96       18.87      1.21 o 
 -12   2   5     1701.75     1698.41     32.84 o 
 -11   2   5      648.85      661.40     10.83 o 
 -10   2   5      586.36      607.59     11.01 o 
  -9   2   5      416.44      396.93      7.19 o 
  -8   2   5       11.28       14.70      0.91 o 
  -7   2   5       80.96       67.55      2.09 o 
  -6   2   5      233.53      205.38      6.20 o 
  -5   2   5      246.50      215.29      6.42 o 
  -4   2   5       75.00       31.43      1.81 o 
  -3   2   5     6088.31     5588.74    193.27 o 
  -2   2   5     3015.55     3150.49    166.66 o 
  -1   2   5     6001.05     5703.94    323.51 o 
   0   2   5       25.49       56.64      2.84 o 
   2   2   5      114.72      171.82      9.29 o 
   3   2   5      936.40      921.52     48.50 o 
   4   2   5       16.50       19.09      2.06 o 
   5   2   5     1176.52     1124.40     28.79 o 
   6   2   5      539.09      597.79     12.97 o 
   7   2   5      116.81      126.66      2.61 o 
   8   2   5      245.82      244.59      4.83 o 
   9   2   5        3.28       14.65      1.24 o 
  10   2   5       16.34       19.95      1.30 o 
  11   2   5     1158.14     1155.22     18.48 o 
  12   2   5       16.70       15.86      1.01 o 
  13   2   5       99.40       82.73      2.76 o 
 -14   3   5      123.91      130.58      4.18 o 
 -13   3   5       63.24       59.37      2.27 o 
 -12   3   5      172.53      177.85      4.12 o 
 -11   3   5      332.31      348.14      7.34 o 
 -10   3   5       46.99       49.11      1.56 o 
  -9   3   5      541.10      554.48     11.02 o 
  -8   3   5     1157.50     1242.85     23.56 o 
  -7   3   5      191.10      221.93      6.72 o 
  -6   3   5      763.22      837.19     24.09 o 
  -5   3   5     3347.79     3338.78     95.11 o 
  -4   3   5      407.17      338.53     12.12 o 
  -3   3   5     1819.93     1687.72     58.25 o 
  -2   3   5      531.21      433.95     13.62 o 
  -1   3   5     3315.12     3135.53    123.56 o 
   0   3   5       38.19       32.51      2.58 o 
   1   3   5     2600.68     2237.23    117.64 o 
   2   3   5      799.03      854.96     45.41 o 
   3   3   5       31.66       37.67      2.58 o 
   4   3   5       30.94       43.62      1.79 o 
   5   3   5      135.17      129.18      3.13 o 
   6   3   5        2.00        3.41      0.53 o 
   7   3   5      994.63      979.09     16.50 o 
   8   3   5      831.91      883.40     15.94 o 
   9   3   5     1252.99     1314.07     23.41 o 
  10   3   5     1124.85     1139.86     18.34 o 
  11   3   5      166.30      176.36      3.47 o 
  12   3   5        3.99        7.56      1.03 o 
  13   3   5       31.91       26.77      1.49 o 
 -14   4   5        7.64       11.87      2.06 o 
 -13   4   5       45.12       47.36      2.01 o 
 -12   4   5       89.56       91.76      2.44 o 
 -11   4   5       74.42       74.55      1.93 o 
 -10   4   5      980.20     1012.78     17.65 o 
  -9   4   5      394.41      348.39      6.56 o 
  -8   4   5      310.10      254.17      5.38 o 
  -7   4   5     1113.35     1086.40     19.04 o 
  -6   4   5      135.45       95.51      4.01 o 
  -5   4   5     3980.87     4195.42    119.56 o 
  -4   4   5      573.12      619.76     23.48 o 
  -3   4   5     1389.13     1416.47     48.85 o 
  -2   4   5      425.60      425.33     12.42 o 
  -1   4   5     1877.67     1900.54     73.63 o 
   0   4   5     2789.73     2779.37     95.72 o 
   1   4   5     4490.26     4470.84    132.76 o 
   2   4   5     1981.93     2209.88    118.67 o 
   3   4   5      508.31      483.98     25.80 o 
   4   4   5        2.33        3.10      0.73 o 
   5   4   5       16.21       14.48      0.66 o 
   6   4   5      130.54      115.92      2.44 o 
   7   4   5     1459.72     1427.37     23.72 o 
   8   4   5      123.84      150.00      3.44 o 
   9   4   5      404.15      408.60      8.63 o 
  10   4   5        8.51        4.76      0.89 o 
  11   4   5       66.49       81.25      2.21 o 
  12   4   5      101.44       99.49      5.25 o 
 -14   5   5       10.24        3.61      1.55 o 
 -13   5   5       84.55       86.16      3.35 o 
 -12   5   5        8.13        7.83      1.11 o 
 -11   5   5        3.67        5.60      1.06 o 
 -10   5   5      372.79      369.89      6.73 o 
  -9   5   5      116.60      121.02      2.88 o 
  -8   5   5       95.93       94.33      1.96 o 
  -7   5   5       85.05       79.01      3.35 o 
  -6   5   5      253.07      239.76      3.70 o 
  -5   5   5      454.12      452.35      9.00 o 
  -4   5   5     2205.23     2139.53     47.45 o 
  -3   5   5     1038.58      966.52     20.51 o 
  -2   5   5     1359.58     1317.78     60.37 o 
  -1   5   5     2943.40     3110.31    125.90 o 
   0   5   5        0.90        4.77      1.29 o 
   1   5   5     8354.89     8391.45    343.12 o 
   2   5   5    13793.72    13997.65    757.95 o 
   3   5   5      442.11      486.23     15.18 o 
   4   5   5       65.15       60.15      2.00 o 
   5   5   5      466.84      456.89      8.43 o 
   6   5   5      187.55      203.09      4.62 o 
   7   5   5      272.86      272.60      8.00 o 
   8   5   5      117.60      153.15      3.32 o 
   9   5   5      401.56      436.19      8.01 o 
  10   5   5       28.68       36.57      1.44 o 
  11   5   5      225.44      241.13      8.43 o 
  12   5   5      119.36      115.07      4.01 o 
 -13   6   5        3.88        6.71      1.03 o 
 -12   6   5      193.54      218.51      6.57 o 
 -11   6   5      326.74      364.03      8.82 o 
 -10   6   5      933.72      929.83     20.63 o 
  -9   6   5      143.88      162.71      5.02 o 
  -8   6   5     1668.86     1739.78     37.83 o 
  -7   6   5      307.45      320.96      5.49 o 
  -6   6   5       54.40       50.40      1.40 o 
  -5   6   5       22.20       14.14      0.62 o 
  -4   6   5      134.28      163.64      2.86 o 
  -3   6   5       56.17       71.98      1.55 o 
  -2   6   5        3.83        5.04      0.89 o 
  -1   6   5     1193.52     1098.38     18.44 o 
   0   6   5     1215.37     1175.96     17.36 o 
   1   6   5     1181.42     1222.91     16.90 o 
   2   6   5     3927.07     3737.83     76.10 o 
   3   6   5      368.80      366.72      9.05 o 
   4   6   5        2.66        1.34      0.46 o 
   5   6   5      612.66      594.51     10.72 o 
   6   6   5       19.96       22.06      1.00 o 
   7   6   5       81.33       81.40      2.38 o 
   8   6   5       48.82       45.46      2.26 o 
   9   6   5       45.22       47.13      2.53 o 
  10   6   5      123.40      134.57      3.77 o 
  11   6   5        0.98        0.84      0.66 o 
 -12   7   5      311.45      287.91     11.87 o 
 -11   7   5       47.49       54.18      6.45 o 
 -10   7   5        1.77        7.91      1.62 o 
  -9   7   5      254.70      275.61      6.55 o 
  -8   7   5       11.41       14.96      0.84 o 
  -7   7   5      101.90       99.09      2.63 o 
  -6   7   5      667.83      709.81     10.94 o 
  -5   7   5      138.01      143.41      2.62 o 
  -4   7   5     1115.14     1248.95     18.00 o 
  -3   7   5     1469.99     1340.84     18.05 o 
  -2   7   5       29.02       30.45      0.84 o 
  -1   7   5       50.66       35.74      0.89 o 
   0   7   5      169.86      192.93      3.10 o 
   1   7   5      123.10      150.78      2.42 o 
   2   7   5     1453.29     1413.65     21.77 o 
   3   7   5       22.74       27.73      1.21 o 
   4   7   5       75.02       89.97      1.71 o 
   5   7   5      414.95      409.11      7.10 o 
   6   7   5       40.57       37.97      1.52 o 
   7   7   5      118.11      124.85      3.02 o 
   8   7   5      418.53      453.19     12.95 o 
   9   7   5      205.92      191.69      6.20 o 
  10   7   5        0.83        1.81      1.09 o 
 -11   8   5        3.37        3.89      0.73 o 
 -10   8   5      290.42      273.96      7.84 o 
  -9   8   5       74.78       67.90      2.55 o 
  -8   8   5      215.89      194.45      4.47 o 
  -7   8   5      561.01      648.12     14.20 o 
  -6   8   5      290.39      304.41      5.01 o 
  -5   8   5      529.45      568.39      9.86 o 
  -4   8   5       55.30       55.31      2.00 o 
  -3   8   5     2553.83     2784.47     42.52 o 
  -2   8   5       99.22      121.62      2.22 o 
  -1   8   5      517.81      525.95      7.32 o 
   0   8   5     2303.52     2381.45     31.37 o 
   1   8   5        0.59        2.08      0.36 o 
   2   8   5      379.80      340.41      5.24 o 
   3   8   5      406.42      476.08      7.06 o 
   4   8   5      475.30      443.17      7.11 o 
   5   8   5      338.77      405.40      6.05 o 
   6   8   5      812.31      846.06     16.04 o 
   7   8   5       55.26       44.93      1.66 o 
   8   8   5      187.40      196.32      5.16 o 
   9   8   5      350.06      332.22      9.66 o 
 -10   9   5       10.36       11.00      0.86 o 
  -9   9   5      265.27      244.49      6.91 o 
  -8   9   5       45.05       52.21      1.67 o 
  -7   9   5      114.17      116.31      3.33 o 
  -6   9   5      117.37      132.88      2.82 o 
  -5   9   5      276.89      272.30      4.61 o 
  -4   9   5      110.45      102.00      4.10 o 
  -3   9   5        2.92        4.73      0.94 o 
  -2   9   5      443.82      452.73      6.83 o 
  -1   9   5      100.64      108.08      1.92 o 
   0   9   5      491.57      536.28      6.59 o 
   1   9   5      159.62      177.94      2.64 o 
   2   9   5      111.39      124.84      2.88 o 
   3   9   5      364.60      379.61      5.78 o 
   4   9   5      303.15      365.08      5.91 o 
   5   9   5      263.10      254.48      4.26 o 
   6   9   5       43.36       43.39      1.31 o 
   7   9   5       13.15       14.89      0.86 o 
   8   9   5        2.58        0.52      0.73 o 
  -9  10   5       91.36       90.81      4.13 o 
  -8  10   5        9.51       10.54      1.04 o 
  -7  10   5      172.85      201.04      4.82 o 
  -6  10   5       15.78       12.92      0.74 o 
  -5  10   5       51.37       59.60      1.83 o 
  -4  10   5       40.40       35.48      1.79 o 
  -3  10   5       71.46       78.23      1.86 o 
  -2  10   5      831.47      854.42     12.20 o 
  -1  10   5      980.86     1049.60     14.07 o 
   0  10   5        0.03        1.80      0.56 o 
   1  10   5       12.74       12.11      0.73 o 
   2  10   5       19.22       23.81      1.13 o 
   3  10   5     1049.10     1047.26     17.91 o 
   4  10   5     1338.76     1361.02     20.53 o 
   5  10   5       81.41       94.27      1.90 o 
   6  10   5      335.02      325.69      6.33 o 
   7  10   5      124.48      109.24      3.45 o 
  -6  11   5      220.44      186.78      8.77 o 
  -5  11   5       45.82       51.08      3.61 o 
  -4  11   5        3.69        0.52      1.55 o 
  -3  11   5        0.00        1.44      1.81 o 
  -2  11   5        8.35        3.44      0.47 o 
  -1  11   5        9.49       15.60      1.45 o 
   0  11   5       58.20       55.95      1.66 o 
   1  11   5       48.01       45.36      1.17 o 
   2  11   5       14.84        9.80      0.60 o 
   3  11   5      271.68      272.10      5.86 o 
   4  11   5       25.33       24.90      0.91 o 
   5  11   5      447.87      425.73     11.31 o 
  -3  12   5       22.36       19.61      1.03 o 
   0  12   5        7.04        4.13      1.55 o 
   1  12   5       17.23       13.42      1.55 o 
   2  12   5       40.09       30.96      2.58 o 
 -15   0   6       42.55       37.15      3.10 o 
 -14   0   6      387.89      369.45     26.31 o 
 -13   0   6      186.50      238.32      7.47 o 
 -12   0   6        1.07        4.75      2.32 o 
 -11   0   6      685.83      714.36     20.39 o 
 -10   0   6       42.20       29.41      2.19 o 
  -9   0   6      128.72       93.39      4.64 o 
  -8   0   6       68.65       92.36      5.68 o 
  -7   0   6        2.86        6.71      1.55 o 
  -6   0   6     1080.96     1222.05     44.89 o 
  -5   0   6       49.61       77.39      5.16 o 
  -4   0   6       21.21       18.06      2.06 o 
  -2   0   6     6418.23     6478.99    343.12 o 
  -1   0   6      943.52     1043.80     55.72 o 
   0   0   6     7505.58     7946.91    418.96 o 
   1   0   6     1019.37      998.39     52.63 o 
   2   0   6      426.27      336.93     18.06 o 
   3   0   6       71.96       86.68      5.16 o 
   4   0   6     1486.88     1360.60     55.72 o 
   6   0   6       74.68       73.27      4.13 o 
   7   0   6     1135.35     1013.01     19.62 o 
   8   0   6      643.20      604.24     17.50 o 
   9   0   6     1116.91     1061.16     25.92 o 
  10   0   6     1028.36     1123.18     21.86 o 
  11   0   6      944.26      888.43     17.43 o 
  12   0   6      153.33      148.10      3.66 o 
  13   0   6      143.75      139.70      9.29 o 
 -15   1   6       43.07       41.49      1.79 o 
 -14   1   6       11.03        6.41      0.94 o 
 -13   1   6      674.12      659.30     18.56 o 
 -12   1   6      176.11      161.76      3.50 o 
 -11   1   6     1364.60     1324.87     23.30 o 
 -10   1   6     1695.22     1682.21     26.74 o 
  -9   1   6      407.79      402.39      6.85 o 
  -8   1   6      165.61      179.87      6.07 o 
  -7   1   6       87.78       48.20      2.04 o 
  -6   1   6      386.81      352.49     10.27 o 
  -5   1   6     1029.03      852.15     48.50 o 
  -4   1   6       61.52       69.43      3.35 o 
  -3   1   6        7.41        2.66      1.03 o 
  -2   1   6     1043.59     1121.09     41.96 o 
  -1   1   6      622.13      666.63     35.60 o 
   0   1   6     2068.73     2055.61    108.35 o 
   1   1   6      909.44      844.12     44.89 o 
   2   1   6     1158.47     1107.26     58.30 o 
   3   1   6     3480.52     2893.54    152.21 o 
   4   1   6      170.10      135.49      5.42 o 
   5   1   6     9899.54     9346.09    236.40 o 
   6   1   6      154.11      140.13      7.25 o 
   7   1   6      459.84      462.11     10.64 o 
   8   1   6      122.65      150.51      2.81 o 
   9   1   6     7973.59     7984.69    113.12 o 
  10   1   6      173.04      195.86      4.13 o 
  11   1   6      117.18      134.28      2.69 o 
  12   1   6      409.91      338.70      5.36 o 
  13   1   6     1022.80     1020.97     19.26 o 
 -15   2   6      141.37      137.43      3.57 o 
 -14   2   6        6.26        3.35      0.77 o 
 -13   2   6      662.75      633.21     12.62 o 
 -12   2   6     3862.75     3865.56     73.64 o 
 -11   2   6       92.58       95.05      2.13 o 
 -10   2   6     1368.48     1348.65     23.72 o 
  -9   2   6     1196.22     1141.97     19.38 o 
  -8   2   6      107.54      129.58      3.36 o 
  -7   2   6        4.18        2.13      0.66 o 
  -6   2   6     1085.57     1068.10     30.61 o 
  -5   2   6        1.14        5.31      1.81 o 
  -4   2   6     4971.73     4673.87    161.90 o 
  -3   2   6       71.78       50.68      2.32 o 
  -2   2   6     2759.12     3164.94    167.69 o 
  -1   2   6      172.60      208.45     11.35 o 
   0   2   6     6636.73     7742.59    408.65 o 
   2   2   6      408.96      453.02     24.25 o 
   3   2   6     4663.87     4975.98    284.81 o 
   4   2   6       97.44      109.76      5.63 o 
   5   2   6      775.07      781.59     16.88 o 
   6   2   6       61.51       74.34      3.14 o 
   7   2   6      350.09      358.06      6.13 o 
   8   2   6     1086.55     1141.72     18.34 o 
   9   2   6      337.09      374.96      6.02 o 
  10   2   6      440.02      433.02     10.42 o 
  11   2   6        2.22        4.13      0.84 o 
  12   2   6        0.04        4.22      0.86 o 
  13   2   6      125.88      110.76      3.24 o 
 -14   3   6        4.89        5.16      1.09 o 
 -13   3   6      104.13       96.70      3.07 o 
 -12   3   6      899.16      988.92     19.58 o 
 -11   3   6     1112.90     1152.20     22.54 o 
 -10   3   6        2.00        1.68      0.57 o 
  -9   3   6      146.85      169.58      3.41 o 
  -8   3   6      361.20      419.00      8.19 o 
  -7   3   6      530.46      639.60     18.57 o 
  -6   3   6     5874.72     6147.37    174.72 o 
  -5   3   6     1088.11     1036.81     35.99 o 
  -4   3   6     5226.37     5240.57    181.66 o 
  -3   3   6     1124.42     1013.65     35.26 o 
  -2   3   6     3620.01     3439.53    119.22 o 
  -1   3   6       99.59      126.29      5.08 o 
   0   3   6     1225.38     1191.68     46.69 o 
   1   3   6     3555.65     3720.63    169.24 o 
   2   3   6     1225.62     1289.40     68.11 o 
   3   3   6     1987.23     2239.29    118.16 o 
   4   3   6     1963.12     1803.09     88.12 o 
   5   3   6      726.96      747.57     16.22 o 
   6   3   6     2542.31     2716.70     44.95 o 
   7   3   6     1056.27     1039.75     17.42 o 
   8   3   6        1.80        3.32      0.88 o 
   9   3   6      103.16      105.54      2.49 o 
  10   3   6      473.69      543.56      9.11 o 
  11   3   6      107.64       97.23      2.31 o 
  12   3   6      127.58      148.39      4.06 o 
 -14   4   6        2.34        0.52      1.55 o 
 -13   4   6      106.01      107.16      3.45 o 
 -12   4   6       29.82       23.48      1.41 o 
 -11   4   6       32.69       42.51      1.51 o 
 -10   4   6        0.07        1.36      0.62 o 
  -9   4   6        3.14        6.45      0.72 o 
  -8   4   6       51.20       60.31      2.13 o 
  -7   4   6      234.43      270.31      5.23 o 
  -6   4   6     1034.87     1002.44     28.72 o 
  -5   4   6     2363.44     2405.66     68.32 o 
  -4   4   6      236.97      234.88      8.52 o 
  -3   4   6       13.68        7.57      0.86 o 
  -2   4   6      146.52      146.40      5.44 o 
  -1   4   6     3346.39     3688.08    188.84 o 
   0   4   6     1443.09     1184.14     54.18 o 
   1   4   6     2230.38     2276.43     80.18 o 
   2   4   6      231.64      329.70     17.54 o 
   3   4   6     2133.47     2138.73    139.83 o 
   4   4   6      588.00      641.90     22.87 o 
   5   4   6     1320.52     1423.08     21.74 o 
   6   4   6       17.55       13.82      0.75 o 
   7   4   6       87.01       77.67      2.12 o 
   8   4   6       52.34       56.41      1.93 o 
   9   4   6      801.49      821.51     14.50 o 
  10   4   6        2.50        6.38      0.86 o 
  11   4   6       14.43       17.87      1.04 o 
  12   4   6       46.20       35.14      2.20 o 
 -14   5   6       16.39       19.09      2.06 o 
 -13   5   6       66.25       59.02      3.10 o 
 -12   5   6      649.07      653.45     16.00 o 
 -11   5   6       79.48       71.33      2.18 o 
 -10   5   6        8.35        9.07      0.76 o 
  -9   5   6      204.39      190.45      5.11 o 
  -8   5   6      345.11      350.09      5.89 o 
  -7   5   6     1578.07     1627.71     27.94 o 
  -6   5   6        6.28        5.43      1.19 o 
  -5   5   6     2093.14     2187.14     41.92 o 
  -4   5   6        6.38       37.02      1.61 o 
  -3   5   6     2909.94     2907.49     60.99 o 
  -2   5   6      213.06      289.71      7.49 o 
  -1   5   6      470.01      519.58     24.25 o 
   1   5   6    17748.81    17167.15    650.89 o 
   2   5   6     5174.94     5623.50    179.82 o 
   3   5   6        9.12        7.92      0.60 o 
   4   5   6      579.08      614.49     12.81 o 
   5   5   6     1323.14     1301.10     23.36 o 
   6   5   6       20.42       22.60      1.04 o 
   7   5   6     1098.54     1067.61     20.63 o 
   8   5   6      436.69      460.18      7.71 o 
   9   5   6       78.23       91.54      2.38 o 
  10   5   6      436.58      433.01     11.25 o 
  11   5   6       41.41       35.47      1.87 o 
 -13   6   6       39.44       33.54      2.58 o 
 -12   6   6       17.22       18.01      1.19 o 
 -11   6   6       23.28       25.32      1.49 o 
 -10   6   6      762.06      744.70     13.09 o 
  -9   6   6       50.11       52.88      1.79 o 
  -8   6   6      307.11      340.28      6.83 o 
  -7   6   6        0.92        2.50      0.60 o 
  -6   6   6      483.21      502.15      6.49 o 
  -5   6   6      331.54      384.03      5.03 o 
  -4   6   6       51.21       63.56      1.33 o 
  -3   6   6      197.91      202.72      5.01 o 
  -2   6   6      113.73      130.91      2.71 o 
  -1   6   6      930.80      996.53     17.68 o 
   0   6   6     1750.99     1577.29     22.11 o 
   1   6   6      582.03      530.52      8.06 o 
   2   6   6     1627.91     1668.14     34.21 o 
   3   6   6      727.04      683.55     18.05 o 
   4   6   6      226.84      258.77      5.59 o 
   5   6   6       30.38       40.04      1.47 o 
   6   6   6      161.05      142.35      3.87 o 
   7   6   6        1.78        4.30      1.19 o 
   8   6   6       35.98       31.74      1.46 o 
   9   6   6       18.37       13.60      1.08 o 
  10   6   6        0.19        1.20      0.89 o 
  11   6   6      351.18      370.37     10.39 o 
 -12   7   6      159.90      173.36      7.22 o 
 -11   7   6      123.22      102.99      3.60 o 
 -10   7   6     1041.03      994.46     22.03 o 
  -9   7   6     1417.68     1498.24     28.56 o 
  -8   7   6     1173.68     1199.45     26.21 o 
  -7   7   6       99.32      107.65      2.19 o 
  -6   7   6     2744.40     2894.80     43.34 o 
  -5   7   6     1225.28     1308.74     18.85 o 
  -4   7   6      217.68      220.40      3.52 o 
  -3   7   6       25.37       28.84      0.90 o 
  -2   7   6       24.53       22.13      0.75 o 
  -1   7   6     1008.38      947.29     14.41 o 
   0   7   6       17.66       37.84      0.95 o 
   1   7   6     1481.29     1355.02     17.41 o 
   2   7   6     2488.32     2429.13     39.09 o 
   3   7   6       27.76       34.14      1.33 o 
   4   7   6      331.24      314.49      5.26 o 
   5   7   6        0.82        3.29      0.72 o 
   6   7   6        6.67       10.65      0.91 o 
   7   7   6      598.29      576.82     12.21 o 
   8   7   6       39.09       31.73      1.79 o 
   9   7   6       22.67       20.65      1.81 o 
  10   7   6      150.19      139.11      7.22 o 
 -11   8   6        5.18        9.89      1.81 o 
 -10   8   6      192.45      169.76      5.11 o 
  -9   8   6      330.04      349.92      9.85 o 
  -8   8   6      352.60      340.25      7.84 o 
  -7   8   6      211.49      230.35      4.82 o 
  -6   8   6      682.57      703.97     15.12 o 
  -5   8   6      133.47      165.09      6.03 o 
  -4   8   6     1278.99     1318.34     18.62 o 
  -3   8   6       43.52       59.68      2.00 o 
  -2   8   6      284.18      319.50      4.76 o 
  -1   8   6       45.46       45.06      1.28 o 
   0   8   6      596.21      636.52      8.15 o 
   1   8   6      149.64      172.23      2.90 o 
   2   8   6       33.97       44.51      1.31 o 
   3   8   6      441.36      471.44      6.95 o 
   4   8   6        3.74       10.04      0.99 o 
   5   8   6       43.92       37.38      1.81 o 
   6   8   6       21.85       27.98      1.28 o 
   7   8   6       26.61       19.76      1.08 o 
   8   8   6       97.01      111.74      4.01 o 
   9   8   6       89.50       66.30      2.55 o 
 -10   9   6       59.91       55.21      2.19 o 
  -9   9   6      143.51      139.26      3.47 o 
  -8   9   6      262.93      295.38     10.89 o 
  -7   9   6       39.08       35.62      1.60 o 
  -6   9   6       87.22      105.66      2.35 o 
  -5   9   6        5.63        9.11      0.73 o 
  -4   9   6      613.38      632.28      9.90 o 
  -3   9   6      322.38      374.59      6.79 o 
  -2   9   6        1.36        3.03      0.71 o 
  -1   9   6      305.32      356.24      4.81 o 
   0   9   6      311.18      294.44      4.31 o 
   1   9   6      493.88      520.45      7.18 o 
   2   9   6      141.82      182.08      3.39 o 
   3   9   6     2074.38     2169.61     30.34 o 
   4   9   6      172.39      191.23      3.38 o 
   5   9   6      169.76      162.60      2.96 o 
   6   9   6      539.37      519.47      9.07 o 
   7   9   6       90.44       84.31      2.12 o 
   8   9   6       15.63       15.33      1.29 o 
  -9  10   6        3.79        4.92      0.73 o 
  -8  10   6       10.90       10.80      0.57 o 
  -7  10   6      205.31      222.66      5.32 o 
  -6  10   6      231.07      258.98      6.86 o 
  -5  10   6      195.87      209.87      4.47 o 
  -4  10   6       41.49       50.00      2.16 o 
  -3  10   6        4.76        3.46      0.70 o 
  -2  10   6        4.94        5.44      0.91 o 
  -1  10   6      191.87      210.68      4.23 o 
   0  10   6        0.43        2.89      1.08 o 
   1  10   6      183.50      202.01      3.72 o 
   2  10   6       43.43       38.52      1.35 o 
   3  10   6        4.64        6.27      0.73 o 
   4  10   6        0.02        3.25      0.55 o 
   5  10   6      484.78      478.23     10.36 o 
   6  10   6      141.76      112.32      2.51 o 
  -5  11   6       84.78       92.36      5.16 o 
  -4  11   6      104.38      111.24      4.64 o 
  -3  11   6      266.02      269.36      6.51 o 
  -2  11   6        7.17        6.02      1.38 o 
  -1  11   6        3.20        4.30      0.44 o 
   0  11   6       18.01       16.17      1.06 o 
   1  11   6      745.42      770.51     12.90 o 
   2  11   6      333.24      364.71      6.30 o 
   3  11   6      382.11      342.49      9.71 o 
   4  11   6      319.84      303.92     12.16 o 
   5  11   6       14.23       14.52      0.86 o 
 -15   1   7       24.88       24.91      1.21 o 
 -14   1   7       55.38       53.48      1.86 o 
 -13   1   7      555.25      530.78     10.13 o 
 -12   1   7      357.27      335.72      6.40 o 
 -11   1   7       74.09       68.53      1.89 o 
 -10   1   7       80.75       81.96      1.86 o 
  -9   1   7       32.47       34.70      1.10 o 
  -8   1   7       10.52       43.34      3.61 o 
  -7   1   7      101.46      102.33      3.93 o 
  -6   1   7       48.43       49.30      2.14 o 
  -5   1   7      165.88      163.14      5.95 o 
  -4   1   7      317.35      268.02      8.04 o 
  -3   1   7      450.81      381.81     14.59 o 
  -2   1   7      767.61      785.52     54.69 o 
  -1   1   7     2681.70     2766.09    146.02 o 
   0   1   7     2213.85     2293.47    121.25 o 
   1   1   7      863.81      773.43     40.76 o 
   2   1   7      993.96     1160.92     61.40 o 
   3   1   7      668.03      707.91     37.67 o 
   4   1   7      784.42      761.35     24.52 o 
   5   1   7      599.27      612.30     18.24 o 
   6   1   7     1753.35     1755.59     33.46 o 
   7   1   7       26.47       24.08      1.86 o 
   8   1   7       34.08       49.94      1.94 o 
   9   1   7     1304.80     1366.40     19.96 o 
  10   1   7     1016.36     1090.01     16.08 o 
  11   1   7      175.75      177.67      3.26 o 
  12   1   7      308.61      327.52      5.53 o 
  13   1   7       48.98       48.50      3.10 o 
 -15   2   7       23.74       20.51      1.19 o 
 -14   2   7        0.64        1.16      0.77 o 
 -13   2   7       13.44       18.16      1.14 o 
 -12   2   7       30.87       32.92      2.09 o 
 -11   2   7      267.28      277.89      5.35 o 
 -10   2   7     1595.47     1581.46     37.53 o 
  -9   2   7      606.19      649.77     16.08 o 
  -8   2   7     1309.41     1351.06     27.68 o 
  -7   2   7     1014.19     1012.16     29.02 o 
  -6   2   7     5012.39     5445.48    155.29 o 
  -5   2   7     6100.35     5884.82    204.21 o 
  -4   2   7      624.16      739.56     27.09 o 
  -3   2   7       30.00       66.27      2.72 o 
  -2   2   7      161.13      159.95      8.77 o 
  -1   2   7    16995.09    16773.77    961.76 o 
   0   2   7     1139.95     1479.28     77.91 o 
   1   2   7      259.29      244.05     13.42 o 
   2   2   7      973.26      920.48     49.02 o 
   3   2   7      148.71      206.90     11.35 o 
   4   2   7       66.49       58.07      3.95 o 
   5   2   7     1007.23     1031.07     24.15 o 
   6   2   7      761.27      772.63     22.27 o 
   7   2   7      306.05      278.87      4.97 o 
   8   2   7      266.80      289.29      4.75 o 
   9   2   7      593.60      651.23      9.92 o 
  10   2   7      805.81      778.92     13.94 o 
  11   2   7      621.02      674.98     11.03 o 
  12   2   7       52.57       69.72      2.18 o 
 -14   3   7       19.49       27.38      1.98 o 
 -13   3   7        3.70        5.51      0.89 o 
 -12   3   7      526.90      488.17      9.98 o 
 -11   3   7        8.54        2.89      0.69 o 
 -10   3   7      128.43      132.00      3.10 o 
  -9   3   7        0.05        5.16      0.77 o 
  -8   3   7      287.96      292.25      5.43 o 
  -7   3   7      156.35      182.45      5.72 o 
  -6   3   7      305.14      259.65      7.70 o 
  -5   3   7     3301.09     3322.74    114.74 o 
  -4   3   7      857.27      822.98     28.57 o 
  -3   3   7     1513.32     1334.39     46.13 o 
  -2   3   7       80.98      130.04      4.70 o 
  -1   3   7        4.94       29.33      2.32 o 
   0   3   7      906.14      966.40     44.37 o 
   1   3   7       12.45       16.21      1.55 o 
   2   3   7     2438.62     2843.49    150.66 o 
   3   3   7     3291.55     3291.19    244.31 o 
   4   3   7      170.40      170.38      4.78 o 
   5   3   7      357.39      318.54      6.00 o 
   6   3   7      123.72      116.06      2.48 o 
   7   3   7       83.30       92.42      2.44 o 
   8   3   7      823.81      856.41     13.97 o 
   9   3   7      828.43      922.73     14.98 o 
  10   3   7      449.59      418.96      7.21 o 
  11   3   7       59.86       63.62      2.65 o 
  12   3   7       21.94       22.38      1.49 o 
 -14   4   7       98.47      116.61      5.68 o 
 -13   4   7        3.17        7.06      0.82 o 
 -12   4   7       27.43       26.50      1.40 o 
 -11   4   7     1374.31     1389.33     24.10 o 
 -10   4   7      508.38      513.49     10.12 o 
  -9   4   7      155.34      167.95      3.43 o 
  -8   4   7      288.85      291.63      5.21 o 
  -7   4   7       42.11       37.44      1.22 o 
  -6   4   7      146.13      172.69      5.35 o 
  -5   4   7        1.86        5.75      0.75 o 
  -4   4   7       60.93       92.03      3.82 o 
  -3   4   7      547.81      726.75     25.34 o 
  -2   4   7       79.76      100.70      3.82 o 
  -1   4   7      216.40      269.95     11.09 o 
   0   4   7        4.78       11.35      1.55 o 
   1   4   7      924.14      960.21     33.50 o 
   2   4   7      146.23      158.06     11.61 o 
   3   4   7      194.94      179.14     10.58 o 
   4   4   7      207.14      214.17      4.79 o 
   5   4   7      266.21      241.12      4.44 o 
   6   4   7      203.14      180.45      3.47 o 
   7   4   7      467.22      488.96      7.72 o 
   8   4   7     1080.30     1105.39     17.75 o 
   9   4   7        2.80        5.51      0.96 o 
  10   4   7       67.90       89.30      2.35 o 
  11   4   7        0.09        1.51      0.88 o 
  12   4   7       29.11       25.09      1.82 o 
 -14   5   7        0.05        1.55      1.03 o 
 -13   5   7       26.50       27.53      2.58 o 
 -12   5   7        0.03        0.15      0.76 o 
 -11   5   7       49.40       46.35      1.73 o 
 -10   5   7      319.22      325.65      6.44 o 
  -9   5   7      186.45      182.24      3.86 o 
  -8   5   7      273.78      285.31      5.10 o 
  -7   5   7      380.86      399.51      7.13 o 
  -6   5   7     1535.99     1515.23     21.83 o 
  -5   5   7       11.51        2.34      0.44 o 
  -4   5   7     4169.44     4192.37    103.70 o 
  -3   5   7      161.73      119.07      2.92 o 
  -2   5   7     1050.02     1028.71     25.80 o 
  -1   5   7     5386.42     5741.02    161.38 o 
   0   5   7     1099.10     1162.47     53.14 o 
   1   5   7     3209.06     3209.44    110.56 o 
   2   5   7      458.78      527.26     16.43 o 
   3   5   7      367.69      397.26     10.95 o 
   4   5   7        0.14        1.55      0.46 o 
   5   5   7     1549.96     1506.56     24.19 o 
   6   5   7        7.52        9.08      0.68 o 
   7   5   7      387.12      440.71      7.94 o 
   8   5   7      345.40      319.08      6.04 o 
   9   5   7      142.89      179.89      4.12 o 
  10   5   7        0.30        1.42      0.74 o 
  11   5   7      370.83      317.29     11.56 o 
 -13   6   7      335.91      326.58      9.30 o 
 -12   6   7       74.52       75.18      2.47 o 
 -11   6   7       22.83       25.81      1.49 o 
 -10   6   7       68.45       77.93      2.89 o 
  -9   6   7      379.93      375.88      8.73 o 
  -8   6   7       60.65       54.78      1.78 o 
  -7   6   7      114.84      109.72      2.11 o 
  -6   6   7      457.69      456.50      5.91 o 
  -5   6   7      153.20      164.42      2.47 o 
  -4   6   7      280.54      250.25      3.35 o 
  -3   6   7      426.04      364.69      6.98 o 
  -2   6   7      930.53     1046.34     16.59 o 
  -1   6   7     1338.21     1254.34     16.99 o 
   0   6   7     3865.07     3899.30     50.66 o 
   1   6   7     1615.46     1568.12     25.39 o 
   2   6   7      249.78      244.71      5.43 o 
   3   6   7        0.08        3.33      0.74 o 
   4   6   7      454.81      440.63      9.39 o 
   5   6   7      199.70      187.01      4.33 o 
   6   6   7      130.80      130.08      3.57 o 
   7   6   7      106.88       94.10      2.70 o 
   8   6   7       15.30       16.36      1.00 o 
   9   6   7      186.01      185.39      5.17 o 
  10   6   7      331.47      302.94      7.24 o 
 -12   7   7      513.79      462.31     18.57 o 
 -11   7   7      379.97      374.60     13.38 o 
 -10   7   7      158.78      173.27      4.36 o 
  -9   7   7       17.49       18.86      1.27 o 
  -8   7   7       14.59       17.37      1.27 o 
  -7   7   7      307.90      302.19      6.17 o 
  -6   7   7        0.41        1.72      0.62 o 
  -5   7   7      283.35      292.80      4.59 o 
  -4   7   7       46.15       49.95      1.22 o 
  -3   7   7      363.17      354.43      4.99 o 
  -2   7   7      126.77      140.35      2.16 o 
  -1   7   7       34.06       39.56      0.94 o 
   0   7   7       17.92       18.76      0.59 o 
   1   7   7      493.44      452.77      6.89 o 
   2   7   7      725.36      700.33     11.58 o 
   3   7   7     1573.19     1599.52     25.49 o 
   4   7   7        0.01        2.73      0.58 o 
   5   7   7      668.97      608.29     10.37 o 
   6   7   7      140.23      119.07      2.96 o 
   7   7   7        6.80        8.55      1.06 o 
   8   7   7        1.07        3.61      0.89 o 
   9   7   7       40.99       36.01      2.32 o 
  10   7   7       66.45       78.43      4.13 o 
 -11   8   7       13.10       10.55      1.55 o 
 -10   8   7       22.35       27.35      1.61 o 
  -9   8   7       19.15       22.70      1.61 o 
  -8   8   7      751.35      772.87     21.41 o 
  -7   8   7       17.61       19.40      1.14 o 
  -6   8   7       27.57       34.04      2.80 o 
  -5   8   7        0.75        3.26      0.66 o 
  -4   8   7       27.33       25.36      0.89 o 
  -3   8   7      294.17      286.69      4.28 o 
  -2   8   7      253.93      256.39      3.78 o 
  -1   8   7     1428.13     1451.03     18.11 o 
   0   8   7      216.55      224.61      3.38 o 
   1   8   7        3.75        5.88      0.86 o 
   2   8   7      706.30      689.78     13.45 o 
   3   8   7      594.49      616.18      8.98 o 
   4   8   7     3045.45     2996.08     41.70 o 
   5   8   7       19.40       22.66      0.97 o 
   6   8   7      391.10      376.07      7.54 o 
   7   8   7       69.78       65.77      1.99 o 
   8   8   7        2.33        5.21      1.09 o 
   9   8   7       34.63       36.18      1.82 o 
 -10   9   7        1.01        0.26      0.73 o 
  -9   9   7       83.33       68.09      1.81 o 
  -8   9   7      279.64      274.93      5.65 o 
  -7   9   7        1.82        4.05      0.69 o 
  -6   9   7      400.51      399.10      7.17 o 
  -5   9   7        6.85        3.41      0.78 o 
  -4   9   7       51.74       61.82      1.79 o 
  -3   9   7      218.68      209.37      3.69 o 
  -2   9   7      651.41      720.69     10.53 o 
  -1   9   7       94.27      106.69      2.18 o 
   0   9   7      108.17      119.74      2.28 o 
   1   9   7        0.01        4.25      0.64 o 
   2   9   7      794.59      850.46     12.18 o 
   3   9   7      494.44      521.62      7.64 o 
   4   9   7        0.45        2.89      0.64 o 
   5   9   7      250.17      269.47      6.27 o 
   6   9   7      884.73      865.08     16.30 o 
   7   9   7      141.77      124.00      3.10 o 
   8   9   7       60.56       67.59      3.61 o 
  -9  10   7        4.19        5.68      0.73 o 
  -8  10   7      115.94      108.27      4.34 o 
  -7  10   7       66.05       60.37      1.93 o 
  -6  10   7      652.31      667.50     15.71 o 
  -5  10   7      553.38      559.95     12.36 o 
  -4  10   7      208.41      206.37      4.34 o 
  -3  10   7       24.57       19.54      1.37 o 
  -2  10   7      622.22      612.31     12.02 o 
  -1  10   7      135.71      142.60      4.21 o 
   0  10   7      164.76      176.44      3.58 o 
   1  10   7      204.83      196.66      3.96 o 
   2  10   7      139.15      141.01      2.92 o 
   3  10   7       21.54       26.41      1.09 o 
   4  10   7      160.02      153.79      3.53 o 
   5  10   7      110.54       95.62      2.87 o 
   6  10   7       15.94       16.85      0.82 o 
  -5  11   7       31.70       30.44      3.10 o 
  -4  11   7      135.16      128.79      4.64 o 
  -3  11   7        0.05        1.43      0.79 o 
  -2  11   7       51.95       50.95      2.04 o 
  -1  11   7      502.25      517.46      8.92 o 
   0  11   7       11.55       10.14      0.63 o 
   1  11   7      281.73      296.24      6.29 o 
   2  11   7       67.78       66.30      1.58 o 
   3  11   7       27.75       24.99      0.91 o 
   4  11   7        2.80        2.17      0.49 o 
  -2  12   7      219.90      230.45     11.61 o 
 -15   0   8        8.68       14.96      2.06 o 
 -14   0   8       49.57       56.51      2.55 o 
 -13   0   8      303.15      388.75     11.66 o 
 -12   0   8     4725.43     4628.74    127.18 o 
 -11   0   8     2292.79     2209.45     61.13 o 
 -10   0   8       62.74       55.16      3.35 o 
  -9   0   8     8904.64     8016.57    297.71 o 
  -8   0   8     1788.91     1894.63     95.45 o 
  -7   0   8       83.31       55.72      4.13 o 
  -6   0   8       48.90       27.35      3.10 o 
  -5   0   8     2523.30     2555.06    135.18 o 
  -4   0   8       27.23       39.73      3.10 o 
  -3   0   8     9318.86     9747.63    514.93 o 
  -2   0   8     7969.22     7741.04    408.65 o 
   0   0   8      213.77      337.44     18.57 o 
   1   0   8     1556.90     1327.07     70.17 o 
   2   0   8      140.63       92.36      5.68 o 
   4   0   8     3784.30     3715.47    150.66 o 
   5   0   8     6505.34     6478.99    263.14 o 
   6   0   8      945.33      943.82     18.45 o 
   7   0   8       90.57       97.45      2.88 o 
   8   0   8     2584.22     2694.08     51.11 o 
   9   0   8     2349.26     2387.69     45.44 o 
  10   0   8       71.26       71.33      2.62 o 
  11   0   8      345.95      326.47      7.08 o 
  12   0   8        3.01        1.45      0.97 o 
 -15   1   8       52.36       34.26      1.67 o 
 -14   1   8      224.79      212.16      4.70 o 
 -13   1   8     1046.25     1126.33     21.72 o 
 -12   1   8      167.47      151.91      3.27 o 
 -11   1   8      221.41      199.06      4.01 o 
 -10   1   8     1061.95     1000.67     18.17 o 
  -9   1   8      625.45      644.37     15.64 o 
  -8   1   8      688.68      632.06     32.51 o 
  -7   1   8      571.67      563.49     26.57 o 
  -6   1   8     1116.35     1330.16     60.88 o 
  -5   1   8      118.46      104.81      4.09 o 
  -4   1   8      110.47      120.35      3.94 o 
  -3   1   8      706.06      560.26     16.53 o 
  -2   1   8       17.21       12.26      1.46 o 
  -1   1   8     2452.40     2553.52    135.18 o 
   0   1   8      578.38      530.93     28.38 o 
   1   1   8     2023.71     1965.32    103.71 o 
   2   1   8        4.18        7.22      1.55 o 
   3   1   8        7.65        2.06      1.03 o 
   4   1   8      974.06      903.67     23.35 o 
   5   1   8      672.43      505.23     12.11 o 
   6   1   8     1546.09     1434.94     22.06 o 
   7   1   8       65.21       65.30      1.85 o 
   8   1   8       33.43       37.41      1.41 o 
   9   1   8      516.77      549.33      8.50 o 
  10   1   8     1291.88     1286.78     18.84 o 
  11   1   8      341.55      331.93      6.42 o 
  12   1   8       31.89       30.47      1.36 o 
 -15   2   8        9.19        7.29      0.89 o 
 -14   2   8       81.94       91.81      2.51 o 
 -13   2   8      173.46      191.61      4.45 o 
 -12   2   8      226.77      226.60      5.08 o 
 -11   2   8      544.61      563.82     10.10 o 
 -10   2   8      187.74      183.05      3.52 o 
  -9   2   8       20.13       20.91      0.98 o 
  -8   2   8      145.51      126.23      3.49 o 
  -7   2   8       30.17       55.99      2.17 o 
  -6   2   8      861.59      927.55     33.80 o 
  -5   2   8     1331.91     1214.32     41.94 o 
  -4   2   8      691.26      641.31     22.40 o 
  -3   2   8     4247.45     3872.66    134.06 o 
  -2   2   8     3025.19     2866.19    152.21 o 
  -1   2   8      273.12      404.52     21.67 o 
   0   2   8     3530.42     3881.10    225.99 o 
   1   2   8       10.45        9.80      1.55 o 
   2   2   8     1594.51     1724.88     90.81 o 
   3   2   8       28.68       57.95      3.10 o 
   4   2   8     1883.28     1805.29     51.99 o 
   5   2   8      765.62      693.73     15.06 o 
   6   2   8        9.92       21.20      0.99 o 
   7   2   8      674.88      702.84     10.58 o 
   8   2   8      354.99      312.63      6.05 o 
   9   2   8      133.14      135.99      3.80 o 
  10   2   8        2.50        1.72      0.84 o 
  11   2   8      219.42      222.39      5.69 o 
  12   2   8      194.73      198.84      5.64 o 
 -15   3   8        3.59        6.19      1.55 o 
 -14   3   8       46.85       45.70      2.24 o 
 -13   3   8      315.99      320.55      7.82 o 
 -12   3   8     1167.69     1222.10     23.88 o 
 -11   3   8       29.04       20.26      1.00 o 
 -10   3   8      511.32      503.57     13.67 o 
  -9   3   8      195.70      201.01      5.29 o 
  -8   3   8        3.46        5.54      0.50 o 
  -7   3   8       39.71       43.44      1.87 o 
  -6   3   8     1771.69     1792.01     62.22 o 
  -5   3   8      484.64      411.74     14.47 o 
  -4   3   8     1326.38     1141.37     39.45 o 
  -3   3   8      721.69      572.14     19.91 o 
  -2   3   8      788.61      661.19     23.14 o 
  -1   3   8       10.20        7.74      1.55 o 
   0   3   8      743.14      632.06     29.41 o 
   1   3   8     1269.24     1160.41     61.40 o 
   2   3   8      447.29      516.48     27.86 o 
   3   3   8      184.79      125.82      5.37 o 
   4   3   8      196.67      154.47      3.69 o 
   5   3   8        1.75        2.60      0.62 o 
   6   3   8        2.02        4.85      0.65 o 
   7   3   8       22.83       34.95      1.65 o 
   8   3   8        9.84       11.75      1.01 o 
   9   3   8        8.76        7.94      0.95 o 
  10   3   8      137.89      133.13      2.87 o 
  11   3   8        1.51        4.55      0.81 o 
  12   3   8        0.23        0.88      0.75 o 
 -14   4   8      290.17      303.90     12.38 o 
 -13   4   8      132.58      112.09      2.75 o 
 -12   4   8      173.38      165.16      3.35 o 
 -11   4   8       15.26       15.41      1.95 o 
 -10   4   8       22.53       31.66      2.16 o 
  -9   4   8     1576.50     1465.89     24.20 o 
  -8   4   8       22.05       15.81      0.74 o 
  -7   4   8      976.63      885.44     13.95 o 
  -6   4   8       21.62       17.28      1.12 o 
  -5   4   8        5.91       10.12      1.09 o 
  -4   4   8      230.60      228.33      8.30 o 
  -3   4   8      820.42      904.04     31.29 o 
  -2   4   8      673.71      700.61     24.61 o 
  -1   4   8       57.26       85.65      4.64 o 
   0   4   8        2.90        1.55      1.03 o 
   1   4   8     1514.47     1605.62     55.53 o 
   2   4   8        8.15        8.85      0.75 o 
   3   4   8       19.20       23.71      1.45 o 
   4   4   8       71.50       68.27      1.61 o 
   5   4   8      425.33      422.96      6.25 o 
   6   4   8       22.06       27.68      1.10 o 
   7   4   8      150.78      158.13      3.80 o 
   8   4   8       24.40       22.74      1.22 o 
   9   4   8      102.57      101.00      2.85 o 
  10   4   8        4.58        6.66      0.86 o 
  11   4   8       75.53       65.49      1.97 o 
  12   4   8        0.01        2.06      1.55 o 
 -14   5   8      236.66      216.71      8.77 o 
 -13   5   8       20.30       22.32      1.37 o 
 -12   5   8       35.88       51.66      1.97 o 
 -11   5   8        0.46        2.69      0.68 o 
 -10   5   8      620.17      657.58     18.86 o 
  -9   5   8        6.46        7.44      0.62 o 
  -8   5   8        3.50        3.28      0.56 o 
  -7   5   8        7.88        5.81      0.55 o 
  -6   5   8     1661.65     1697.82     22.80 o 
  -5   5   8       52.62      111.95      2.02 o 
  -4   5   8     2825.20     2655.67     71.72 o 
  -3   5   8      198.35      258.92      5.72 o 
  -2   5   8     2488.39     2813.70     69.92 o 
  -1   5   8       99.66      180.73      5.58 o 
   0   5   8     1985.70     1893.97     58.30 o 
   1   5   8     1370.52     1230.58     31.20 o 
   2   5   8       67.27       87.54      2.72 o 
   3   5   8      663.19      659.79     14.20 o 
   4   5   8      243.96      242.43      4.82 o 
   5   5   8      194.25      205.21      4.44 o 
   6   5   8       77.85       82.25      1.99 o 
   7   5   8      292.25      289.53      5.58 o 
   8   5   8      490.41      497.76     10.05 o 
   9   5   8        5.69        3.32      0.88 o 
  10   5   8       29.79       31.80      1.87 o 
  11   5   8        4.91        1.29      1.29 o 
 -13   6   8       20.80       26.83      1.46 o 
 -12   6   8      250.54      251.89      6.14 o 
 -11   6   8      386.71      425.88      8.63 o 
 -10   6   8      206.41      210.23      4.47 o 
  -9   6   8       60.50       63.62      1.97 o 
  -8   6   8      561.50      584.49     12.99 o 
  -7   6   8       65.24       70.56      1.42 o 
  -6   6   8        1.41        1.13      0.41 o 
  -5   6   8      322.57      386.62      5.08 o 
  -4   6   8     2601.02     2586.47     31.45 o 
  -3   6   8       58.62       77.47      1.39 o 
  -2   6   8        2.41        3.04      0.49 o 
  -1   6   8      689.31      696.62      8.99 o 
   0   6   8      198.03      164.59      2.65 o 
   1   6   8       61.75       69.09      1.74 o 
   2   6   8      836.87      740.05     15.50 o 
   3   6   8      335.87      333.03     10.16 o 
   4   6   8      293.15      262.81      5.74 o 
   5   6   8      894.81      918.65     21.90 o 
   6   6   8      116.82       98.71      3.17 o 
   7   6   8        0.17        3.92      1.28 o 
   8   6   8        0.70        7.22      1.78 o 
   9   6   8       27.51       30.94      1.79 o 
  10   6   8       72.68       75.18      2.35 o 
 -12   7   8        8.55        7.22      1.03 o 
 -11   7   8       84.25       83.78      4.42 o 
 -10   7   8      434.95      475.33      9.41 o 
  -9   7   8      100.05      110.15      3.14 o 
  -8   7   8      103.36      108.46      2.75 o 
  -7   7   8        0.84        3.08      0.58 o 
  -6   7   8     1392.32     1540.42     24.10 o 
  -5   7   8       51.00       46.56      1.29 o 
  -4   7   8      556.05      564.44      7.99 o 
  -3   7   8       10.62       13.71      0.51 o 
  -2   7   8       23.28        8.83      0.57 o 
  -1   7   8      690.65      664.82      8.27 o 
   0   7   8      644.43      625.87      8.74 o 
   1   7   8     1771.02     1799.06     29.05 o 
   2   7   8      224.15      219.38      4.36 o 
   3   7   8      363.90      334.62      6.44 o 
   4   7   8       29.82       25.27      1.19 o 
   5   7   8      326.79      351.10      8.24 o 
   6   7   8     1350.85     1318.48     24.72 o 
   7   7   8      540.44      522.25     11.80 o 
   8   7   8       56.20       49.21      2.09 o 
   9   7   8      100.26       98.65      3.65 o 
 -11   8   8      442.83      417.66     12.64 o 
 -10   8   8        0.37        2.06      0.73 o 
  -9   8   8      475.40      495.18     13.68 o 
  -8   8   8     1918.87     2015.22     52.50 o 
  -7   8   8       79.71       83.61      2.38 o 
  -6   8   8       36.10       36.30      1.51 o 
  -5   8   8        4.14        5.96      0.70 o 
  -4   8   8      407.19      444.01      6.30 o 
  -3   8   8       73.74       70.85      1.44 o 
  -2   8   8      680.24      747.88      8.79 o 
  -1   8   8      562.75      621.44      8.46 o 
   0   8   8     3023.55     3060.16     46.97 o 
   1   8   8       43.84       44.81      1.63 o 
   2   8   8     1490.71     1442.03     27.42 o 
   3   8   8     1057.96     1139.76     16.13 o 
   4   8   8      713.04      706.84     13.23 o 
   5   8   8      141.12      146.24      2.99 o 
   6   8   8      403.21      395.97      7.92 o 
   7   8   8      581.77      556.77     10.75 o 
   8   8   8      293.18      285.89     10.08 o 
 -10   9   8      604.21      542.70     14.95 o 
  -9   9   8      300.31      243.05      5.36 o 
  -8   9   8      351.61      398.80      9.76 o 
  -7   9   8       67.81       90.64      3.05 o 
  -6   9   8     1547.67     1623.84     30.91 o 
  -5   9   8      626.11      654.77     14.85 o 
  -4   9   8      231.94      247.78      4.72 o 
  -3   9   8      199.66      225.52      4.80 o 
  -2   9   8       53.01       67.42      1.84 o 
  -1   9   8       95.14      105.67      2.40 o 
   0   9   8     1145.41     1127.71     17.82 o 
   1   9   8     1016.78     1018.05     15.69 o 
   2   9   8       79.78       84.60      1.86 o 
   3   9   8      890.64      880.45     14.16 o 
   4   9   8     1251.67     1283.45     21.04 o 
   5   9   8      191.97      186.41      6.28 o 
   6   9   8      162.98      147.55      3.73 o 
   7   9   8       16.87       19.96      1.19 o 
  -9  10   8      118.54      101.65      4.13 o 
  -8  10   8        0.53        0.15      0.41 o 
  -7  10   8       84.51       76.62      2.24 o 
  -6  10   8        9.64       16.10      0.91 o 
  -5  10   8        1.25        0.57      0.61 o 
  -4  10   8       30.18       20.87      1.37 o 
  -3  10   8      333.58      327.82      7.88 o 
  -2  10   8      882.03      925.10     17.69 o 
  -1  10   8       37.27       43.09      1.63 o 
   0  10   8      315.27      319.32      5.89 o 
   1  10   8       89.14       94.48      2.03 o 
   2  10   8       14.70       19.80      1.04 o 
   3  10   8      197.67      188.11      3.49 o 
   4  10   8      749.01      701.03     11.58 o 
   5  10   8      253.27      255.05      5.09 o 
   6  10   8       52.41       49.54      1.79 o 
  -6  11   8      181.88      176.46      6.71 o 
  -5  11   8        9.35       12.40      1.46 o 
  -4  11   8        0.43        0.52      1.09 o 
  -3  11   8        0.96        0.66      0.75 o 
  -2  11   8       29.74       23.82      1.43 o 
  -1  11   8      112.25      105.65      3.19 o 
   0  11   8       66.15       73.05      2.04 o 
   1  11   8      197.02      181.12      4.26 o 
   2  11   8        6.24        6.17      1.09 o 
   3  11   8      183.32      162.91      4.70 o 
   4  11   8      163.93      142.32      4.18 o 
  -2  12   8      129.51      117.12      4.64 o 
 -15   1   9      103.81      115.05      3.28 o 
 -14   1   9        5.43        4.47      0.77 o 
 -13   1   9       20.91       27.96      2.16 o 
 -12   1   9      980.94      863.02     15.34 o 
 -11   1   9     1507.17     1453.53     25.42 o 
 -10   1   9      307.81      314.56      6.13 o 
  -9   1   9      161.20      135.49      6.73 o 
  -8   1   9     1720.31     1927.13     97.00 o 
  -7   1   9     2225.76     2465.90     70.20 o 
  -6   1   9     3518.22     3663.40    126.42 o 
  -5   1   9     5441.51     5553.39    192.60 o 
  -4   1   9     1257.48     1014.31     35.26 o 
  -3   1   9     1780.31     1539.34     50.15 o 
  -2   1   9     2525.99     2419.77    107.58 o 
  -1   1   9     7260.35     7241.92    271.08 o 
   0   1   9      268.83      273.98     14.96 o 
   1   1   9       74.23       36.63      3.10 o 
   2   1   9     2519.17     2916.24    153.76 o 
   3   1   9      452.10      553.39     14.39 o 
   4   1   9      286.88      356.54     10.95 o 
   5   1   9      261.48      246.21      5.40 o 
   6   1   9      104.85      137.75      3.09 o 
   7   1   9      624.58      612.43      8.71 o 
   8   1   9       85.55       95.54      2.82 o 
   9   1   9       35.49       34.79      1.44 o 
  10   1   9        7.66        8.34      0.91 o 
  11   1   9       39.95       28.94      1.19 o 
  12   1   9      515.87      455.42      9.16 o 
 -15   2   9       91.87      101.74      2.87 o 
 -14   2   9        8.66        7.93      0.82 o 
 -13   2   9       64.86       69.40      2.25 o 
 -12   2   9       62.74       67.92      2.46 o 
 -11   2   9      258.72      265.83      8.47 o 
 -10   2   9     1600.62     1575.34     26.00 o 
  -9   2   9      488.92      492.70     11.77 o 
  -8   2   9       11.28        6.40      0.64 o 
  -7   2   9        0.59        2.26      0.66 o 
  -6   2   9       47.07       67.35      2.85 o 
  -5   2   9        2.66        4.86      0.86 o 
  -4   2   9    10913.32    10175.23    650.12 o 
  -3   2   9     5023.63     4879.15    169.18 o 
  -2   2   9     1815.29     1545.80     55.21 o 
  -1   2   9     2769.09     3043.68    173.36 o 
   1   2   9      122.89      204.84     11.35 o 
   2   2   9      730.57      701.21     39.47 o 
   3   2   9        2.78        2.58      0.66 o 
   4   2   9      482.69      490.69     15.45 o 
   5   2   9     1021.55     1034.06     19.93 o 
   6   2   9        0.74        0.85      0.66 o 
   7   2   9     1181.94     1180.60     17.38 o 
   8   2   9     1167.26     1209.73     17.85 o 
   9   2   9        1.65        5.01      0.82 o 
  10   2   9       54.01       54.85      2.12 o 
  11   2   9      675.60      677.91     11.00 o 
  12   2   9       42.39       28.85      1.67 o 
 -15   3   9        7.02        9.80      1.55 o 
 -14   3   9       53.49       53.87      1.97 o 
 -13   3   9        0.16        1.20      0.89 o 
 -12   3   9       93.33      115.37      2.96 o 
 -11   3   9       97.99      103.51      2.58 o 
 -10   3   9      310.88      307.62      6.87 o 
  -9   3   9        3.20        6.64      0.76 o 
  -8   3   9      132.05      127.78      3.12 o 
  -7   3   9      214.64      266.26      6.44 o 
  -6   3   9     1905.64     2004.69     69.27 o 
  -5   3   9      412.37      468.15     16.45 o 
  -4   3   9     1422.64     1587.38     55.02 o 
  -3   3   9     1232.21     1291.20     47.73 o 
  -2   3   9     4687.41     4910.27    170.13 o 
  -1   3   9      943.09     1023.56     47.21 o 
   0   3   9     1505.81     1666.57     75.85 o 
   1   3   9     2608.10     2704.18    147.57 o 
   2   3   9       69.12       67.08      2.72 o 
   3   3   9      401.14      393.97     17.69 o 
   4   3   9       30.88       31.02      1.34 o 
   5   3   9        3.68        3.67      0.51 o 
   6   3   9       15.10       16.50      1.00 o 
   7   3   9      264.59      249.35      4.62 o 
   8   3   9      238.81      239.75      4.56 o 
   9   3   9     1252.13     1312.91     21.04 o 
  10   3   9       59.93       65.86      1.88 o 
  11   3   9      367.37      408.75      9.52 o 
  12   3   9      179.66      167.77      5.28 o 
 -14   4   9        2.78        1.55      1.55 o 
 -13   4   9        0.69       -0.21      0.61 o 
 -12   4   9       10.13       13.44      0.81 o 
 -11   4   9      155.10      145.86      3.04 o 
 -10   4   9     1032.35     1115.54     24.53 o 
  -9   4   9       11.48       10.50      1.45 o 
  -8   4   9     3094.55     3036.26     47.10 o 
  -7   4   9      499.04      465.50      8.26 o 
  -6   4   9      593.69      659.11     17.07 o 
  -5   4   9      154.32      169.09      6.31 o 
  -4   4   9     6869.49     7414.74    256.08 o 
  -3   4   9      848.74      802.77     27.84 o 
  -2   4   9     2194.29     2253.02     77.79 o 
  -1   4   9     2684.89     2696.44    122.80 o 
   0   4   9     1822.48     1870.89     85.13 o 
   1   4   9     4683.12     4838.67    147.29 o 
   2   4   9      495.57      477.93     13.05 o 
   3   4   9      537.63      523.15     11.16 o 
   4   4   9        4.54        3.23      0.54 o 
   5   4   9       42.71       45.59      1.24 o 
   6   4   9      613.43      629.68      9.84 o 
   7   4   9       18.23       12.17      1.31 o 
   8   4   9       38.77       36.66      1.61 o 
   9   4   9      109.70      108.22      4.04 o 
  10   4   9     1357.83     1390.03     34.83 o 
  11   4   9      401.71      433.59     16.74 o 
 -14   5   9      127.03      125.90      5.68 o 
 -13   5   9       13.55       15.87      1.06 o 
 -12   5   9      573.32      590.91     11.85 o 
 -11   5   9      799.41      778.84     15.46 o 
 -10   5   9      807.13      810.28     24.43 o 
  -9   5   9       38.96       43.97      1.27 o 
  -8   5   9      395.14      399.50      7.16 o 
  -7   5   9     1240.80     1162.29     18.29 o 
  -6   5   9      120.44      117.96      2.08 o 
  -5   5   9       15.86       23.50      1.09 o 
  -4   5   9      402.29      307.34      8.16 o 
  -3   5   9      116.46      114.09      2.92 o 
  -2   5   9      213.22      163.20      5.21 o 
  -1   5   9      151.10      164.08      8.26 o 
   0   5   9     1327.82     1300.02     40.50 o 
   1   5   9      980.22      928.72     23.80 o 
   2   5   9       31.85       37.16      1.27 o 
   3   5   9       48.93       39.75      1.33 o 
   4   5   9      141.54      127.69      2.58 o 
   5   5   9        5.65        2.74      0.64 o 
   6   5   9      409.38      405.16      7.42 o 
   7   5   9      409.95      436.88      7.94 o 
   8   5   9       14.39       21.33      1.79 o 
   9   5   9       10.30       14.89      1.77 o 
  10   5   9      461.83      450.17     10.42 o 
  11   5   9       66.33       68.64      2.55 o 
 -13   6   9       46.19       50.83      2.19 o 
 -12   6   9      130.64      116.41      3.17 o 
 -11   6   9      180.87      167.23      3.79 o 
 -10   6   9      342.80      333.93      6.13 o 
  -9   6   9      836.31      877.91     16.63 o 
  -8   6   9       11.50       12.98      1.21 o 
  -7   6   9      821.39      818.10     13.03 o 
  -6   6   9      505.44      520.07      7.24 o 
  -5   6   9     2003.69     2059.62     27.57 o 
  -4   6   9      864.37      922.45     13.93 o 
  -3   6   9      350.98      352.37      6.85 o 
  -2   6   9      186.84      177.20      2.61 o 
  -1   6   9      632.22      611.69      9.12 o 
   0   6   9        2.51        7.27      0.83 o 
   1   6   9      383.56      367.09      9.18 o 
   2   6   9      372.13      338.15      7.30 o 
   3   6   9      101.34      116.24      3.44 o 
   4   6   9        0.01        1.03      0.86 o 
   5   6   9        7.09       16.07      1.19 o 
   6   6   9        9.29       13.67      1.27 o 
   7   6   9     1504.62     1479.66     28.02 o 
   8   6   9       89.16       94.78      2.70 o 
   9   6   9       33.71       32.77      1.87 o 
  10   6   9      122.64      106.30      3.65 o 
 -12   7   9      192.54      195.55      8.26 o 
 -11   7   9       53.54       41.35      2.57 o 
 -10   7   9      116.99      130.73      2.94 o 
  -9   7   9      226.49      219.40      5.35 o 
  -8   7   9        3.15        2.32      0.84 o 
  -7   7   9        0.27        1.75      0.56 o 
  -6   7   9      541.83      554.32      8.57 o 
  -5   7   9        0.87        3.45      0.53 o 
  -4   7   9       16.09       21.96      0.84 o 
  -3   7   9      164.70      152.22      2.18 o 
  -2   7   9       11.51        9.36      0.75 o 
  -1   7   9        3.40        4.35      0.36 o 
   0   7   9      557.47      571.22      9.49 o 
   1   7   9     2083.20     1996.33     32.16 o 
   2   7   9     2215.73     2198.86     43.35 o 
   3   7   9       18.15       17.99      1.06 o 
   4   7   9     2198.81     2122.24     45.67 o 
   5   7   9      720.30      799.92     17.74 o 
   6   7   9     1146.71     1143.09     21.56 o 
   7   7   9       73.98       74.90      2.68 o 
   8   7   9       31.72       28.53      1.67 o 
   9   7   9       68.64       67.22      3.10 o 
 -11   8   9       68.49       60.48      2.58 o 
 -10   8   9        4.00        2.06      0.73 o 
  -9   8   9       67.58       67.36      2.55 o 
  -8   8   9       83.45       79.48      2.54 o 
  -7   8   9      170.01      175.92      4.24 o 
  -6   8   9       61.92       53.52      1.89 o 
  -5   8   9       42.01       66.46      2.23 o 
  -4   8   9      378.40      384.26      5.97 o 
  -3   8   9      363.50      324.22      5.26 o 
  -2   8   9      157.79      146.15      2.33 o 
  -1   8   9      298.98      265.35      4.79 o 
   0   8   9     1798.50     1840.83     31.31 o 
   1   8   9      321.64      314.27      5.89 o 
   2   8   9       69.17       58.00      2.90 o 
   3   8   9      194.87      208.33      5.05 o 
   4   8   9      200.23      202.31      5.53 o 
   5   8   9      257.46      240.61      5.09 o 
   6   8   9       97.96      101.29      2.58 o 
   7   8   9       11.14       18.05      1.19 o 
   8   8   9        7.21        3.78      0.89 o 
 -10   9   9        0.02        1.55      0.73 o 
  -9   9   9       50.25       49.86      1.55 o 
  -8   9   9        7.40       11.04      1.04 o 
  -7   9   9      854.06      840.24     16.23 o 
  -6   9   9       93.20      111.68      3.34 o 
  -5   9   9      555.58      562.41     12.88 o 
  -4   9   9       36.03       34.74      1.36 o 
  -3   9   9      399.02      412.84     12.40 o 
  -2   9   9       36.26       46.17      1.99 o 
  -1   9   9       18.72       24.77      1.28 o 
   0   9   9       79.54       96.77      2.27 o 
   1   9   9     1042.06     1041.06     16.05 o 
   2   9   9      108.38      114.13      2.12 o 
   3   9   9      709.83      747.97     12.50 o 
   4   9   9      337.76      312.71      6.24 o 
   5   9   9       87.58       80.74      2.53 o 
   6   9   9      108.31      110.75      3.28 o 
   7   9   9      127.29       98.59      5.42 o 
  -9  10   9      139.60      119.70      5.16 o 
  -8  10   9        7.23       11.14      0.78 o 
  -7  10   9       86.02      105.88      2.84 o 
  -6  10   9        7.69       11.05      0.74 o 
  -5  10   9        1.57        5.77      0.84 o 
  -4  10   9        7.20        5.11      1.06 o 
  -3  10   9       95.41       80.72      2.74 o 
  -2  10   9      352.23      324.98      6.62 o 
  -1  10   9       94.43       74.24      2.38 o 
   0  10   9      183.66      181.74      3.73 o 
   1  10   9       83.01       85.57      1.90 o 
   2  10   9       58.96       50.99      1.60 o 
   3  10   9        2.78        3.53      0.58 o 
   4  10   9      577.51      533.95      8.95 o 
   5  10   9      252.67      237.59      5.29 o 
  -5  11   9       12.20       13.42      2.06 o 
  -4  11   9        9.03        2.28      2.06 o 
  -3  11   9       98.05      108.00      3.32 o 
  -2  11   9      163.33      169.67      4.88 o 
  -1  11   9      171.74      168.66      4.22 o 
   0  11   9       97.33      106.00      2.77 o 
   1  11   9       10.64       16.56      1.23 o 
   2  11   9      111.66       94.23      2.47 o 
   3  11   9       33.01       24.12      1.55 o 
  -2  12   9        9.87       10.84      1.03 o 
  -1  12   9      189.31      206.39      7.74 o 
 -15   0  10       56.22       70.69      4.13 o 
 -14   0  10       90.92       80.70      4.13 o 
 -13   0  10        1.24        0.26      1.81 o 
 -12   0  10      381.75      325.35      9.83 o 
 -11   0  10      306.20      263.14     11.87 o 
 -10   0  10      349.65      325.06     13.42 o 
  -9   0  10       87.84       76.88      4.13 o 
  -8   0  10     1474.23     1686.18     85.13 o 
  -7   0  10     2053.55     2260.96    113.51 o 
  -6   0  10     1050.37     1079.92     58.30 o 
  -5   0  10     2274.91     2115.98     95.97 o 
  -4   0  10      298.55      271.70     10.58 o 
  -2   0  10      995.33      721.32     38.70 o 
  -1   0  10     2234.88     1984.92    104.74 o 
   0   0  10     5202.65     5083.82    293.58 o 
   2   0  10        0.06        4.13      1.55 o 
   3   0  10      125.03      118.67      5.68 o 
   4   0  10      521.08      534.03     22.70 o 
   5   0  10      381.53      335.78      8.12 o 
   6   0  10      128.71      137.49      3.48 o 
   7   0  10       12.08       15.79      1.47 o 
   8   0  10      840.55      813.34     16.20 o 
   9   0  10      479.76      459.30      9.59 o 
  10   0  10        0.88        0.90      1.03 o 
  11   0  10      318.48      278.77      6.11 o 
  12   0  10      253.75      218.25      9.29 o 
 -15   1  10        6.97        2.58      0.89 o 
 -14   1  10        1.36        0.39      0.77 o 
 -13   1  10      265.97      241.06      4.70 o 
 -12   1  10      297.87      295.59      5.67 o 
 -11   1  10      237.92      258.95      5.81 o 
 -10   1  10      545.46      534.55     14.96 o 
  -9   1  10      215.78      195.25      5.66 o 
  -8   1  10      215.16      261.08     13.93 o 
  -7   1  10       81.03       98.50      4.09 o 
  -6   1  10      147.55      168.33      6.31 o 
  -5   1  10      153.04      135.80      5.21 o 
  -4   1  10       47.01       74.20      3.22 o 
  -3   1  10      149.52       81.77      3.22 o 
  -2   1  10      974.73      923.58     49.02 o 
  -1   1  10     3115.05     2913.66    153.76 o 
   0   1  10      431.98      430.32     23.22 o 
   1   1  10      997.12     1149.06     60.88 o 
   2   1  10      519.43      483.33     25.28 o 
   3   1  10     3905.89     3800.09    153.76 o 
   4   1  10       21.46       38.80      1.97 o 
   5   1  10        9.72       13.42      0.81 o 
   6   1  10     1397.40     1299.48     18.77 o 
   7   1  10     1555.37     1560.98     21.32 o 
   8   1  10      448.64      438.58      6.55 o 
   9   1  10     1396.45     1433.71     20.93 o 
  10   1  10      335.93      349.20      5.69 o 
  11   1  10      114.99       83.41      1.94 o 
  12   1  10      397.56      389.31     10.76 o 
 -15   2  10       30.55       31.00      1.49 o 
 -14   2  10        0.13        0.39      0.82 o 
 -13   2  10        7.30        9.30      1.03 o 
 -12   2  10        8.68        9.13      1.03 o 
 -11   2  10      228.00      260.62      5.48 o 
 -10   2  10      925.13      923.07     15.09 o 
  -9   2  10     1112.41     1092.22     33.36 o 
  -8   2  10       56.01       44.34      1.42 o 
  -7   2  10        1.06        1.44      0.86 o 
  -6   2  10      254.75      301.32     11.02 o 
  -5   2  10      801.81      890.61     31.07 o 
  -4   2  10     2938.23     3131.10    108.21 o 
  -3   2  10        5.20        8.15      1.24 o 
  -2   2  10       16.43       15.56      1.33 o 
  -1   2  10      132.84      114.54      6.71 o 
   1   2  10      168.76      168.77      6.07 o 
   2   2  10      978.44      976.33     52.37 o 
   3   2  10       77.06       57.89      3.14 o 
   4   2  10      535.43      481.21     10.59 o 
   5   2  10        2.20        2.44      0.73 o 
   6   2  10      938.27      982.93     14.54 o 
   7   2  10      341.91      330.15      5.45 o 
   8   2  10      311.99      311.13      5.20 o 
   9   2  10       17.85       17.05      1.02 o 
  10   2  10      675.69      636.98     10.42 o 
  11   2  10      214.74      204.18      4.63 o 
  12   2  10        8.70        9.62      1.24 o 
 -15   3  10        0.98        0.52      1.55 o 
 -14   3  10      144.85      132.76      3.67 o 
 -13   3  10      269.12      281.76      6.95 o 
 -12   3  10       36.81       51.28      2.61 o 
 -11   3  10      143.62      128.72      3.02 o 
 -10   3  10      329.16      299.90      6.53 o 
  -9   3  10      931.47      870.83     19.66 o 
  -8   3  10      476.08      463.13      8.61 o 
  -7   3  10       33.66       29.85      1.64 o 
  -6   3  10      531.52      445.86     15.72 o 
  -5   3  10     5204.00     5807.67    200.98 o 
  -3   3  10     2845.40     3128.09    108.57 o 
  -2   3  10      296.79      331.92     11.75 o 
  -1   3  10     2353.57     2595.27    136.99 o 
   0   3  10     2454.94     2576.72    108.09 o 
   1   3  10      989.25      898.70     49.27 o 
   2   3  10        5.48        6.98      1.09 o 
   3   3  10     2795.69     2736.14     58.07 o 
   4   3  10       63.48       58.81      1.36 o 
   5   3  10      623.84      621.79      9.01 o 
   6   3  10      442.50      441.32      7.10 o 
   7   3  10     1148.50     1240.72     19.95 o 
   8   3  10       31.67       29.81      1.43 o 
   9   3  10      324.11      315.18      5.64 o 
  10   3  10      562.67      583.82     15.84 o 
  11   3  10        0.63        2.68      1.06 o 
 -14   4  10       37.96       44.89      3.10 o 
 -13   4  10       29.52       29.43      1.30 o 
 -12   4  10      207.61      200.68      3.91 o 
 -11   4  10      450.17      445.27      8.83 o 
 -10   4  10      644.11      611.91     14.86 o 
  -9   4  10      567.27      542.38      8.66 o 
  -8   4  10       61.85       66.43      1.54 o 
  -7   4  10        1.57        4.89      0.53 o 
  -6   4  10       38.45       44.67      1.79 o 
  -5   4  10     1472.85     1387.40     35.50 o 
  -4   4  10      127.38      172.66      6.54 o 
  -3   4  10     1753.19     1854.30     63.69 o 
  -2   4  10       94.65      118.41      4.70 o 
  -1   4  10     3590.51     3889.87    176.98 o 
   0   4  10     1456.64     1672.76     76.36 o 
   1   4  10       44.05       58.11      2.17 o 
   2   4  10     1188.76     1143.65     21.86 o 
   3   4  10        2.72        1.38      0.50 o 
   4   4  10      259.11      228.38      3.91 o 
   5   4  10      403.42      397.46      6.45 o 
   6   4  10       17.88       22.48      0.97 o 
   7   4  10     1505.64     1497.09     23.91 o 
   8   4  10      135.78      124.12      2.80 o 
   9   4  10       41.32       35.44      1.50 o 
  10   4  10       96.77       96.53      3.71 o 
  11   4  10      243.13      228.80     14.66 o 
 -14   5  10        0.69        3.61      1.03 o 
 -13   5  10      278.46      264.31      6.44 o 
 -12   5  10      292.41      308.66      6.57 o 
 -11   5  10        8.91        9.09      0.95 o 
 -10   5  10       10.92       10.66      0.99 o 
  -9   5  10     2286.05     2288.28     39.73 o 
  -8   5  10      389.01      394.17      7.13 o 
  -7   5  10      183.75      174.62      3.11 o 
  -6   5  10        5.63        8.61      0.74 o 
  -5   5  10     2799.40     2748.49     49.74 o 
  -4   5  10       47.34       69.17      1.83 o 
  -3   5  10       36.52       41.20      1.67 o 
  -2   5  10     1747.55     1793.22     93.65 o 
  -1   5  10       53.95       29.09      2.39 o 
   0   5  10       23.68       41.74      1.59 o 
   1   5  10      716.82      636.95     19.32 o 
   2   5  10       34.18       42.01      1.15 o 
   3   5  10      238.84      193.94      3.58 o 
   4   5  10      712.76      651.46     11.01 o 
   5   5  10      730.41      731.37     13.53 o 
   6   5  10      100.00      106.32      2.62 o 
   7   5  10      350.90      329.34      6.27 o 
   8   5  10        3.39        3.65      0.94 o 
   9   5  10      217.25      211.22      4.63 o 
  10   5  10        4.36        3.99      0.97 o 
 -13   6  10      572.52      535.51     14.77 o 
 -12   6  10        0.81        3.67      0.66 o 
 -11   6  10       22.07       24.31      1.25 o 
 -10   6  10       21.54       14.73      1.03 o 
  -9   6  10       60.11       68.07      2.04 o 
  -8   6  10      120.07      125.47      2.87 o 
  -7   6  10      251.31      249.88      4.30 o 
  -6   6  10      249.15      267.31      4.12 o 
  -5   6  10        6.78       11.75      0.57 o 
  -4   6  10       82.61       83.52      1.54 o 
  -3   6  10      273.31      245.44      4.10 o 
  -2   6  10       35.53       31.58      0.79 o 
  -1   6  10      173.98      159.28      3.60 o 
   0   6  10      850.04      851.83     18.35 o 
   1   6  10      988.64      946.92     22.91 o 
   2   6  10      105.84      107.50      2.75 o 
   3   6  10       65.36       55.90      1.73 o 
   4   6  10        0.24        3.31      0.57 o 
   5   6  10      392.88      399.29      9.43 o 
   6   6  10      211.89      251.39      6.35 o 
   7   6  10      304.27      255.46      6.45 o 
   8   6  10      120.95      129.30      3.28 o 
   9   6  10        0.22        1.03      0.89 o 
 -12   7  10      225.08      229.60      9.29 o 
 -11   7  10     2027.02     1894.11     51.56 o 
 -10   7  10     1160.08     1150.65     19.95 o 
  -9   7  10      544.42      541.89     10.51 o 
  -8   7  10       68.55       69.12      2.43 o 
  -7   7  10     1215.22     1287.23     22.96 o 
  -6   7  10       10.41       15.36      0.93 o 
  -5   7  10     2475.19     2483.25     40.24 o 
  -4   7  10      392.71      384.69      6.36 o 
  -3   7  10       35.80       33.48      1.02 o 
  -2   7  10       12.13       10.53      0.87 o 
  -1   7  10     1276.16     1135.79     17.39 o 
   0   7  10      247.84      244.80      5.36 o 
   1   7  10      566.77      503.94     10.42 o 
   2   7  10      549.56      517.75     10.69 o 
   3   7  10        1.35        2.32      1.09 o 
   4   7  10      497.22      505.60     11.38 o 
   5   7  10       45.62       45.72      3.10 o 
   6   7  10      107.27      114.78      2.96 o 
   7   7  10      146.96      140.81      3.87 o 
   8   7  10       18.44       24.54      1.64 o 
   9   7  10      156.38      158.40      7.22 o 
 -11   8  10       51.16       60.81      5.16 o 
 -10   8  10      306.29      317.51     11.09 o 
  -9   8  10        2.50        1.44      0.86 o 
  -8   8  10      164.30      168.98      4.26 o 
  -7   8  10      521.65      533.00     10.37 o 
  -6   8  10      177.17      174.11      3.64 o 
  -5   8  10      243.50      258.28      4.62 o 
  -4   8  10        4.58        5.09      0.66 o 
  -3   8  10      570.42      559.71      7.81 o 
  -2   8  10     1437.60     1411.19     20.62 o 
  -1   8  10      518.69      535.75      9.53 o 
   0   8  10       49.82       58.79      2.06 o 
   1   8  10      674.55      661.67     14.68 o 
   2   8  10      217.26      211.07      5.36 o 
   3   8  10      158.70      136.44      6.03 o 
   4   8  10      908.68      868.33     14.55 o 
   5   8  10       10.35       17.45      1.08 o 
   6   8  10      203.43      211.27      4.51 o 
   7   8  10       17.56       12.33      1.19 o 
   8   8  10       22.07       16.77      1.46 o 
 -10   9  10      115.02      121.02      3.65 o 
  -9   9  10      140.58      135.80      2.94 o 
  -8   9  10      433.24      434.44      9.88 o 
  -7   9  10       60.04       61.81      1.79 o 
  -6   9  10      467.62      464.08     10.79 o 
  -5   9  10     1002.61     1008.95     23.98 o 
  -4   9  10      183.13      221.08      5.61 o 
  -3   9  10      191.13      205.48      6.93 o 
  -2   9  10        1.62        5.34      1.47 o 
  -1   9  10     1194.32     1248.11     27.23 o 
   0   9  10      415.63      441.55      9.35 o 
   1   9  10      558.72      568.54      9.77 o 
   2   9  10       89.71       98.95      2.09 o 
   3   9  10      112.29      120.55      2.82 o 
   4   9  10        1.11        3.06      0.71 o 
   5   9  10      157.42      168.98      6.11 o 
   6   9  10        0.99        1.44      0.61 o 
   7   9  10       11.39        8.77      1.55 o 
  -8  10  10      476.29      430.60     11.67 o 
  -7  10  10      665.09      673.56     23.91 o 
  -6  10  10        6.61       14.19      1.06 o 
  -5  10  10      124.11      111.39      3.11 o 
  -4  10  10       17.69       21.15      1.37 o 
  -3  10  10      145.21      138.16      4.29 o 
  -2  10  10        0.12        1.44      0.82 o 
  -1  10  10     1071.51     1063.17     20.62 o 
   0  10  10      370.74      373.14      7.39 o 
   1  10  10        0.33        2.53      0.64 o 
   2  10  10      212.87      174.83      3.32 o 
   3  10  10      816.55      794.92     13.20 o 
   4  10  10       79.18       51.09      1.55 o 
   5  10  10      443.75      407.27      8.94 o 
  -5  11  10       14.68       11.87      2.06 o 
  -4  11  10      159.41      173.88      8.26 o 
  -3  11  10      104.65      102.54      2.95 o 
  -2  11  10       50.78       63.77      3.10 o 
  -1  11  10        1.88        1.70      0.61 o 
   0  11  10       12.97       15.02      0.97 o 
   1  11  10       59.82       49.39      1.79 o 
   2  11  10        0.02        2.17      0.49 o 
   3  11  10      179.65      150.14      4.90 o 
 -15   1  11        2.21        2.92      0.89 o 
 -14   1  11      135.22      128.81      3.10 o 
 -13   1  11      190.95      177.61      4.19 o 
 -12   1  11      192.62      183.49      3.78 o 
 -11   1  11      105.12      100.84      2.90 o 
 -10   1  11        2.77        2.58      0.69 o 
  -9   1  11       10.96       19.96      1.14 o 
  -8   1  11      441.76      405.79     14.89 o 
  -7   1  11      509.85      502.15     17.84 o 
  -6   1  11       15.87       18.99      1.33 o 
  -5   1  11     1827.64     1941.89    102.16 o 
  -4   1  11     1564.39     1501.02     52.08 o 
  -3   1  11       57.32       91.42      3.96 o 
  -1   1  11      146.30      102.16      6.71 o 
   1   1  11       83.03       77.91      3.22 o 
   2   1  11      712.68      717.09     21.16 o 
   3   1  11     1385.39     1441.39     54.95 o 
   4   1  11      264.71      281.91      6.04 o 
   5   1  11       21.45       15.85      1.29 o 
   6   1  11      139.14      140.46      2.64 o 
   7   1  11       16.97       20.45      1.07 o 
   8   1  11      160.79      164.61      3.91 o 
   9   1  11      141.21      161.33      3.16 o 
  10   1  11       30.25       34.11      1.38 o 
  11   1  11        1.78        4.01      0.94 o 
 -15   2  11       75.79       84.05      2.57 o 
 -14   2  11       26.05       34.64      1.55 o 
 -13   2  11        5.16        6.61      0.88 o 
 -12   2  11       23.28       14.63      1.03 o 
 -11   2  11     1347.94     1239.66     20.03 o 
 -10   2  11      324.57      339.83      7.35 o 
  -9   2  11     2925.87     2829.51     66.70 o 
  -8   2  11     1553.91     1452.80     24.96 o 
  -7   2  11       85.18       73.31      3.22 o 
  -6   2  11      181.14      204.32      7.56 o 
  -5   2  11      125.68       99.81      4.09 o 
  -4   2  11     3117.67     3424.60    118.20 o 
  -3   2  11      618.35      782.09     28.64 o 
  -2   2  11     3276.37     3251.57    206.39 o 
  -1   2  11     2294.88     2438.46    128.99 o 
   0   2  11      641.77      814.19     33.54 o 
   1   2  11      631.79      597.87     19.84 o 
   2   2  11      192.03      129.24      3.81 o 
   3   2  11     1048.61     1004.79     25.58 o 
   4   2  11        5.42        2.58      0.59 o 
   5   2  11      465.96      461.43      7.17 o 
   6   2  11     1235.78     1248.29     18.37 o 
   7   2  11      198.77      195.45      3.59 o 
   8   2  11        0.24        1.46      0.80 o 
   9   2  11        0.31        0.00      0.84 o 
  10   2  11        1.23        0.75      0.76 o 
  11   2  11       31.55       30.47      1.87 o 
 -15   3  11      299.70      328.15     13.42 o 
 -14   3  11      526.98      536.11     12.38 o 
 -13   3  11      182.13      161.81      4.26 o 
 -12   3  11       45.26       33.52      1.36 o 
 -11   3  11       65.97       57.42      2.49 o 
 -10   3  11      732.23      690.41     14.05 o 
  -9   3  11       51.91       56.87      1.41 o 
  -8   3  11      262.65      224.35      4.22 o 
  -7   3  11     2059.85     2056.46     37.45 o 
  -6   3  11      550.31      685.50     24.01 o 
  -5   3  11       39.34       38.70      2.10 o 
  -4   3  11     5664.18     6158.60    212.44 o 
  -3   3  11     1863.05     2176.41     75.30 o 
  -2   3  11     2228.19     2488.28     85.95 o 
  -1   3  11      298.40      343.82     16.77 o 
   0   3  11     1664.61     1655.88     50.46 o 
   1   3  11       16.04       17.79      2.06 o 
   2   3  11        9.24       20.54      1.61 o 
   3   3  11        0.99        2.64      0.47 o 
   4   3  11       91.07       74.52      2.62 o 
   5   3  11     1347.48     1329.32     19.43 o 
   6   3  11     1392.22     1510.12     22.03 o 
   7   3  11        9.01       14.48      0.98 o 
   8   3  11       24.62       18.71      1.11 o 
   9   3  11       56.13       56.71      1.88 o 
  10   3  11       68.87       65.92      2.18 o 
  11   3  11        7.57        8.07      1.06 o 
 -14   4  11       10.50       20.12      2.06 o 
 -13   4  11      644.69      642.33     12.68 o 
 -12   4  11      217.20      242.88      4.65 o 
 -11   4  11       26.60       19.47      1.03 o 
 -10   4  11     1395.79     1334.77     23.45 o 
  -9   4  11      107.42      108.12      2.21 o 
  -8   4  11        4.74        7.07      0.85 o 
  -7   4  11      436.04      467.08      8.79 o 
  -6   4  11        1.92        4.77      0.57 o 
  -5   4  11       66.02       66.03      2.35 o 
  -4   4  11      573.05      556.91     19.54 o 
  -3   4  11        3.45        7.74      1.55 o 
  -2   4  11       16.48       15.99      1.46 o 
  -1   4  11        5.28       17.54      2.06 o 
   0   4  11     3314.59     3404.86    154.79 o 
   1   4  11      812.07      861.43     16.54 o 
   2   4  11      156.75      151.58      2.85 o 
   3   4  11     2439.96     2394.86     35.69 o 
   4   4  11     1332.45     1352.19     20.31 o 
   5   4  11     1279.85     1159.50     17.48 o 
   6   4  11      154.14      185.44      4.58 o 
   7   4  11        1.69        3.01      0.87 o 
   8   4  11      173.24      150.65      3.15 o 
   9   4  11        3.05        3.42      0.79 o 
  10   4  11        1.76        1.00      0.82 o 
  11   4  11      543.44      594.27     16.04 o 
 -14   5  11        4.13        2.06      1.03 o 
 -13   5  11      326.39      323.29      7.73 o 
 -12   5  11      786.01      782.13     15.46 o 
 -11   5  11       48.31       39.16      1.52 o 
 -10   5  11       31.49       40.29      3.90 o 
  -9   5  11      575.79      539.85      9.14 o 
  -8   5  11      168.09      168.59      3.06 o 
  -7   5  11      420.55      423.61      8.51 o 
  -6   5  11      178.23      169.89      4.14 o 
  -5   5  11      558.48      531.97      9.02 o 
  -4   5  11       97.54      102.18      2.96 o 
  -3   5  11       14.91       15.76      1.06 o 
  -2   5  11        8.86        5.68      0.86 o 
  -1   5  11      367.62      433.11     10.75 o 
   0   5  11       15.54       22.46      0.96 o 
   1   5  11       23.52       27.07      1.01 o 
   2   5  11      106.71      103.94      2.38 o 
   3   5  11     1432.04     1405.09     23.12 o 
   4   5  11      463.94      439.15      7.60 o 
   5   5  11     1922.29     1889.54     29.46 o 
   6   5  11       45.79       31.16      1.32 o 
   7   5  11     1408.06     1419.94     27.05 o 
   8   5  11      113.79      115.73      3.02 o 
   9   5  11       20.45       18.84      1.14 o 
  10   5  11        2.75        5.44      1.55 o 
 -13   6  11       18.54       18.59      1.46 o 
 -12   6  11        0.07        1.29      0.61 o 
 -11   6  11      555.37      567.16     11.34 o 
 -10   6  11      228.50      240.98      4.96 o 
  -9   6  11       13.62       11.29      1.06 o 
  -8   6  11      478.13      487.40      8.40 o 
  -7   6  11        2.43        9.88      1.24 o 
  -6   6  11      171.76      155.05      2.65 o 
  -5   6  11       94.96      108.71      2.80 o 
  -4   6  11        2.47       11.18      0.94 o 
  -3   6  11      187.86      185.87      2.75 o 
  -2   6  11        3.66        4.31      0.45 o 
  -1   6  11       15.92       17.67      1.23 o 
   0   6  11       59.12       52.94      1.40 o 
   1   6  11      163.01      155.71      4.19 o 
   2   6  11     1345.60     1352.79     27.58 o 
   3   6  11      489.15      475.51      8.87 o 
   4   6  11      565.32      493.76      9.80 o 
   5   6  11        0.18        2.81      1.63 o 
   6   6  11       75.73       63.93      2.57 o 
   7   6  11      193.44      200.91      5.26 o 
   8   6  11       91.19       95.92      3.13 o 
   9   6  11       24.42       28.89      2.58 o 
 -12   7  11       23.33       15.48      1.55 o 
 -11   7  11      267.85      258.35      8.81 o 
 -10   7  11      992.71      958.38     16.68 o 
  -9   7  11      741.61      794.84     15.02 o 
  -8   7  11       71.19       71.50      2.68 o 
  -7   7  11       38.44       33.77      1.97 o 
  -6   7  11      440.18      434.76      6.81 o 
  -5   7  11      172.39      188.64      3.54 o 
  -4   7  11        1.95        4.69      0.88 o 
  -3   7  11      158.47      169.68      2.82 o 
  -2   7  11      217.19      196.27      3.48 o 
  -1   7  11       54.79       50.30      1.56 o 
   0   7  11      122.62      110.92      2.82 o 
   1   7  11     1401.66     1399.92     27.72 o 
   2   7  11      576.89      539.10     15.86 o 
   3   7  11       11.53       14.23      1.46 o 
   4   7  11       63.27       49.59      2.72 o 
   5   7  11      106.67      117.13      4.38 o 
   6   7  11        7.48       10.77      0.94 o 
   7   7  11        3.46        2.58      0.89 o 
   8   7  11       56.36       50.93      1.97 o 
 -11   8  11        2.49        1.29      0.77 o 
 -10   8  11        1.59        1.55      0.73 o 
  -9   8  11       74.93       90.84      3.45 o 
  -8   8  11       15.82       20.16      1.29 o 
  -7   8  11      330.80      382.24      7.67 o 
  -6   8  11      157.07      125.06      2.63 o 
  -5   8  11      288.70      257.32      4.60 o 
  -4   8  11       85.91      112.13      2.64 o 
  -3   8  11      139.49      121.73      2.28 o 
  -2   8  11       93.91       97.77      2.15 o 
  -1   8  11       54.39       36.54      1.81 o 
   0   8  11       81.22       86.09      2.87 o 
   1   8  11      338.23      330.22      7.84 o 
   2   8  11       99.84      106.17      3.37 o 
   3   8  11      105.85      125.04      4.47 o 
   4   8  11       15.27       17.25      0.96 o 
   5   8  11      105.45       91.90      2.51 o 
   6   8  11      308.34      333.76      6.69 o 
   7   8  11      132.38      124.59      3.47 o 
 -10   9  11      150.30      162.28      4.74 o 
  -9   9  11      142.77      138.93      3.01 o 
  -8   9  11       62.60       49.54      1.93 o 
  -7   9  11       80.89       80.51      2.23 o 
  -6   9  11      177.43      200.37      4.62 o 
  -5   9  11       31.11       35.27      1.48 o 
  -4   9  11      332.26      285.79      7.92 o 
  -3   9  11      164.18      168.66      4.76 o 
  -2   9  11        0.03        2.63      0.78 o 
  -1   9  11       41.54       37.89      1.70 o 
   0   9  11      274.62      258.13      5.41 o 
   1   9  11      219.46      204.65      3.57 o 
   2   9  11      478.73      501.00      8.62 o 
   3   9  11       27.98       46.82      1.78 o 
   4   9  11       79.76       86.14      2.30 o 
   5   9  11      300.20      322.74      6.44 o 
   6   9  11       13.44       14.99      0.97 o 
  -8  10  11       14.22       10.32      1.03 o 
  -7  10  11       58.74       65.67      2.83 o 
  -6  10  11       42.14       40.32      1.74 o 
  -5  10  11      203.48      194.44     11.61 o 
  -4  10  11      140.17      134.16      4.38 o 
  -3  10  11      247.96      231.43      6.75 o 
  -2  10  11       22.24       22.66      1.37 o 
  -1  10  11        0.23        1.20      0.89 o 
   0  10  11      115.42      104.20      2.28 o 
   1  10  11       58.41       54.59      1.54 o 
   2  10  11      743.28      688.29     11.39 o 
   3  10  11      371.04      325.62      6.78 o 
   4  10  11        0.00        0.77      0.91 o 
   5  10  11      161.42      152.73      6.71 o 
  -5  11  11      324.28      262.48      8.00 o 
  -4  11  11       18.66       22.19      2.58 o 
  -3  11  11      413.39      393.47     26.31 o 
  -2  11  11      172.23      164.81      5.07 o 
  -1  11  11      147.75      144.81      3.20 o 
   0  11  11      372.37      378.66      8.24 o 
   1  11  11     1062.43      891.39     23.35 o 
   2  11  11      819.40      783.61     20.43 o 
 -15   0  12        0.29        1.55      1.03 o 
 -14   0  12      284.10      270.80     21.93 o 
 -13   0  12      896.45      845.45     23.85 o 
 -12   0  12       25.10       21.17      1.82 o 
 -11   0  12        4.84        7.22      1.55 o 
 -10   0  12      140.97      176.98      7.74 o 
  -9   0  12      165.38      162.82      5.11 o 
  -8   0  12     1764.22     1532.91     41.04 o 
  -6   0  12     1301.55     1160.41     53.14 o 
  -5   0  12      390.12      379.12     13.50 o 
  -4   0  12     9581.92    10012.74    346.42 o 
  -3   0  12      106.12       58.30      4.64 o 
  -2   0  12     7899.14     6983.60    368.40 o 
  -1   0  12     5419.64     4826.86    254.37 o 
   1   0  12     4680.57     4499.74    182.14 o 
   2   0  12        7.27        7.22      1.55 o 
   3   0  12      200.76      202.17      9.29 o 
   4   0  12       89.06      109.08      3.48 o 
   5   0  12        2.80        6.04      1.40 o 
   6   0  12      508.47      509.76     10.48 o 
   7   0  12      493.39      541.93     11.19 o 
   8   0  12     1065.96     1036.69     20.40 o 
   9   0  12      693.27      761.79     15.31 o 
  10   0  12      174.96      175.63      4.25 o 
  11   0  12     1338.25     1233.25     33.38 o 
 -15   1  12        0.90        0.13      0.66 o 
 -14   1  12      286.90      312.27      6.51 o 
 -13   1  12        7.77       10.06      1.03 o 
 -12   1  12       28.22       27.82      1.28 o 
 -11   1  12      415.74      409.35      8.38 o 
 -10   1  12       19.76       12.16      0.80 o 
  -9   1  12       59.44       51.94      1.78 o 
  -8   1  12      365.89      370.63      7.91 o 
  -7   1  12       19.25       20.12      1.72 o 
  -6   1  12        0.32        6.05      0.92 o 
  -5   1  12     4445.66     4841.52    167.64 o 
  -4   1  12      694.35      735.09     25.86 o 
  -3   1  12      394.39      414.84     14.84 o 
  -2   1  12      701.63      856.50     45.92 o 
  -1   1  12      472.25      539.70     29.41 o 
   0   1  12     3521.59     3374.42    136.73 o 
   1   1  12      185.00      147.83      4.92 o 
   2   1  12      993.47      963.98     28.09 o 
   3   1  12     1178.63     1347.78     31.46 o 
   4   1  12     1374.31     1362.69     19.93 o 
   5   1  12        1.07        5.65      0.84 o 
   6   1  12      137.39      124.63      2.46 o 
   7   1  12      920.08      958.33     13.39 o 
   8   1  12       24.94       22.08      2.00 o 
   9   1  12      966.88     1024.00     15.10 o 
  10   1  12        3.38        2.98      0.71 o 
  11   1  12        7.85        6.96      0.88 o 
 -15   2  12       48.14       52.67      1.87 o 
 -14   2  12       89.93       85.02      2.32 o 
 -13   2  12      125.68      115.89      2.90 o 
 -12   2  12        2.49       -0.39      0.77 o 
 -11   2  12     1636.41     1566.67     25.24 o 
 -10   2  12        8.76        8.61      0.76 o 
  -9   2  12      416.42      387.80     10.86 o 
  -8   2  12      471.09      443.20     10.50 o 
  -7   2  12       50.20       78.06      2.17 o 
  -6   2  12      390.40      408.89     14.61 o 
  -5   2  12     3076.45     3313.41    114.15 o 
  -4   2  12     1393.61     1353.95     47.01 o 
  -3   2  12     3798.15     3872.14    208.97 o 
  -2   2  12     1188.27     1153.34     40.18 o 
  -1   2  12     1868.63     1802.07     63.98 o 
   0   2  12       12.62       10.84      2.06 o 
   1   2  12       34.78       40.73      1.82 o 
   2   2  12       58.19       38.45      1.49 o 
   3   2  12     1620.85     1515.60     35.43 o 
   4   2  12       91.14      115.00      2.49 o 
   5   2  12        5.36        6.76      0.81 o 
   6   2  12       89.65      106.93      2.42 o 
   7   2  12       26.43       30.40      1.36 o 
   8   2  12       16.83       11.56      0.96 o 
   9   2  12        0.03        1.24      0.92 o 
  10   2  12      102.97       87.93      2.35 o 
  11   2  12      125.09      134.38      3.67 o 
 -15   3  12       92.99       91.33      4.64 o 
 -14   3  12       23.56       25.24      2.32 o 
 -13   3  12        5.55        9.59      1.17 o 
 -12   3  12        9.93        3.77      0.91 o 
 -11   3  12     2123.94     2106.97     45.27 o 
 -10   3  12      592.32      619.73     12.75 o 
  -9   3  12      563.40      595.88     10.49 o 
  -8   3  12      285.33      269.88      5.00 o 
  -7   3  12      179.76      208.87      3.75 o 
  -6   3  12      168.32      179.91      5.19 o 
  -5   3  12      554.16      528.26     18.80 o 
  -4   3  12       57.52       83.31      3.59 o 
  -3   3  12       97.28      151.82      5.95 o 
  -2   3  12      426.79      396.93     14.10 o 
  -1   3  12      505.02      530.41     18.80 o 
   0   3  12      231.71      193.24      6.54 o 
   1   3  12      446.65      451.31     11.73 o 
   2   3  12        1.81        5.58      0.89 o 
   3   3  12      107.90      113.99      2.74 o 
   4   3  12      830.12      852.63     13.79 o 
   5   3  12      102.42       91.79      2.28 o 
   6   3  12        1.10        3.54      0.87 o 
   7   3  12        0.00        1.96      0.87 o 
   8   3  12       49.52       55.67      1.88 o 
   9   3  12       12.01       12.26      1.01 o 
  10   3  12        8.29        8.63      1.19 o 
  11   3  12       26.32       23.35      1.61 o 
 -14   4  12       53.55       55.21      3.61 o 
 -13   4  12        3.54        0.75      0.52 o 
 -12   4  12      103.18      101.57      2.24 o 
 -11   4  12      708.50      755.05     14.64 o 
 -10   4  12      937.44      948.39     16.75 o 
  -9   4  12      920.41      874.03     13.72 o 
  -8   4  12      321.75      332.96      5.98 o 
  -7   4  12      444.87      429.81      8.14 o 
  -6   4  12      232.29      257.64      4.20 o 
  -5   4  12       33.47       27.87      1.54 o 
  -4   4  12      194.71      263.74      8.65 o 
  -3   4  12     2366.08     2444.95     84.11 o 
  -2   4  12     1093.15     1059.42     52.38 o 
  -1   4  12       43.23       32.00      1.82 o 
   0   4  12      604.26      594.52     20.34 o 
   1   4  12      403.64      376.45      6.76 o 
   2   4  12      180.81      147.42      3.15 o 
   3   4  12      846.24      782.30     12.01 o 
   4   4  12       35.90       26.55      1.07 o 
   5   4  12      862.63      850.49     18.13 o 
   6   4  12      161.85      155.64      3.59 o 
   7   4  12       62.64       66.86      2.03 o 
   8   4  12       43.74       43.45      1.72 o 
   9   4  12      102.50       99.70      2.72 o 
  10   4  12       17.60       27.08      1.57 o 
 -14   5  12        0.21        0.00      1.03 o 
 -13   5  12      129.47      138.77      3.74 o 
 -12   5  12      345.91      353.00      7.34 o 
 -11   5  12      557.26      563.88     11.02 o 
 -10   5  12     1733.60     1752.23     34.50 o 
  -9   5  12      680.38      718.06     12.04 o 
  -8   5  12      871.53      880.20     12.86 o 
  -7   5  12       21.61       29.57      1.52 o 
  -6   5  12     1247.63     1297.26     27.12 o 
  -5   5  12      323.30      362.24      6.24 o 
  -4   5  12      293.64      311.40      7.27 o 
  -3   5  12       12.80       18.76      0.85 o 
  -2   5  12        4.88        2.97      0.66 o 
  -1   5  12      575.50      542.84     12.50 o 
   0   5  12      118.49       93.60      1.88 o 
   1   5  12       52.49       42.26      1.13 o 
   2   5  12       18.71       11.29      0.73 o 
   3   5  12      417.12      423.53      7.36 o 
   4   5  12      327.42      279.10      5.09 o 
   5   5  12        1.79        5.58      1.39 o 
   6   5  12      104.77      124.64      2.73 o 
   7   5  12      445.46      451.73      9.22 o 
   8   5  12        5.34        7.09      0.98 o 
   9   5  12      148.85      165.39      4.47 o 
 -13   6  12        4.57        3.37      0.73 o 
 -12   6  12      907.31      926.10     18.16 o 
 -11   6  12       56.38       54.53      1.71 o 
 -10   6  12      500.61      524.41     11.61 o 
  -9   6  12      392.28      364.51      7.64 o 
  -8   6  12       23.22       25.83      1.05 o 
  -7   6  12        0.87        1.55      0.66 o 
  -6   6  12     1951.41     2081.57     37.90 o 
  -5   6  12        4.13       19.46      1.29 o 
  -4   6  12      158.33      167.62      2.65 o 
  -3   6  12       94.24       85.44      1.63 o 
  -2   6  12      138.27      140.94      3.46 o 
  -1   6  12      579.30      555.72      9.88 o 
   0   6  12      255.17      233.98      4.85 o 
   1   6  12      476.84      451.24      8.46 o 
   2   6  12        0.91        0.84      0.56 o 
   3   6  12      219.27      206.22      4.42 o 
   4   6  12     1920.64     1799.49     34.16 o 
   5   6  12      108.66       89.14      2.56 o 
   6   6  12       69.51       68.63      2.57 o 
   7   6  12      854.49      894.09     20.24 o 
   8   6  12       10.32       12.39      1.06 o 
   9   6  12       20.58       33.54      2.58 o 
 -12   7  12      352.86      327.64     13.42 o 
 -11   7  12     1203.88     1149.53     35.37 o 
 -10   7  12      662.11      645.52     14.40 o 
  -9   7  12       11.03       15.32      0.91 o 
  -8   7  12       80.67       83.84      2.13 o 
  -7   7  12     4908.94     5110.97     75.46 o 
  -6   7  12      348.46      314.02      5.07 o 
  -5   7  12      208.15      198.95      3.71 o 
  -4   7  12     1113.45     1168.41     17.13 o 
  -3   7  12     2074.26     2069.43     32.06 o 
  -2   7  12      880.79      837.37     14.56 o 
  -1   7  12      565.52      571.92     11.12 o 
   0   7  12     1625.05     1667.02     32.96 o 
   1   7  12     3646.37     3633.50     77.31 o 
   2   7  12      331.29      338.67     15.48 o 
   3   7  12      768.32      707.91     19.69 o 
   4   7  12      736.76      749.30     16.88 o 
   5   7  12      201.98      173.94      5.84 o 
   6   7  12      118.47      110.75      2.82 o 
   7   7  12      215.49      228.41      5.64 o 
   8   7  12       35.25       15.51      1.19 o 
 -11   8  12       72.34       49.80      3.61 o 
 -10   8  12      163.74      154.47      3.96 o 
  -9   8  12      103.14      118.80      3.96 o 
  -8   8  12      362.71      342.68     10.13 o 
  -7   8  12      609.97      604.68     10.81 o 
  -6   8  12        0.59        0.56      0.59 o 
  -5   8  12     2058.30     2129.56     33.60 o 
  -4   8  12      121.64      129.33      2.88 o 
  -3   8  12        0.21        0.44      0.67 o 
  -2   8  12      912.27      938.29     18.40 o 
  -1   8  12      189.16      200.54      5.05 o 
   0   8  12      596.41      568.28     12.80 o 
   1   8  12      162.01      167.90      4.47 o 
   2   8  12       16.26       18.69      1.61 o 
   3   8  12      651.33      647.05     12.36 o 
   4   8  12      272.71      270.26      4.97 o 
   5   8  12      196.54      178.61      4.77 o 
   6   8  12        6.26        6.79      0.82 o 
   7   8  12      800.97      770.36     16.93 o 
 -10   9  12      618.99      589.23     22.19 o 
  -9   9  12      598.90      514.21     10.05 o 
  -8   9  12       23.17       26.63      1.78 o 
  -7   9  12      170.30      160.90      3.66 o 
  -6   9  12        4.76        9.79      0.88 o 
  -5   9  12       15.69       25.01      1.67 o 
  -4   9  12       70.21       78.41      4.14 o 
  -3   9  12      484.69      444.75     24.51 o 
  -2   9  12       53.90       53.24      1.83 o 
  -1   9  12       19.44       20.24      1.14 o 
   0   9  12       75.31       77.94      2.30 o 
   1   9  12      362.87      375.17      6.63 o 
   2   9  12      662.43      648.11     12.18 o 
   3   9  12      370.97      376.34      7.34 o 
   4   9  12       38.28       31.90      1.40 o 
   5   9  12      170.99      161.82      4.24 o 
   6   9  12       35.88       36.63      1.82 o 
  -8  10  12        0.27        3.61      1.03 o 
  -7  10  12      229.40      189.13     10.84 o 
  -6  10  12      235.33      244.68      8.49 o 
  -5  10  12       18.56        9.80      2.06 o 
  -4  10  12      261.87      234.24      6.90 o 
  -3  10  12      305.07      337.06      9.62 o 
  -2  10  12      489.02      431.00      9.69 o 
  -1  10  12      292.47      283.20      5.73 o 
   0  10  12       20.92       21.33      1.05 o 
   1  10  12      532.43      503.57      9.34 o 
   2  10  12        7.60       11.20      0.71 o 
   3  10  12       71.10       62.97      1.70 o 
   4  10  12       68.99       60.79      2.17 o 
  -5  11  12        0.24        2.58      1.55 o 
  -4  11  12       83.81      101.65      5.16 o 
  -3  11  12      279.97      268.82     11.35 o 
  -2  11  12      190.61      189.00      9.80 o 
  -1  11  12        1.74        1.17      0.56 o 
   0  11  12       30.60       51.43      1.98 o 
   1  11  12       46.64       33.44      2.32 o 
   2  11  12       22.32       31.99      2.58 o 
 -15   1  13        2.22        1.03      0.89 o 
 -14   1  13       71.55       60.45      1.86 o 
 -13   1  13      779.04      710.68     14.10 o 
 -12   1  13      576.04      550.87     11.01 o 
 -11   1  13       21.55       16.09      2.19 o 
 -10   1  13        2.54        6.80      0.82 o 
  -9   1  13      587.04      613.33     12.67 o 
  -8   1  13     1585.43     1434.42     35.55 o 
  -7   1  13        6.80       14.15      2.06 o 
  -6   1  13     1048.79     1107.58     38.49 o 
  -5   1  13      943.34      964.59     33.78 o 
  -4   1  13     5141.61     5664.81    195.83 o 
  -3   1  13     5008.68     5805.43    200.32 o 
  -2   1  13     8643.89     9547.96    550.54 o 
  -1   1  13      624.97      642.85     21.31 o 
   0   1  13      800.54      890.30     25.90 o 
   1   1  13     2707.93     2927.80    109.13 o 
   2   1  13      300.91      330.86      8.24 o 
   3   1  13      138.62      135.86      4.11 o 
   4   1  13      755.95      711.21     10.75 o 
   5   1  13        0.75        3.59      0.74 o 
   6   1  13      102.76      114.45      2.50 o 
   7   1  13      576.56      609.06      8.81 o 
   8   1  13      167.84      167.96      4.47 o 
   9   1  13       25.43       40.18      1.58 o 
  10   1  13        4.37        6.05      0.84 o 
  11   1  13        0.29        2.06      1.55 o 
 -15   2  13      118.13      126.14      3.28 o 
 -14   2  13        2.18        4.71      0.77 o 
 -13   2  13        1.76        1.29      0.77 o 
 -12   2  13      303.38      316.42      7.45 o 
 -11   2  13      211.62      216.75      3.94 o 
 -10   2  13      896.30      899.27     16.20 o 
  -9   2  13      295.83      264.68      5.93 o 
  -8   2  13      334.94      354.65      6.85 o 
  -7   2  13      108.02      112.22      2.59 o 
  -6   2  13      224.67      240.56      8.80 o 
  -5   2  13     1820.65     1931.02     66.55 o 
  -4   2  13      485.32      505.92     18.07 o 
  -3   2  13        0.53        3.10      0.86 o 
  -2   2  13       31.24       35.39      2.35 o 
  -1   2  13       82.57       99.07      6.71 o 
   0   2  13        5.53       21.15      2.58 o 
   1   2  13     1268.98     1329.93     28.52 o 
   2   2  13     4225.68     4271.15     98.55 o 
   3   2  13     1104.61     1008.79     14.21 o 
   4   2  13      149.69      171.65      3.08 o 
   5   2  13      349.13      353.90      5.75 o 
   6   2  13     1055.52     1080.64     16.07 o 
   7   2  13       12.06        8.46      0.96 o 
   8   2  13      353.45      320.72      5.81 o 
   9   2  13       28.94       30.75      1.51 o 
  10   2  13       20.63       23.55      1.57 o 
  11   2  13       11.90       14.45      2.06 o 
 -15   3  13       22.23       17.54      2.06 o 
 -14   3  13       32.68       34.33      1.82 o 
 -13   3  13      100.15       96.46      2.87 o 
 -12   3  13      154.35      168.15      3.67 o 
 -11   3  13      275.27      268.02      7.45 o 
 -10   3  13      238.17      240.74      5.03 o 
  -9   3  13      500.51      501.59      8.91 o 
  -8   3  13      142.72      113.62      2.44 o 
  -7   3  13       33.07       23.99      1.11 o 
  -6   3  13      136.42      137.30      2.41 o 
  -5   3  13      115.15      147.55      5.95 o 
  -4   3  13      206.22      191.96      5.66 o 
  -3   3  13     1926.34     1993.88     52.15 o 
  -2   3  13      939.94      925.86     27.19 o 
  -1   3  13       84.28      116.21      8.00 o 
   0   3  13      899.47      892.22     25.70 o 
   1   3  13      216.84      226.60      6.23 o 
   2   3  13        1.59        2.26      0.57 o 
   3   3  13      449.24      455.42      9.16 o 
   4   3  13      388.22      412.74      7.83 o 
   5   3  13      364.71      373.37      6.55 o 
   6   3  13      585.29      622.44     10.48 o 
   7   3  13     1047.39     1069.42     17.36 o 
   8   3  13      180.36      180.39      3.68 o 
   9   3  13      148.67      159.36      3.77 o 
  10   3  13        7.32        7.83      1.07 o 
 -14   4  13       28.56       37.67      2.58 o 
 -13   4  13       14.99       11.39      0.76 o 
 -12   4  13       15.98       16.48      1.49 o 
 -11   4  13      206.48      200.94      4.03 o 
 -10   4  13     2427.42     2459.86     42.65 o 
  -9   4  13      146.41      133.10      2.51 o 
  -8   4  13      586.23      555.27      9.71 o 
  -7   4  13       84.68       74.46      1.86 o 
  -6   4  13      356.97      343.91      5.44 o 
  -5   4  13       16.49       20.94      0.88 o 
  -4   4  13     1270.97     1246.00     31.01 o 
  -3   4  13      225.19      167.57      5.84 o 
  -2   4  13      186.48      181.55      6.49 o 
  -1   4  13      171.24      147.18      4.28 o 
   0   4  13       20.93       23.92      1.53 o 
   1   4  13       46.50       58.45      1.44 o 
   2   4  13      214.94      239.72      4.15 o 
   3   4  13       54.81       68.08      2.34 o 
   4   4  13     1531.34     1481.13     27.49 o 
   5   4  13      162.65      134.70      3.81 o 
   6   4  13      200.14      186.97      4.10 o 
   7   4  13       69.94       80.14      2.44 o 
   8   4  13       30.07       24.48      1.33 o 
   9   4  13       86.65       98.86      2.70 o 
  10   4  13        0.18        0.15      0.75 o 
 -14   5  13       22.20       25.80      2.06 o 
 -13   5  13        7.07       10.84      0.89 o 
 -12   5  13       83.76       87.43      2.30 o 
 -11   5  13     1935.99     1916.23     38.08 o 
 -10   5  13     2115.31     2112.49     43.94 o 
  -9   5  13      437.70      431.37      8.88 o 
  -8   5  13      201.00      210.93      3.71 o 
  -7   5  13      318.87      314.02      6.98 o 
  -6   5  13       32.91       33.22      1.36 o 
  -5   5  13      528.13      515.82      8.78 o 
  -4   5  13     1225.89     1144.95     22.00 o 
  -3   5  13      141.21      136.42      2.64 o 
  -2   5  13       15.33       13.02      0.69 o 
  -1   5  13        0.02        1.66      0.43 o 
   0   5  13       92.29       77.42      1.63 o 
   1   5  13       78.63       71.80      1.75 o 
   2   5  13       44.35       48.74      1.56 o 
   3   5  13       91.57       99.27      2.23 o 
   4   5  13        4.74        7.60      0.92 o 
   5   5  13        2.43        8.76      0.87 o 
   6   5  13       12.02       12.80      1.64 o 
   7   5  13      219.10      235.52      5.28 o 
   8   5  13       33.24       33.70      1.52 o 
   9   5  13        0.77        1.03      0.89 o 
 -13   6  13        8.48       11.35      1.55 o 
 -12   6  13      153.21      165.94      3.67 o 
 -11   6  13      613.55      615.32     11.91 o 
 -10   6  13      424.94      392.92      8.93 o 
  -9   6  13       65.41       61.72      1.90 o 
  -8   6  13      177.06      154.43      3.07 o 
  -7   6  13      319.45      289.33      5.16 o 
  -6   6  13      184.79      199.47      4.16 o 
  -5   6  13       33.36       64.65      1.70 o 
  -4   6  13      340.81      353.79      5.42 o 
  -3   6  13       20.27       20.84      0.81 o 
  -2   6  13       75.97       65.15      1.52 o 
  -1   6  13       96.16       92.09      2.13 o 
   0   6  13     1282.89     1236.29     19.15 o 
   1   6  13      299.85      286.49      5.49 o 
   2   6  13       66.56       61.63      2.31 o 
   3   6  13      594.07      567.53     11.28 o 
   4   6  13        4.12        4.86      0.88 o 
   5   6  13      170.58      141.50      3.40 o 
   6   6  13      350.55      354.80      8.54 o 
   7   6  13       32.01       32.50      1.87 o 
   8   6  13        6.65        4.39      1.09 o 
 -12   7  13       46.73       50.05      2.58 o 
 -11   7  13       98.11       81.83      2.35 o 
 -10   7  13       15.20       14.19      0.88 o 
  -9   7  13      817.29      848.12     18.45 o 
  -8   7  13      114.26      118.01      2.45 o 
  -7   7  13      361.40      358.22      6.71 o 
  -6   7  13      822.75      810.25     12.30 o 
  -5   7  13       95.31       98.19      1.95 o 
  -4   7  13       28.95       40.80      1.27 o 
  -3   7  13      424.11      412.38      7.50 o 
  -2   7  13      166.52      171.49      3.91 o 
  -1   7  13      126.51      145.61      3.24 o 
   0   7  13      936.22      910.46     19.83 o 
   1   7  13      673.29      666.66     12.95 o 
   2   7  13        0.83       -0.52      1.09 o 
   3   7  13      254.10      278.39      8.39 o 
   4   7  13       11.46        8.52      1.46 o 
   5   7  13       25.79       28.38      2.19 o 
   6   7  13      106.76      134.27      3.72 o 
   7   7  13       33.97       41.69      1.87 o 
 -11   8  13       25.28       33.02      2.06 o 
 -10   8  13      393.78      347.83      8.50 o 
  -9   8  13      405.18      440.79     12.22 o 
  -8   8  13      252.63      294.81      7.25 o 
  -7   8  13     1139.75     1158.30     18.46 o 
  -6   8  13       32.17       48.74      1.54 o 
  -5   8  13      164.48      175.67      3.56 o 
  -4   8  13      483.73      456.05      9.23 o 
  -3   8  13        6.15        7.77      0.86 o 
  -2   8  13     1198.76     1194.16     23.24 o 
  -1   8  13      107.17      108.81      3.25 o 
   0   8  13       62.24       59.89      2.47 o 
   1   8  13      330.17      320.58      7.64 o 
   2   8  13       99.09       88.94      4.33 o 
   3   8  13        0.41        2.15      0.71 o 
   4   8  13        4.41        4.13      0.82 o 
   5   8  13       88.68       82.86      2.25 o 
   6   8  13      523.08      482.64      9.33 o 
   7   8  13       10.91        5.16      1.55 o 
  -9   9  13       30.76       20.15      1.06 o 
  -8   9  13      181.74      147.72      3.57 o 
  -7   9  13        1.07        2.18      0.68 o 
  -6   9  13       42.01       44.19      2.35 o 
  -5   9  13      294.39      315.60     14.15 o 
  -4   9  13        2.94        8.94      1.06 o 
  -3   9  13      215.64      218.35      6.68 o 
  -2   9  13      316.62      289.67      5.98 o 
  -1   9  13        0.63        1.71      0.74 o 
   0   9  13        3.30        4.24      0.88 o 
   1   9  13      318.77      312.93      6.22 o 
   2   9  13      585.54      515.34      9.80 o 
   3   9  13      714.19      666.44     12.50 o 
   4   9  13       10.53       17.08      1.03 o 
   5   9  13      264.15      232.86      5.99 o 
  -8  10  13      318.44      321.45     12.38 o 
  -7  10  13      159.23      155.95      4.90 o 
  -6  10  13       30.72       34.05      1.72 o 
  -5  10  13      120.33      128.48      6.71 o 
  -4  10  13      372.67      401.21     11.09 o 
  -3  10  13        1.73        2.17      0.86 o 
  -2  10  13       15.50       11.99      0.97 o 
  -1  10  13      248.66      231.27      4.82 o 
   0  10  13      172.48      152.14      3.34 o 
   1  10  13      564.83      521.63     15.04 o 
   2  10  13        0.32        1.86      0.61 o 
   3  10  13       28.64       32.41      1.44 o 
   4  10  13       72.82       79.22      2.92 o 
  -4  11  13      224.75      229.09      9.80 o 
  -3  11  13        1.09        1.55      1.55 o 
  -2  11  13        1.22        1.03      0.86 o 
  -1  11  13      189.67      164.17      3.96 o 
   0  11  13      165.15      160.37      4.55 o 
 -15   0  14      408.42      412.26     16.51 o 
 -14   0  14      113.82      104.23      5.16 o 
 -13   0  14      113.13       85.33      4.13 o 
 -12   0  14     2122.98     2042.73     56.42 o 
 -11   0  14       45.98       65.53      4.13 o 
 -10   0  14        0.14        0.52      1.03 o 
  -9   0  14      663.86      595.87     16.42 o 
  -8   0  14      161.50      193.33      5.84 o 
  -7   0  14       74.88      105.77      5.16 o 
  -6   0  14      276.11      376.14     17.54 o 
  -5   0  14        2.25        4.64      1.03 o 
  -4   0  14     1037.85      786.33     36.12 o 
  -1   0  14     4371.65     4335.66    175.43 o 
   0   0  14     1618.17     1679.45     47.78 o 
   1   0  14      267.88      316.29     13.93 o 
   2   0  14     1142.90     1149.85     32.81 o 
   3   0  14      765.49      726.76     12.90 o 
   4   0  14     1108.87     1092.09     19.11 o 
   5   0  14        1.16        4.48      1.08 o 
   6   0  14        5.15        8.25      1.34 o 
   7   0  14     2452.41     2505.19     47.69 o 
   8   0  14      462.08      451.57      9.59 o 
   9   0  14      165.51      174.20      3.77 o 
  10   0  14        1.71        3.32      1.24 o 
 -15   1  14        0.52        1.03      0.60 o 
 -14   1  14       34.55       54.53      2.01 o 
 -13   1  14        7.33        9.17      0.88 o 
 -12   1  14      342.20      348.98      8.34 o 
 -11   1  14       33.21       29.91      1.47 o 
 -10   1  14       49.24       48.07      2.24 o 
  -9   1  14       16.93       18.91      1.14 o 
  -8   1  14      772.89      732.61     12.60 o 
  -7   1  14       16.12       15.98      1.03 o 
  -6   1  14       92.80       92.91      4.09 o 
  -5   1  14      177.97      166.52      5.08 o 
  -4   1  14      185.49      180.59     10.84 o 
  -3   1  14      733.83      851.86     45.92 o 
  -2   1  14      101.48       66.56      5.16 o 
  -1   1  14     1433.82     1382.46     29.75 o 
   0   1  14     4107.49     4232.59     97.88 o 
   1   1  14     2711.05     2692.70     53.77 o 
   2   1  14       11.12       11.05      1.50 o 
   3   1  14       89.55       89.96      2.00 o 
   4   1  14      107.38       97.35      2.38 o 
   5   1  14       17.52       21.16      1.69 o 
   6   1  14     2921.89     2930.10     39.42 o 
   7   1  14      202.66      202.99      3.77 o 
   8   1  14      108.31      111.36      2.53 o 
   9   1  14       61.23       55.03      1.86 o 
  10   1  14       11.19       10.03      0.98 o 
 -15   2  14        9.14       15.79      0.97 o 
 -14   2  14      248.51      226.06      4.89 o 
 -13   2  14      160.46      155.05      3.67 o 
 -12   2  14       49.24       46.79      1.79 o 
 -11   2  14        7.44       10.57      0.86 o 
 -10   2  14      113.38       94.58      2.68 o 
  -9   2  14       44.58       44.88      1.60 o 
  -8   2  14      412.23      445.13      8.43 o 
  -7   2  14     1225.88     1199.21     20.05 o 
  -6   2  14      135.11      148.19      5.13 o 
  -5   2  14      924.64     1098.78     38.12 o 
  -4   2  14      164.39      224.31      6.47 o 
  -3   2  14     1778.93     1741.64     45.57 o 
  -2   2  14        1.51        4.61      1.21 o 
  -1   2  14       13.53       36.63      3.61 o 
   0   2  14      286.42      302.47     10.97 o 
   1   2  14     1340.85     1379.93     32.25 o 
   2   2  14      242.07      255.79      4.51 o 
   3   2  14      309.62      285.53      5.31 o 
   4   2  14      767.37      798.70     12.01 o 
   5   2  14      183.49      212.04      3.81 o 
   6   2  14     1995.59     2022.90     29.41 o 
   7   2  14      385.27      386.66      6.87 o 
   8   2  14      250.49      278.21      6.18 o 
   9   2  14      147.59      132.22      3.13 o 
  10   2  14       15.93       19.19      1.14 o 
 -15   3  14      145.87      154.79      6.71 o 
 -14   3  14       33.05       33.54      1.82 o 
 -13   3  14      133.30      126.35      3.47 o 
 -12   3  14        0.91        3.26      0.74 o 
 -11   3  14     1222.70     1162.33     30.39 o 
 -10   3  14      676.49      705.89     12.64 o 
  -9   3  14      366.74      331.11      6.03 o 
  -8   3  14        5.86        3.73      0.64 o 
  -7   3  14       50.53       58.20      1.48 o 
  -6   3  14      388.73      348.36      5.65 o 
  -5   3  14      520.20      573.55     12.53 o 
  -4   3  14      454.26      512.11     15.62 o 
  -3   3  14      296.98      381.27     10.42 o 
  -2   3  14       49.97       33.75      1.52 o 
  -1   3  14      389.04      460.84     11.34 o 
   0   3  14      137.67      156.06      3.74 o 
   1   3  14       21.22       18.27      0.90 o 
   2   3  14      239.74      259.86      5.39 o 
   3   3  14     1005.53      993.93     16.03 o 
   4   3  14      666.86      732.57     12.04 o 
   5   3  14      523.41      498.63      8.48 o 
   6   3  14       16.06       15.13      1.14 o 
   7   3  14      222.19      230.63      4.49 o 
   8   3  14      207.25      220.84      5.46 o 
   9   3  14      697.09      701.23     18.31 o 
  10   3  14      675.33      669.54     14.67 o 
 -14   4  14        6.16        3.10      1.03 o 
 -13   4  14       15.65       10.65      0.82 o 
 -12   4  14       72.62       77.66      2.04 o 
 -11   4  14       28.13       33.31      1.31 o 
 -10   4  14      345.79      303.06      9.91 o 
  -9   4  14       26.34       24.81      2.07 o 
  -8   4  14       68.39       73.32      1.79 o 
  -7   4  14      465.09      449.18      7.69 o 
  -6   4  14      619.02      691.31     11.69 o 
  -5   4  14       71.08       97.27      1.89 o 
  -4   4  14      292.37      270.10      6.45 o 
  -3   4  14      197.98      209.36      7.18 o 
  -2   4  14      164.94      153.33      5.73 o 
  -1   4  14       57.23       70.79      1.72 o 
   0   4  14       43.50       44.41      1.32 o 
   1   4  14     1234.07     1113.68     18.84 o 
   2   4  14       91.76      104.79      2.22 o 
   3   4  14       75.62       74.10      1.91 o 
   4   4  14      590.98      568.35      9.39 o 
   5   4  14     2419.95     2435.59     41.69 o 
   6   4  14        1.91       18.02      5.05 o 
   7   4  14      257.70      283.52      5.67 o 
   8   4  14       18.15       13.86      1.00 o 
   9   4  14      139.33      141.96      5.57 o 
 -14   5  14        0.18       -0.52      1.03 o 
 -13   5  14       27.86       24.64      1.43 o 
 -12   5  14       76.57       52.52      1.66 o 
 -11   5  14      321.88      326.25      7.53 o 
 -10   5  14      459.20      449.70      9.28 o 
  -9   5  14       19.15       20.04      1.58 o 
  -8   5  14      852.32      855.99     15.63 o 
  -7   5  14        0.03        1.73      1.10 o 
  -6   5  14        0.09        3.01      0.64 o 
  -5   5  14       11.39        9.97      0.81 o 
  -4   5  14       84.87       92.13      2.88 o 
  -3   5  14       20.17       21.33      0.89 o 
  -2   5  14       55.20       35.36      1.00 o 
  -1   5  14        2.21        2.32      0.53 o 
   0   5  14       55.04       50.86      1.18 o 
   1   5  14       68.47       55.71      1.54 o 
   2   5  14      143.79      145.63      3.26 o 
   3   5  14      102.63       88.73      2.38 o 
   4   5  14       93.66       98.33      2.62 o 
   5   5  14       25.19       18.03      1.08 o 
   6   5  14      764.65      858.69     15.10 o 
   7   5  14        3.93        3.65      0.94 o 
   8   5  14      136.95      144.36      3.40 o 
   9   5  14       74.61       84.62      4.13 o 
 -13   6  14        6.05        7.74      1.03 o 
 -12   6  14      443.51      501.93     10.05 o 
 -11   6  14        0.26        1.19      0.61 o 
 -10   6  14       25.95       22.74      1.49 o 
  -9   6  14       95.18       96.34      2.21 o 
  -8   6  14       56.35       61.69      1.70 o 
  -7   6  14       84.48       93.13      2.37 o 
  -6   6  14     3156.05     3213.87     58.27 o 
  -5   6  14       80.47       88.59      2.01 o 
  -4   6  14        0.32        2.02      0.57 o 
  -3   6  14      297.16      277.07      5.17 o 
  -2   6  14      584.98      601.56     12.31 o 
  -1   6  14      596.72      531.38      9.07 o 
   0   6  14        9.83       10.27      0.87 o 
   1   6  14      105.49      105.72      2.47 o 
   2   6  14      132.37      125.72      3.43 o 
   3   6  14      455.84      466.93      9.40 o 
   4   6  14      194.70      197.62      4.43 o 
   5   6  14       35.03       43.78      1.70 o 
   6   6  14      149.04      169.51      4.66 o 
   7   6  14       22.60       21.33      1.49 o 
   8   6  14       17.20       17.56      1.46 o 
 -12   7  14        0.89        1.55      1.03 o 
 -11   7  14       14.79       19.80      1.06 o 
 -10   7  14      374.21      382.70     10.13 o 
  -9   7  14      408.75      382.60      9.54 o 
  -8   7  14      945.32      936.79     15.52 o 
  -7   7  14        6.46        5.35      0.59 o 
  -6   7  14      234.63      237.15      3.95 o 
  -5   7  14       26.99       30.50      1.32 o 
  -4   7  14     1417.87     1401.39     27.45 o 
  -3   7  14      973.65      927.75     16.92 o 
  -2   7  14     2548.03     2497.46     48.19 o 
  -1   7  14       14.29       13.84      1.03 o 
   0   7  14        7.00        6.96      0.94 o 
   1   7  14     2259.16     2237.97     41.97 o 
   2   7  14      104.43      104.05      3.37 o 
   3   7  14      697.44      699.06     19.69 o 
   4   7  14        3.37        5.72      1.46 o 
   5   7  14      797.41      835.29     18.52 o 
   6   7  14      150.81      137.48      3.72 o 
   7   7  14      353.57      396.27      9.11 o 
 -11   8  14     1050.00      984.46     38.70 o 
 -10   8  14       67.50       72.89      2.17 o 
  -9   8  14      721.51      685.82     18.47 o 
  -8   8  14       54.17       42.66      2.09 o 
  -7   8  14        7.16       11.18      0.89 o 
  -6   8  14      465.54      472.09      8.54 o 
  -5   8  14       44.96       42.49      2.15 o 
  -4   8  14       21.94       13.68      1.08 o 
  -3   8  14        9.79       12.17      0.86 o 
  -2   8  14      712.30      722.14     20.03 o 
  -1   8  14     1279.07     1304.86     28.25 o 
   0   8  14      542.92      564.81     12.69 o 
   1   8  14      123.40      116.69      6.06 o 
   2   8  14     1229.57     1194.32     34.21 o 
   3   8  14     1658.02     1567.20     28.96 o 
   4   8  14      231.68      223.57      4.77 o 
   5   8  14      344.31      334.69      6.69 o 
   6   8  14       10.82       21.57      1.14 o 
  -9   9  14       72.35       57.79      3.10 o 
  -8   9  14      621.68      593.29     16.77 o 
  -7   9  14      271.22      275.65      8.20 o 
  -6   9  14      620.66      638.67     17.47 o 
  -5   9  14      325.29      313.85      9.10 o 
  -4   9  14       79.74       61.42      4.01 o 
  -3   9  14      126.00      139.38      4.70 o 
  -2   9  14      133.31      145.17      3.34 o 
  -1   9  14      497.15      479.25      9.34 o 
   0   9  14        2.13        1.88      0.71 o 
   1   9  14      269.61      259.87      4.74 o 
   2   9  14       45.85       40.28      1.52 o 
   3   9  14      170.24      185.84      3.92 o 
   4   9  14      445.87      390.03     10.59 o 
   5   9  14       98.12       93.11      2.98 o 
  -7  10  14        0.01        1.14      0.86 o 
  -6  10  14       79.83       74.30      4.13 o 
  -5  10  14        0.42        0.21      0.86 o 
  -4  10  14      118.53      136.05      4.33 o 
  -3  10  14      292.02      291.61      8.15 o 
  -2  10  14      539.06      533.18     11.78 o 
  -1  10  14        0.01        1.03      0.61 o 
   0  10  14       38.70       21.22      1.14 o 
   1  10  14      771.60      842.72     17.77 o 
   2  10  14        0.04        2.65      0.75 o 
   3  10  14      254.93      261.34      7.30 o 
  -3  11  14       16.00       11.35      2.06 o 
  -2  11  14       39.61       45.92      3.10 o 
 -15   1  15      272.40      308.81      8.76 o 
 -14   1  15       65.55       80.91      2.46 o 
 -13   1  15        6.00        9.59      1.12 o 
 -12   1  15       12.96       15.01      1.19 o 
 -11   1  15      336.91      340.19      6.97 o 
 -10   1  15      737.79      731.14     16.38 o 
  -9   1  15       71.56       66.09      1.63 o 
  -8   1  15      427.34      421.40      8.38 o 
  -7   1  15       25.37       18.20      0.87 o 
  -6   1  15      130.16      137.19      3.85 o 
  -5   1  15      270.14      248.22     10.21 o 
  -4   1  15       25.22       11.59      1.29 o 
  -3   1  15      994.25     1131.77     36.40 o 
  -2   1  15      830.36      897.54     30.10 o 
  -1   1  15      635.81      683.84     14.06 o 
   0   1  15        4.75        4.00      0.69 o 
   1   1  15       46.13       57.17      1.86 o 
   2   1  15      101.77      108.86      2.07 o 
   3   1  15      281.30      294.74      4.25 o 
   4   1  15        1.51        3.56      0.75 o 
   5   1  15      270.29      271.91      4.95 o 
   6   1  15      505.94      512.06      9.72 o 
   7   1  15       14.88       21.74      1.13 o 
   8   1  15       53.09       56.53      2.15 o 
   9   1  15        0.94        0.77      0.68 o 
  10   1  15      104.82      104.59      3.17 o 
 -15   2  15       27.79       16.54      1.19 o 
 -14   2  15        3.20        4.80      0.89 o 
 -13   2  15      827.54      767.58     15.00 o 
 -12   2  15      926.57      869.54     16.77 o 
 -11   2  15       83.38      102.13      2.89 o 
 -10   2  15      807.30      746.07     13.30 o 
  -9   2  15      100.24       88.60      2.20 o 
  -8   2  15      154.97      147.37      3.02 o 
  -7   2  15       28.25       41.66      1.31 o 
  -6   2  15       10.69       12.25      0.77 o 
  -5   2  15        1.90        2.94      0.81 o 
  -4   2  15      347.11      363.97     10.01 o 
  -3   2  15      372.05      420.21     11.49 o 
  -2   2  15       40.89       37.22      1.87 o 
  -1   2  15      148.90      119.10      8.17 o 
   0   2  15      144.60      141.50      5.61 o 
   1   2  15      164.63      148.17      2.52 o 
   2   2  15        5.79        3.84      0.65 o 
   3   2  15      469.63      468.23      7.26 o 
   4   2  15      144.66      134.43      2.72 o 
   5   2  15      443.11      427.91      7.50 o 
   6   2  15      166.96      179.68      3.78 o 
   7   2  15      200.13      217.10      4.27 o 
   8   2  15      217.57      227.78      4.75 o 
   9   2  15        9.49        9.05      1.08 o 
  10   2  15      196.15      201.23      6.20 o 
 -14   3  15       13.95       14.92      1.81 o 
 -13   3  15        1.98        2.84      0.61 o 
 -12   3  15     1505.74     1472.87     41.45 o 
 -11   3  15     1418.08     1422.40     34.51 o 
 -10   3  15     1306.88     1322.03     37.46 o 
  -9   3  15      784.61      786.29     15.77 o 
  -8   3  15       69.54       57.27      1.56 o 
  -7   3  15       22.21       24.00      1.03 o 
  -6   3  15     1635.03     1600.27     24.36 o 
  -5   3  15      350.49      290.82      5.18 o 
  -4   3  15      355.31      348.90      6.51 o 
  -3   3  15       10.88       24.86      1.40 o 
  -2   3  15      108.87      115.59      3.21 o 
  -1   3  15      735.63      744.01     14.76 o 
   0   3  15      658.32      644.61     10.90 o 
   1   3  15     1206.63     1102.14     17.36 o 
   2   3  15      123.57      120.28      4.04 o 
   3   3  15      133.63      133.03      2.84 o 
   4   3  15       73.53       74.85      2.14 o 
   5   3  15     3519.02     3585.25     56.19 o 
   6   3  15       33.62       41.46      2.36 o 
   7   3  15      143.01      144.25      3.92 o 
   8   3  15     1292.92     1374.17     27.34 o 
   9   3  15      173.88      159.95      4.26 o 
 -14   4  15       34.09       19.61      2.06 o 
 -13   4  15      174.01      177.28      5.21 o 
 -12   4  15       43.90       47.75      1.52 o 
 -11   4  15      456.38      418.33     12.37 o 
 -10   4  15     1275.46     1281.74     20.96 o 
  -9   4  15      117.64      114.11      2.65 o 
  -8   4  15       94.51       86.81      3.11 o 
  -7   4  15       17.83       24.19      1.01 o 
  -6   4  15       26.52       31.73      0.99 o 
  -5   4  15     7677.64     7767.27    115.77 o 
  -4   4  15      773.57      861.29     15.82 o 
  -3   4  15      239.42      169.63      3.03 o 
  -2   4  15     2219.25     2243.37     41.28 o 
  -1   4  15      485.89      459.74      7.06 o 
   0   4  15       69.53       77.12      1.97 o 
   1   4  15      571.64      611.04     10.59 o 
   2   4  15      399.42      440.51      8.13 o 
   3   4  15      828.93      884.88     14.23 o 
   4   4  15      338.71      313.79      5.64 o 
   5   4  15      427.07      411.96      7.78 o 
   6   4  15      309.00      295.44      5.90 o 
   7   4  15       18.18       24.02      1.52 o 
   8   4  15       27.18       24.15      1.23 o 
   9   4  15       12.93       20.14      2.32 o 
 -14   5  15      140.55      157.37      6.71 o 
 -13   5  15       41.91       49.41      1.67 o 
 -12   5  15       63.16       71.76      2.27 o 
 -11   5  15        0.37        2.84      0.77 o 
 -10   5  15      686.91      675.54     12.48 o 
  -9   5  15       33.58       40.88      3.03 o 
  -8   5  15     3158.72     3088.83     55.37 o 
  -7   5  15      276.31      247.54      6.15 o 
  -6   5  15      754.35      828.79     12.58 o 
  -5   5  15     1563.18     1552.70     23.26 o 
  -4   5  15     1122.09     1090.49     16.48 o 
  -3   5  15      122.22      102.70      2.38 o 
  -2   5  15        7.66       10.25      0.85 o 
  -1   5  15      244.88      215.43      3.57 o 
   0   5  15      758.66      720.41     10.50 o 
   1   5  15        0.38        0.40      0.57 o 
   2   5  15       47.82       48.79      1.65 o 
   3   5  15       10.63       16.56      1.29 o 
   4   5  15      120.21      108.26      3.13 o 
   5   5  15       79.55       78.45      2.10 o 
   6   5  15       30.10       23.86      1.49 o 
   7   5  15       26.94       33.78      1.52 o 
   8   5  15      110.57      129.91      4.39 o 
 -13   6  15      290.57      271.40     10.84 o 
 -12   6  15      180.88      189.61      4.56 o 
 -11   6  15       59.01       53.30      1.97 o 
 -10   6  15       13.79       18.46      1.07 o 
  -9   6  15      733.09      708.29     11.78 o 
  -8   6  15        7.23       16.75      1.12 o 
  -7   6  15        4.22       11.68      1.08 o 
  -6   6  15      218.80      213.46      4.24 o 
  -5   6  15      172.14      151.41      2.75 o 
  -4   6  15     1373.23     1372.25     21.71 o 
  -3   6  15       12.02       14.59      1.07 o 
  -2   6  15       52.22       61.14      1.81 o 
  -1   6  15      772.32      729.92     17.04 o 
   0   6  15      216.68      188.02      3.32 o 
   1   6  15       56.52       50.39      1.83 o 
   2   6  15       86.79       88.49      2.68 o 
   3   6  15      190.94      193.78      4.54 o 
   4   6  15        7.74        5.12      0.88 o 
   5   6  15       79.77       80.04      2.36 o 
   6   6  15      644.64      632.21     14.38 o 
   7   6  15      213.39      243.02     10.84 o 
   8   6  15        7.49        6.19      1.55 o 
 -12   7  15       93.48       95.97      3.28 o 
 -11   7  15      293.12      296.45      8.39 o 
 -10   7  15       80.26       92.49      2.53 o 
  -9   7  15       63.14       57.60      2.78 o 
  -8   7  15       37.07       36.21      1.28 o 
  -7   7  15      925.55      885.81     14.67 o 
  -6   7  15       59.72       49.20      1.44 o 
  -5   7  15      491.35      494.42      9.00 o 
  -4   7  15      224.74      222.71      4.99 o 
  -3   7  15      416.50      399.69      8.22 o 
  -2   7  15      139.37      121.13      3.28 o 
  -1   7  15      133.15      144.15      3.46 o 
   0   7  15      123.07      120.82      3.10 o 
   1   7  15        5.15       10.37      1.19 o 
   2   7  15        1.24        2.43      1.06 o 
   3   7  15        1.00        2.17      1.06 o 
   4   7  15      676.87      684.31     19.33 o 
   5   7  15       21.66       21.30      1.29 o 
   6   7  15        6.84       10.07      0.92 o 
   7   7  15       14.50       24.00      1.82 o 
 -10   8  15      399.07      381.01     10.58 o 
  -9   8  15       10.89       17.54      1.19 o 
  -8   8  15       58.20       76.88      3.16 o 
  -7   8  15        2.26        3.20      0.82 o 
  -6   8  15      137.28      126.14      3.27 o 
  -5   8  15      255.66      236.47      6.10 o 
  -4   8  15       34.40       38.84      1.66 o 
  -3   8  15      233.91      248.94      6.85 o 
  -2   8  15      103.86      106.42      4.62 o 
  -1   8  15      614.36      639.37     14.27 o 
   0   8  15        6.67        8.62      1.55 o 
   1   8  15      309.03      277.09      8.75 o 
   2   8  15        1.38        2.72      0.97 o 
   3   8  15        9.45       10.20      0.98 o 
   4   8  15        1.42        1.42      0.77 o 
   5   8  15       11.89       14.00      0.94 o 
   6   8  15        2.37        2.58      1.55 o 
  -9   9  15        7.87        8.26      1.03 o 
  -8   9  15      114.24      120.16      3.82 o 
  -7   9  15       63.60       66.56      2.72 o 
  -6   9  15        4.23        6.94      1.29 o 
  -5   9  15      693.39      696.51     18.93 o 
  -4   9  15      240.37      230.27     10.06 o 
  -3   9  15       75.47       70.75      2.85 o 
  -2   9  15      389.19      397.67      7.86 o 
  -1   9  15        1.63        2.28      0.71 o 
   0   9  15       40.21       34.70      1.52 o 
   1   9  15      641.16      601.76     11.28 o 
   2   9  15      986.13      939.20     17.27 o 
   3   9  15       56.10       75.76      2.63 o 
   4   9  15       62.89       52.39      1.87 o 
  -7  10  15      274.38      295.13     11.35 o 
  -6  10  15      650.54      675.92     26.83 o 
  -5  10  15       12.43       18.57      2.06 o 
  -4  10  15      283.07      228.20      9.55 o 
  -3  10  15       26.51       29.10      1.72 o 
  -2  10  15       76.23       78.37      3.18 o 
  -1  10  15       80.98       69.89      1.92 o 
   0  10  15      133.06      126.57      2.82 o 
   1  10  15       86.12       79.63      2.35 o 
   2  10  15       67.45       45.50      2.19 o 
 -15   0  16      486.73      515.45     20.12 o 
 -14   0  16      760.34      821.93     31.47 o 
 -13   0  16       69.79       67.22      3.10 o 
 -12   0  16       53.21       41.79      3.61 o 
 -11   0  16      521.53      506.68     20.12 o 
 -10   0  16     2066.72     2027.80     54.18 o 
  -9   0  16       45.50       33.38      2.19 o 
  -8   0  16      141.43      163.66      5.28 o 
  -7   0  16       12.01       29.93      3.10 o 
  -6   0  16       87.68       74.04      2.86 o 
  -5   0  16       25.00       33.12      1.98 o 
  -4   0  16     1115.74     1196.01     54.69 o 
  -3   0  16        2.15        5.68      2.06 o 
  -2   0  16      251.47      265.72     11.87 o 
  -1   0  16       73.27       64.50      2.92 o 
   0   0  16       99.69       75.25      2.57 o 
   1   0  16      620.29      679.62     13.62 o 
   2   0  16     3178.32     3199.83     67.16 o 
   3   0  16      217.82      232.40      4.30 o 
   4   0  16     1727.77     1719.46     33.24 o 
   5   0  16      816.09      887.20     17.69 o 
   6   0  16     1248.27     1308.84     22.43 o 
   7   0  16       21.28       22.78      1.75 o 
   8   0  16      104.09       80.59      2.62 o 
   9   0  16      662.67      669.44     18.79 o 
 -15   1  16       84.26       96.43      4.39 o 
 -14   1  16      720.79      718.84     16.09 o 
 -13   1  16       12.84       18.75      1.56 o 
 -12   1  16     1121.81     1202.14     26.51 o 
 -11   1  16      629.29      597.52     11.61 o 
 -10   1  16        6.54       11.01      1.19 o 
  -9   1  16      707.95      690.75     11.24 o 
  -8   1  16     2128.41     2074.65     34.93 o 
  -7   1  16      180.00      174.26      3.22 o 
  -6   1  16        1.28        2.98      0.68 o 
  -5   1  16      271.74      246.43      6.12 o 
  -4   1  16      673.72      776.01     36.12 o 
  -3   1  16      315.16      407.10     17.03 o 
  -2   1  16     1386.34     1562.09     44.15 o 
  -1   1  16      280.61      297.69      6.31 o 
   0   1  16       56.80       83.96      1.93 o 
   1   1  16       84.49       90.00      1.69 o 
   2   1  16      647.71      614.86      8.75 o 
   3   1  16       17.67        8.38      0.82 o 
   4   1  16      207.54      198.81      3.63 o 
   5   1  16     2620.83     2638.92     35.60 o 
   6   1  16      795.38      828.71     12.46 o 
   7   1  16      113.13      115.10      2.62 o 
   8   1  16      200.65      202.31      4.47 o 
   9   1  16      160.49      144.31      3.51 o 
 -15   2  16      289.88      328.15     12.90 o 
 -14   2  16      429.85      461.23     12.76 o 
 -13   2  16      134.98      131.43      3.15 o 
 -12   2  16       39.81       35.88      1.55 o 
 -11   2  16     1103.28     1092.55     22.27 o 
 -10   2  16      705.42      741.13     14.38 o 
  -9   2  16      723.88      700.98     12.51 o 
  -8   2  16     1026.92     1035.21     16.36 o 
  -7   2  16      200.31      203.02      3.81 o 
  -6   2  16     1053.14     1030.87     15.84 o 
  -5   2  16      428.11      418.98      6.75 o 
  -4   2  16     1670.11     1725.00     32.32 o 
  -3   2  16       52.45       69.82      2.20 o 
  -2   2  16      990.45      950.60     30.55 o 
  -1   2  16      442.44      442.34      7.91 o 
   0   2  16      443.06      426.21      5.83 o 
   1   2  16      902.96      909.37     14.81 o 
   2   2  16       15.45       13.86      1.19 o 
   3   2  16      326.46      350.85      5.69 o 
   4   2  16      488.87      492.96      7.71 o 
   5   2  16       85.76      106.69      2.69 o 
   6   2  16        4.98        3.31      0.93 o 
   7   2  16      253.84      268.42      5.01 o 
   8   2  16        3.28        4.63      0.92 o 
   9   2  16      181.58      175.98      4.56 o 
 -14   3  16       13.40       10.16      1.81 o 
 -13   3  16       56.30       84.60      3.05 o 
 -12   3  16      245.52      231.54      8.18 o 
 -11   3  16      536.79      531.06     19.39 o 
 -10   3  16       78.72       66.94      3.53 o 
  -9   3  16      180.88      165.38      3.50 o 
  -8   3  16      455.72      487.21      8.28 o 
  -7   3  16      532.26      495.26      7.73 o 
  -6   3  16       20.24       21.95      1.28 o 
  -5   3  16        3.83       29.10      1.27 o 
  -4   3  16      506.93      498.74      7.98 o 
  -3   3  16     1723.16     1715.84     26.33 o 
  -2   3  16       45.62       30.64      1.08 o 
  -1   3  16      277.02      300.93      4.50 o 
   0   3  16        0.17        1.84      0.71 o 
   1   3  16      815.47      821.74     15.18 o 
   2   3  16       90.41       87.38      2.56 o 
   3   3  16      151.73      152.72      4.90 o 
   4   3  16       65.19       74.81      2.20 o 
   5   3  16       23.52       27.58      1.38 o 
   6   3  16      231.57      246.48      4.74 o 
   7   3  16       10.95       11.78      1.01 o 
   8   3  16      263.41      269.57      6.48 o 
   9   3  16       38.06       31.97      1.67 o 
 -14   4  16      124.95      118.67      5.16 o 
 -13   4  16      313.65      331.32      7.93 o 
 -12   4  16      599.44      554.59     10.83 o 
 -11   4  16        4.68        8.25      0.82 o 
 -10   4  16       29.93       26.84      1.13 o 
  -9   4  16      203.70      215.35      4.34 o 
  -8   4  16      587.96      561.28     11.03 o 
  -7   4  16       40.30       33.74      1.20 o 
  -6   4  16       39.07       60.18      1.37 o 
  -5   4  16     1426.67     1370.25     20.63 o 
  -4   4  16     1254.58     1145.37     16.30 o 
  -3   4  16      255.23      243.27      4.20 o 
  -2   4  16       58.64       48.46      1.56 o 
  -1   4  16      180.03      158.82      2.83 o 
   0   4  16     2327.28     2291.80     34.63 o 
   1   4  16        0.15        0.60      0.63 o 
   2   4  16      246.92      248.73      4.69 o 
   3   4  16        2.43        2.32      0.84 o 
   4   4  16      174.57      167.48      3.78 o 
   5   4  16        6.01        5.11      1.04 o 
   6   4  16      113.63      100.02      2.67 o 
   7   4  16       11.26       11.50      1.00 o 
   8   4  16        0.97        0.86      0.89 o 
   9   4  16        4.51        1.55      1.09 o 
 -13   5  16       49.39       40.40      1.50 o 
 -12   5  16        6.54        8.64      0.77 o 
 -11   5  16      781.05      736.33     16.07 o 
 -10   5  16       15.74       11.69      1.01 o 
  -9   5  16      200.74      216.10      4.00 o 
  -8   5  16        2.56        3.60      1.19 o 
  -7   5  16       83.19       75.43      2.88 o 
  -6   5  16       27.80       24.74      1.95 o 
  -5   5  16       31.33       28.67      1.04 o 
  -4   5  16     1281.36     1194.22     18.08 o 
  -3   5  16        4.88        4.86      0.55 o 
  -2   5  16     1732.81     1690.24     29.76 o 
  -1   5  16        0.09        2.37      0.62 o 
   0   5  16       47.73       41.92      1.17 o 
   1   5  16      110.13       80.17      1.86 o 
   2   5  16      482.58      490.74      9.99 o 
   3   5  16       50.79       55.88      2.25 o 
   4   5  16       23.15       41.45      2.38 o 
   5   5  16        2.44        5.31      0.94 o 
   6   5  16      164.11      179.32      4.84 o 
   7   5  16       95.09       99.23      2.87 o 
   8   5  16        0.36        0.52      0.86 o 
 -12   6  16      111.37      117.84      3.07 o 
 -11   6  16       82.40       90.20      2.57 o 
 -10   6  16       90.16       90.14      2.65 o 
  -9   6  16        4.31        7.85      0.71 o 
  -8   6  16      931.45      968.45     16.01 o 
  -7   6  16      640.57      644.20     13.00 o 
  -6   6  16      277.98      276.53      5.35 o 
  -5   6  16      973.71      988.31     15.72 o 
  -4   6  16      470.26      501.14      8.22 o 
  -3   6  16        2.09        2.53      0.62 o 
  -2   6  16      482.98      448.30      8.85 o 
  -1   6  16       47.12       48.81      1.73 o 
   0   6  16     1056.99      893.66     14.69 o 
   1   6  16      112.16      101.75      2.82 o 
   2   6  16       83.46       81.39      2.21 o 
   3   6  16       21.94       15.34      1.49 o 
   4   6  16     2665.98     2516.26     47.69 o 
   5   6  16      105.35      115.84      3.47 o 
   6   6  16      146.96      119.11      7.22 o 
   7   6  16        5.55        3.65      0.77 o 
 -12   7  16       23.42       22.19      2.06 o 
 -11   7  16      224.67      200.18      6.97 o 
 -10   7  16       98.65       95.82      3.57 o 
  -9   7  16       50.08       55.92      1.94 o 
  -8   7  16      140.08      167.43      3.19 o 
  -7   7  16     1711.14     1663.52     27.15 o 
  -6   7  16        2.85        8.52      0.66 o 
  -5   7  16      531.50      590.34     10.55 o 
  -4   7  16      222.14      203.90      4.53 o 
  -3   7  16       50.61       54.54      1.99 o 
  -2   7  16      165.65      157.08      3.79 o 
  -1   7  16      203.58      184.61      4.24 o 
   0   7  16      376.83      343.60      7.08 o 
   1   7  16      654.00      647.89     14.57 o 
   2   7  16       32.60       41.89      2.27 o 
   3   7  16       65.12       51.88      2.38 o 
   4   7  16        2.99        2.86      0.94 o 
   5   7  16      193.74      218.95      4.33 o 
   6   7  16        7.21       12.53      1.03 o 
 -10   8  16       77.50       70.31      3.10 o 
  -9   8  16      753.52      718.06     17.25 o 
  -8   8  16      150.97      147.91      3.87 o 
  -7   8  16        9.06       12.94      1.19 o 
  -6   8  16      126.64      105.90      2.79 o 
  -5   8  16      417.55      421.64     10.32 o 
  -4   8  16       32.45       33.69      1.66 o 
  -3   8  16        3.23        2.58      0.82 o 
  -2   8  16       90.32       88.52      2.87 o 
  -1   8  16      227.74      215.79      5.46 o 
   0   8  16     1000.48      964.06     26.33 o 
   1   8  16      176.85      168.72      5.47 o 
   2   8  16       11.86       13.79      1.27 o 
   3   8  16      127.84      139.43      3.87 o 
   4   8  16      715.54      765.75     14.49 o 
   5   8  16       26.22       25.06      1.21 o 
  -9   9  16       66.45       54.18      2.58 o 
  -8   9  16      515.66      430.68     12.64 o 
  -7   9  16        9.68       14.74      1.24 o 
  -6   9  16        0.00        2.51      1.24 o 
  -5   9  16       19.92       14.23      1.46 o 
  -4   9  16       25.69       23.81      2.32 o 
  -3   9  16        0.86        4.40      0.79 o 
  -2   9  16      254.91      239.71      5.02 o 
  -1   9  16      822.00      796.48     15.08 o 
   0   9  16       26.26       28.25      1.40 o 
   1   9  16        2.04        0.26      0.61 o 
   2   9  16      577.31      582.32     12.35 o 
   3   9  16      126.14      130.27      3.37 o 
   4   9  16       22.95       21.91      1.37 o 
  -7  10  16       32.32       26.83      1.55 o 
  -6  10  16       11.04        9.80      1.55 o 
  -5  10  16       15.20       21.15      2.58 o 
  -4  10  16        3.92        5.98      1.55 o 
  -3  10  16       11.92       15.99      1.24 o 
  -2  10  16      143.68      148.53      3.74 o 
  -1  10  16      231.59      238.86      5.54 o 
   0  10  16       21.77       24.34      1.27 o 
   1  10  16       51.16       35.39      3.10 o 
   2  10  16       27.27       26.31      2.06 o 
 -15   1  17      118.01      138.33      4.38 o 
 -14   1  17        2.27       11.45      1.07 o 
 -13   1  17       37.85       39.24      1.55 o 
 -12   1  17      319.11      284.92      6.85 o 
 -11   1  17       12.07       15.23      1.49 o 
 -10   1  17     3078.47     2915.76     63.15 o 
  -9   1  17      822.20      795.98     13.05 o 
  -8   1  17      713.52      686.31     12.00 o 
  -7   1  17      205.48      219.39      3.99 o 
  -6   1  17       59.08       58.10      2.58 o 
  -5   1  17      289.47      287.78      5.12 o 
  -4   1  17      512.63      590.49      9.53 o 
  -3   1  17      177.97      181.31      3.74 o 
  -2   1  17       91.10       82.34      3.65 o 
  -1   1  17        0.00        1.55      0.63 o 
   0   1  17     1409.75     1398.29     20.18 o 
   1   1  17     1054.41     1120.20     13.84 o 
   2   1  17       55.54       44.41      1.27 o 
   3   1  17      228.74      235.30      3.85 o 
   4   1  17       48.28       50.84      2.34 o 
   5   1  17       98.53       93.19      2.27 o 
   6   1  17     2363.36     2371.50     31.63 o 
   7   1  17      390.68      385.20      6.26 o 
   8   1  17      593.46      575.73      9.55 o 
   9   1  17      703.41      648.65     17.58 o 
 -14   2  17        0.02        2.52      1.35 o 
 -13   2  17      578.66      644.35     12.69 o 
 -12   2  17        3.34        6.29      1.07 o 
 -11   2  17     1367.36     1337.95     26.32 o 
 -10   2  17      334.43      324.23      6.15 o 
  -9   2  17       80.21       63.63      1.86 o 
  -8   2  17       36.70       39.85      1.36 o 
  -7   2  17      195.38      194.49      3.90 o 
  -6   2  17      128.59      115.59      2.31 o 
  -5   2  17      398.00      451.44      6.67 o 
  -4   2  17       50.15       28.97      1.07 o 
  -3   2  17      431.77      416.18      5.80 o 
  -2   2  17      120.18      130.40      2.38 o 
  -1   2  17        1.10        1.67      0.55 o 
   0   2  17       10.39        9.11      0.76 o 
   1   2  17        0.33        4.88      0.61 o 
   2   2  17     1076.58     1121.27     18.69 o 
   3   2  17      222.99      267.45      4.56 o 
   4   2  17       83.17       92.99      2.50 o 
   5   2  17     1464.12     1459.58     23.39 o 
   6   2  17      269.57      242.44      4.66 o 
   7   2  17      146.30      154.74      3.55 o 
   8   2  17       67.44       68.87      2.06 o 
   9   2  17       14.53       15.81      1.38 o 
 -14   3  17        0.73        1.87      0.66 o 
 -13   3  17        6.16        5.24      0.77 o 
 -12   3  17        1.74        3.27      0.89 o 
 -11   3  17      337.80      344.52      8.17 o 
 -10   3  17       11.57       13.59      1.47 o 
  -9   3  17      467.40      446.45      8.43 o 
  -8   3  17      371.14      380.37      7.77 o 
  -7   3  17       30.55       32.26      1.10 o 
  -6   3  17       56.18       44.86      1.36 o 
  -5   3  17      394.30      426.20      7.46 o 
  -4   3  17      283.69      248.35      3.92 o 
  -3   3  17        0.17        3.06      0.60 o 
  -2   3  17      110.16      106.97      2.25 o 
  -1   3  17       18.22       21.10      1.16 o 
   0   3  17      141.82      140.22      2.63 o 
   1   3  17       37.74       35.00      1.54 o 
   2   3  17       17.34       12.52      1.21 o 
   3   3  17      142.37      142.48      3.40 o 
   4   3  17      103.86      105.02      2.63 o 
   5   3  17      220.41      258.77      5.46 o 
   6   3  17      427.85      458.01      7.85 o 
   7   3  17      225.88      237.23      6.26 o 
   8   3  17      120.60      108.36      2.90 o 
   9   3  17      246.23      266.87      7.84 o 
 -14   4  17       38.64       43.86      2.58 o 
 -13   4  17      137.39      135.10      3.67 o 
 -12   4  17      924.18      987.48     18.89 o 
 -11   4  17      455.25      430.45      7.80 o 
 -10   4  17      240.94      234.25      4.22 o 
  -9   4  17      312.63      284.94      5.53 o 
  -8   4  17        6.77       10.94      0.94 o 
  -7   4  17       67.41       68.30      1.73 o 
  -6   4  17        2.95        1.20      0.46 o 
  -5   4  17      406.41      393.74      6.50 o 
  -4   4  17        1.31        3.45      0.64 o 
  -3   4  17       76.38       64.69      2.18 o 
  -2   4  17      210.26      189.53      4.49 o 
  -1   4  17        0.35        1.85      0.56 o 
   0   4  17       11.77       17.13      0.92 o 
   1   4  17       37.92       41.25      1.69 o 
   2   4  17      655.68      673.31     12.39 o 
   3   4  17       38.16       33.93      1.65 o 
   4   4  17      246.88      248.88      5.74 o 
   5   4  17        1.58        3.48      1.03 o 
   6   4  17      225.28      236.81      5.41 o 
   7   4  17        0.72        0.96      0.88 o 
   8   4  17       48.16       40.91      1.67 o 
 -13   5  17        0.43        0.52      0.73 o 
 -12   5  17      360.81      336.67      6.64 o 
 -11   5  17      813.55      801.66     17.46 o 
 -10   5  17      990.28      915.21     17.46 o 
  -9   5  17      162.55      142.33      3.54 o 
  -8   5  17       12.10        8.86      0.97 o 
  -7   5  17      110.82      120.09      4.32 o 
  -6   5  17     1460.34     1436.35     20.03 o 
  -5   5  17        0.89        3.81      0.67 o 
  -4   5  17       15.22       14.48      1.14 o 
  -3   5  17     1700.86     1619.02     28.22 o 
  -2   5  17      137.05      141.80      3.46 o 
  -1   5  17     3373.95     3199.92     45.03 o 
   0   5  17       11.99       11.14      0.67 o 
   1   5  17       10.22        8.99      0.82 o 
   2   5  17      487.35      508.68      8.45 o 
   3   5  17      240.93      253.49      5.67 o 
   4   5  17      570.18      571.35     13.48 o 
   5   5  17       54.08       65.55      3.65 o 
   6   5  17       32.46       33.81      1.66 o 
   7   5  17      139.59      155.89      3.64 o 
 -12   6  17       33.06       41.13      1.57 o 
 -11   6  17      532.41      497.63     11.01 o 
 -10   6  17       69.16       80.91      2.57 o 
  -9   6  17      232.44      247.21      4.44 o 
  -8   6  17        6.75        8.81      0.75 o 
  -7   6  17      787.88      832.79     16.64 o 
  -6   6  17     1523.67     1553.87     26.90 o 
  -5   6  17       53.50       60.39      2.16 o 
  -4   6  17      290.04      295.48      5.53 o 
  -3   6  17      315.45      339.97      6.30 o 
  -2   6  17      656.85      634.97     11.27 o 
  -1   6  17     2586.75     2499.64     43.99 o 
   0   6  17      697.28      646.49     10.74 o 
   1   6  17        0.71        1.77      0.88 o 
   2   6  17      580.05      567.07     10.18 o 
   3   6  17      602.14      535.87      8.72 o 
   4   6  17       23.16       26.59      1.17 o 
   5   6  17       19.60       38.54      1.86 o 
   6   6  17       40.34       31.97      1.66 o 
   7   6  17       61.33       75.05      2.72 o 
 -12   7  17       17.10       19.61      2.06 o 
 -11   7  17       14.17       14.26      0.93 o 
 -10   7  17      618.36      567.02     17.28 o 
  -9   7  17      458.32      458.39     11.39 o 
  -8   7  17      399.78      388.54      8.16 o 
  -7   7  17     1278.68     1245.26     20.41 o 
  -6   7  17      108.79      117.78      2.93 o 
  -5   7  17      896.17      895.66     15.75 o 
  -4   7  17       66.82       60.83      2.04 o 
  -3   7  17      796.35      800.72     20.41 o 
  -2   7  17      765.82      751.05     16.01 o 
  -1   7  17      112.69      110.61      2.96 o 
   0   7  17      385.84      382.37      8.83 o 
   1   7  17      328.76      278.95      6.85 o 
   2   7  17       33.60       39.55      1.86 o 
   3   7  17       51.76       46.77      1.99 o 
   4   7  17       13.74        7.79      1.03 o 
   5   7  17      225.28      224.37      5.37 o 
   6   7  17        0.46        2.06      1.09 o 
 -10   8  17       18.57       15.26      1.09 o 
  -9   8  17       23.58       35.15      1.34 o 
  -8   8  17        7.26        7.22      0.89 o 
  -7   8  17        0.02        1.03      0.89 o 
  -6   8  17        1.79        2.06      0.88 o 
  -5   8  17       27.60       16.60      1.37 o 
  -4   8  17      204.24      198.28      5.44 o 
  -3   8  17       75.61       98.49      4.76 o 
  -2   8  17      240.86      210.40      5.35 o 
  -1   8  17      484.91      479.84     10.90 o 
   0   8  17      412.55      397.90     10.20 o 
   1   8  17      982.82      915.50     24.24 o 
   2   8  17      263.60      260.56      7.66 o 
   3   8  17        2.62        2.53      1.08 o 
   4   8  17      101.23      107.65      2.61 o 
   5   8  17      318.17      288.43     11.35 o 
  -8   9  17       88.73       76.00      2.72 o 
  -7   9  17       57.57       41.79      3.10 o 
  -6   9  17       56.91       48.28      2.35 o 
  -5   9  17      114.88      124.94      4.18 o 
  -4   9  17       55.14       60.65      2.72 o 
  -3   9  17      165.54      170.91      6.29 o 
  -2   9  17        5.30        8.05      0.88 o 
  -1   9  17        2.03        2.24      0.68 o 
   0   9  17      255.87      215.75      5.06 o 
   1   9  17       46.03       46.91      1.52 o 
   2   9  17       24.97       16.52      1.06 o 
   3   9  17        7.34        3.69      0.75 o 
  -6  10  17       97.61      112.48      5.68 o 
  -5  10  17        3.51        3.61      1.55 o 
  -4  10  17        5.51        9.29      2.06 o 
  -3  10  17       13.25       16.59      1.24 o 
  -2  10  17      552.47      507.27     11.90 o 
  -1  10  17        0.05        1.55      0.86 o 
   0  10  17        0.43        1.34      0.86 o 
   1  10  17       15.97        9.29      1.55 o 
 -15   0  18     1053.62     1277.53     47.98 o 
 -14   0  18      719.22      861.66     33.02 o 
 -13   0  18      185.83      175.94      7.74 o 
 -12   0  18     2682.83     2602.02     97.52 o 
 -11   0  18     1672.54     1603.38     58.05 o 
 -10   0  18     5300.59     5132.43    135.72 o 
  -9   0  18     7253.08     7490.40    197.74 o 
  -8   0  18     1648.40     1665.60     44.69 o 
  -7   0  18      350.95      315.50      9.30 o 
  -6   0  18       91.83       76.03      2.68 o 
  -5   0  18     3311.30     3348.65     77.09 o 
  -4   0  18     1173.61     1294.53     27.78 o 
  -3   0  18       82.57      106.37      2.88 o 
  -2   0  18      329.91      312.91      6.56 o 
  -1   0  18     2300.43     2351.21     44.13 o 
   0   0  18        0.13        3.10      0.76 o 
   1   0  18      141.46      120.15      3.28 o 
   2   0  18      988.87      967.45     17.11 o 
   3   0  18      150.75      150.30      3.64 o 
   4   0  18      642.14      647.78     11.83 o 
   5   0  18      203.78      213.91      4.65 o 
   6   0  18     2213.30     2224.43     38.16 o 
   7   0  18       28.09       26.19      1.52 o 
   8   0  18      428.32      447.47     14.68 o 
 -15   1  18       44.74       55.23      2.19 o 
 -14   1  18      113.36      142.87      4.37 o 
 -13   1  18      692.30      646.17     12.75 o 
 -12   1  18        1.11        0.64      0.77 o 
 -11   1  18      271.78      238.22      6.17 o 
 -10   1  18      455.63      420.41      7.46 o 
  -9   1  18      347.08      399.01      7.24 o 
  -8   1  18      406.38      411.94      7.47 o 
  -7   1  18      219.54      237.01      4.30 o 
  -6   1  18      110.49      112.11      2.42 o 
  -5   1  18     4005.50     4044.45     55.33 o 
  -4   1  18      450.98      483.50      6.90 o 
  -3   1  18      719.93      726.19     10.86 o 
  -2   1  18      495.18      563.82      8.47 o 
  -1   1  18       51.88       33.54      1.27 o 
   0   1  18      872.68      904.49     11.86 o 
   1   1  18     1358.35     1354.51     18.67 o 
   2   1  18       46.65       32.99      2.11 o 
   3   1  18      492.84      502.55      6.98 o 
   4   1  18       14.95       13.92      1.03 o 
   5   1  18      668.43      664.24      8.97 o 
   6   1  18       14.60       16.60      1.11 o 
   7   1  18       63.56       63.84      1.80 o 
   8   1  18      175.34      175.40      4.12 o 
   9   1  18       27.37       27.35      2.58 o 
 -14   2  18        0.01        2.06      0.60 o 
 -13   2  18      262.94      241.83      5.15 o 
 -12   2  18       13.78       19.81      2.01 o 
 -11   2  18      449.44      498.34     11.24 o 
 -10   2  18       81.93       86.18      2.22 o 
  -9   2  18      152.63      153.98      3.18 o 
  -8   2  18       32.16       25.95      1.35 o 
  -7   2  18     2746.63     2691.46     46.81 o 
  -6   2  18      314.63      306.28      5.87 o 
  -5   2  18      499.58      589.92      9.64 o 
  -4   2  18     1882.57     1864.92     27.25 o 
  -3   2  18       46.40       53.49      2.54 o 
  -2   2  18      117.60      150.26      3.36 o 
  -1   2  18      575.43      598.85      8.92 o 
   0   2  18       93.49       97.95      2.08 o 
   1   2  18      966.78     1020.06     14.13 o 
   2   2  18      275.04      316.20      4.91 o 
   3   2  18       78.89       86.05      2.34 o 
   4   2  18       20.29       29.60      1.34 o 
   5   2  18       83.82       83.13      2.34 o 
   6   2  18       71.93       71.75      2.14 o 
   7   2  18      268.53      232.33      4.38 o 
   8   2  18       21.28       25.24      1.57 o 
 -14   3  18        1.41        0.77      0.73 o 
 -13   3  18      126.18      126.03      3.28 o 
 -12   3  18       52.28       54.11      1.97 o 
 -11   3  18        9.40       14.49      0.98 o 
 -10   3  18      200.76      164.10      3.82 o 
  -9   3  18      595.15      643.88     11.88 o 
  -8   3  18      197.82      214.55      3.91 o 
  -7   3  18      151.53      162.29      2.91 o 
  -6   3  18     1275.42     1236.97     18.87 o 
  -5   3  18       76.78       72.23      2.41 o 
  -4   3  18       11.02       17.92      0.87 o 
  -3   3  18      549.24      538.36      7.95 o 
  -2   3  18      591.12      636.34     10.46 o 
  -1   3  18      458.52      470.49      7.26 o 
   0   3  18       44.84       48.13      1.61 o 
   1   3  18      212.14      184.79      3.64 o 
   2   3  18        7.49        6.97      0.81 o 
   3   3  18      658.18      685.45     11.47 o 
   4   3  18      455.42      441.11      9.54 o 
   5   3  18      154.75      161.44      4.77 o 
   6   3  18        3.11        2.13      0.96 o 
   7   3  18        4.13        4.55      0.86 o 
   8   3  18       93.67      102.57      3.07 o 
 -14   4  18       42.25       39.73      2.58 o 
 -13   4  18       11.64       10.35      1.09 o 
 -12   4  18       46.22       34.04      2.80 o 
 -11   4  18       95.06      108.98      2.64 o 
 -10   4  18        1.32        3.83      0.69 o 
  -9   4  18      101.26      110.30      2.60 o 
  -8   4  18     1384.12     1347.59     26.24 o 
  -7   4  18      234.00      236.36      4.03 o 
  -6   4  18       27.03       22.72      0.91 o 
  -5   4  18       38.78       44.18      1.73 o 
  -4   4  18       27.22       26.06      1.20 o 
  -3   4  18       20.60       14.10      0.87 o 
  -2   4  18      694.88      716.74     11.69 o 
  -1   4  18       39.53       45.58      1.70 o 
   0   4  18        9.59        5.64      0.78 o 
   1   4  18       62.48       71.09      1.89 o 
   2   4  18       10.00       11.63      0.92 o 
   3   4  18      349.10      359.07      7.67 o 
   4   4  18      467.02      439.69      9.09 o 
   5   4  18        0.79        1.16      1.03 o 
   6   4  18        0.97        2.35      0.86 o 
   7   4  18       72.43       92.69      2.51 o 
   8   4  18        3.87        4.98      1.09 o 
 -13   5  18        0.70        1.55      0.73 o 
 -12   5  18        0.05        1.29      0.52 o 
 -11   5  18       70.26       61.52      2.17 o 
 -10   5  18       18.74       23.81      1.06 o 
  -9   5  18      158.82      167.17      6.48 o 
  -8   5  18      288.17      306.76      9.38 o 
  -7   5  18      937.08      976.96     17.03 o 
  -6   5  18        5.23       10.24      0.62 o 
  -5   5  18      201.29      194.57      3.32 o 
  -4   5  18      216.41      217.50      4.00 o 
  -3   5  18      863.54      806.69     13.01 o 
  -2   5  18       68.35       44.35      1.44 o 
  -1   5  18     1268.38     1197.39     19.38 o 
   0   5  18      180.89      186.44      3.30 o 
   1   5  18       39.09       40.55      1.49 o 
   2   5  18       71.17       74.35      2.08 o 
   3   5  18      353.69      340.68      5.96 o 
   4   5  18      124.82      139.53      2.94 o 
   5   5  18      162.60      162.72      3.50 o 
   6   5  18        0.57        2.30      0.67 o 
   7   5  18        3.42        5.72      1.09 o 
 -12   6  18      144.80      130.47      2.84 o 
 -11   6  18      211.65      190.36      4.56 o 
 -10   6  18      104.35       95.41      4.02 o 
  -9   6  18      524.09      509.29     10.46 o 
  -8   6  18       74.78       78.91      2.10 o 
  -7   6  18       15.24       18.68      1.21 o 
  -6   6  18       56.10       43.97      1.70 o 
  -5   6  18       10.22        8.04      0.75 o 
  -4   6  18     1145.81     1130.84     19.73 o 
  -3   6  18       57.50       57.21      1.67 o 
  -2   6  18        8.36        9.80      0.86 o 
  -1   6  18      507.17      491.59      9.07 o 
   0   6  18     1232.26     1215.04     24.43 o 
   1   6  18       42.80       45.01      1.93 o 
   2   6  18      187.92      200.73      4.10 o 
   3   6  18      433.97      436.71      8.00 o 
   4   6  18       81.46       80.35      2.13 o 
   5   6  18       55.29       56.95      2.12 o 
   6   6  18      101.56       97.54      3.65 o 
 -11   7  18       16.24       18.67      1.24 o 
 -10   7  18       11.23       11.48      0.75 o 
  -9   7  18       26.07       26.90      1.69 o 
  -8   7  18      343.79      326.02      6.50 o 
  -7   7  18      302.78      273.56      4.89 o 
  -6   7  18      109.87      119.11      3.05 o 
  -5   7  18       94.91       84.32      2.49 o 
  -4   7  18       15.53       26.27      1.44 o 
  -3   7  18       61.56       63.37      2.09 o 
  -2   7  18     1105.53     1038.16     27.03 o 
  -1   7  18      236.48      206.30      4.68 o 
   0   7  18     1231.92     1240.05     32.45 o 
   1   7  18      112.25       92.09      3.35 o 
   2   7  18       15.25       11.14      1.08 o 
   3   7  18       40.64       37.46      1.81 o 
   4   7  18      845.19      875.65     20.93 o 
   5   7  18        0.70        1.78      0.68 o 
 -10   8  18        3.07        6.71      1.55 o 
  -9   8  18      200.73      168.19      4.87 o 
  -8   8  18        3.26        1.84      0.75 o 
  -7   8  18      120.19      110.64      3.60 o 
  -6   8  18       27.28       34.40      2.35 o 
  -5   8  18       70.51       76.54      3.09 o 
  -4   8  18      491.62      427.89     16.09 o 
  -3   8  18      678.48      647.27     33.63 o 
  -2   8  18      107.14      100.60      3.90 o 
  -1   8  18      323.62      297.74      7.05 o 
   0   8  18       58.20       53.26      2.72 o 
   1   8  18        1.37        1.55      1.09 o 
   2   8  18      424.18      488.09     13.31 o 
   3   8  18        0.89        2.58      1.09 o 
   4   8  18        0.45        1.77      1.27 o 
  -8   9  18       16.43       14.98      1.09 o 
  -7   9  18      221.03      170.27      7.74 o 
  -6   9  18       33.95       23.65      1.98 o 
  -5   9  18        0.94        3.61      1.09 o 
  -4   9  18      260.92      251.28     10.84 o 
  -3   9  18       94.92       82.02      3.87 o 
  -2   9  18        8.18        8.15      1.19 o 
  -1   9  18      278.67      279.15      5.60 o 
   0   9  18        0.01        3.20      0.75 o 
   1   9  18      279.93      258.23      5.09 o 
   2   9  18        3.68        9.67      1.43 o 
  -5  10  18      261.15      238.38     10.32 o 
  -4  10  18       96.63       95.97      5.16 o 
  -3  10  18        0.00        2.58      1.55 o 
 -14   1  19        4.25        7.09      0.89 o 
 -13   1  19       59.31       69.21      2.06 o 
 -12   1  19       13.03       17.63      1.03 o 
 -11   1  19       66.08       50.50      2.09 o 
 -10   1  19       48.99       49.52      1.67 o 
  -9   1  19      371.70      368.31      6.78 o 
  -8   1  19      740.72      735.29     12.83 o 
  -7   1  19       31.97       28.21      1.18 o 
  -6   1  19       78.49       76.31      1.93 o 
  -5   1  19        3.25        8.09      0.71 o 
  -4   1  19        4.43       11.95      0.75 o 
  -3   1  19        2.45        2.31      0.58 o 
  -2   1  19      230.47      224.26      3.56 o 
  -1   1  19       20.89        9.78      0.78 o 
   0   1  19      401.30      370.45      5.54 o 
   1   1  19       83.94      100.48      2.60 o 
   2   1  19      466.32      450.30      6.34 o 
   3   1  19      360.49      373.89      5.39 o 
   4   1  19      187.46      194.59      3.45 o 
   5   1  19      101.16       93.05      2.05 o 
   6   1  19      339.23      308.60      4.57 o 
   7   1  19       47.57       42.17      1.44 o 
   8   1  19       39.85       43.78      1.78 o 
 -14   2  19      167.44      161.89      4.06 o 
 -13   2  19      162.95      178.28      3.87 o 
 -12   2  19      168.28      197.97      4.32 o 
 -11   2  19        0.27        2.41      0.68 o 
 -10   2  19        2.34        5.69      0.81 o 
  -9   2  19     1044.09     1138.25     17.57 o 
  -8   2  19      818.92      739.53     12.03 o 
  -7   2  19     1371.09     1354.01     21.58 o 
  -6   2  19      516.20      462.41      8.57 o 
  -5   2  19     2001.10     2052.73     32.28 o 
  -4   2  19     1493.88     1467.77     25.48 o 
  -3   2  19       12.88        8.30      0.76 o 
  -2   2  19        1.01        1.55      0.63 o 
  -1   2  19      433.99      450.29      8.14 o 
   0   2  19      219.87      208.48      3.92 o 
   1   2  19       27.26       28.12      1.85 o 
   2   2  19       81.92       65.88      1.77 o 
   3   2  19       48.19       50.69      1.67 o 
   4   2  19      511.37      527.87      8.27 o 
   5   2  19       15.25       12.03      1.08 o 
   6   2  19        9.63       10.83      1.08 o 
   7   2  19      404.51      416.53      8.40 o 
   8   2  19       17.63       22.14      1.33 o 
 -14   3  19      107.80      121.25      5.68 o 
 -13   3  19       83.97       88.45      2.47 o 
 -12   3  19        1.01        1.40      0.75 o 
 -11   3  19      700.29      729.96     17.19 o 
 -10   3  19     1344.34     1255.97     24.68 o 
  -9   3  19     1612.42     1551.14     30.91 o 
  -8   3  19      415.02      413.94      6.90 o 
  -7   3  19       47.08       42.46      1.39 o 
  -6   3  19       76.05       78.03      3.39 o 
  -5   3  19     1032.00      993.73     15.34 o 
  -4   3  19     1872.58     1790.19     27.05 o 
  -3   3  19      245.64      251.30      4.03 o 
  -2   3  19        9.81       14.86      0.98 o 
  -1   3  19      630.03      641.03     10.94 o 
   0   3  19      270.09      243.72      4.50 o 
   1   3  19      464.99      476.49      7.49 o 
   2   3  19       84.51       75.67      1.97 o 
   3   3  19     1494.60     1537.03     23.03 o 
   4   3  19        0.00        1.43      0.93 o 
   5   3  19      296.53      279.57      5.12 o 
   6   3  19       21.77       28.35      2.11 o 
   7   3  19      498.75      537.86     10.62 o 
   8   3  19        6.37       11.36      1.24 o 
 -14   4  19        0.34        0.00      1.03 o 
 -13   4  19       47.00       51.16      2.19 o 
 -12   4  19      204.34      236.90      6.03 o 
 -11   4  19      533.11      488.03      9.40 o 
 -10   4  19       66.62       72.17      2.47 o 
  -9   4  19      209.53      225.03      4.57 o 
  -8   4  19       73.74       73.56      1.90 o 
  -7   4  19      654.21      626.55     10.17 o 
  -6   4  19     3221.18     3154.39     43.34 o 
  -5   4  19       42.74       36.03      1.26 o 
  -4   4  19      385.76      356.04      6.36 o 
  -3   4  19      598.94      581.03      9.70 o 
  -2   4  19     1809.83     1790.57     28.45 o 
  -1   4  19     3254.90     3372.89     53.03 o 
   0   4  19     1115.29     1032.52     16.77 o 
   1   4  19       25.65       32.74      1.32 o 
   2   4  19     1054.46     1121.76     18.19 o 
   3   4  19      164.13      131.07      3.27 o 
   4   4  19        0.40        4.16      0.98 o 
   5   4  19      520.71      487.57      8.90 o 
   6   4  19       43.31       49.37      2.01 o 
   7   4  19       33.08       34.72      1.67 o 
 -13   5  19       30.33       25.38      1.55 o 
 -12   5  19       13.26       15.50      0.77 o 
 -11   5  19      136.10      132.32      3.37 o 
 -10   5  19        3.43        6.26      0.77 o 
  -9   5  19      777.60      717.39     20.18 o 
  -8   5  19      204.44      212.40      5.50 o 
  -7   5  19       75.56       69.62      1.96 o 
  -6   5  19     2929.87     2800.38     40.32 o 
  -5   5  19      354.15      364.06      6.05 o 
  -4   5  19        2.88        1.18      0.55 o 
  -3   5  19       36.40       26.78      1.19 o 
  -2   5  19       46.62       56.84      1.56 o 
  -1   5  19      592.25      559.17      9.35 o 
   0   5  19      814.27      752.51     12.26 o 
   1   5  19        1.26        1.75      0.69 o 
   2   5  19      264.67      243.61      4.52 o 
   3   5  19      114.37      107.77      2.52 o 
   4   5  19      983.38      949.15     16.54 o 
   5   5  19      102.60      122.48      2.76 o 
   6   5  19      257.69      239.22      4.94 o 
 -12   6  19      201.73      167.40      3.96 o 
 -11   6  19      414.34      425.92      9.52 o 
 -10   6  19       10.00       11.63      0.88 o 
  -9   6  19      418.88      389.33      7.73 o 
  -8   6  19       50.91       41.29      1.60 o 
  -7   6  19      101.85      105.40      2.86 o 
  -6   6  19       10.68        6.21      0.86 o 
  -5   6  19        0.32        2.57      0.65 o 
  -4   6  19      354.41      367.13      6.77 o 
  -3   6  19      334.58      299.28      5.65 o 
  -2   6  19       63.58       73.14      2.10 o 
  -1   6  19      559.06      517.75     11.68 o 
   0   6  19      236.43      225.47      5.18 o 
   1   6  19       48.47       40.94      2.12 o 
   2   6  19      454.12      440.12      8.00 o 
   3   6  19       29.73       29.64      1.42 o 
   4   6  19        0.06        0.96      0.88 o 
   5   6  19      131.73      131.42      5.99 o 
   6   6  19       57.03       59.34      3.61 o 
 -11   7  19        3.75        0.69      0.60 o 
 -10   7  19        1.24        0.83      1.03 o 
  -9   7  19      148.96      123.47      2.77 o 
  -8   7  19       86.75       82.42      2.50 o 
  -7   7  19       64.53       61.17      2.61 o 
  -6   7  19        0.04       -0.13      0.77 o 
  -5   7  19      412.15      416.97      8.52 o 
  -4   7  19       23.23       22.92      1.27 o 
  -3   7  19        5.84        3.80      0.97 o 
  -2   7  19        1.72        2.92      0.89 o 
  -1   7  19      407.66      369.49      9.01 o 
   0   7  19       88.61      107.07      4.01 o 
   1   7  19       28.78       28.26      1.79 o 
   2   7  19        0.01        0.84      0.97 o 
   3   7  19       73.45       75.59      3.34 o 
   4   7  19       82.13       94.05      6.71 o 
   5   7  19        9.46        4.64      1.55 o 
 -10   8  19       48.86       52.11      3.10 o 
  -9   8  19        0.16       -0.17      0.60 o 
  -8   8  19      122.40      112.55      3.07 o 
  -7   8  19      265.46      280.86      7.38 o 
  -6   8  19        6.46        8.43      1.24 o 
  -5   8  19       99.58       87.74      3.87 o 
  -4   8  19       52.83       65.36      2.27 o 
  -3   8  19       28.06       36.98      2.35 o 
  -2   8  19        5.71        5.85      1.29 o 
  -1   8  19       77.40       79.33      2.68 o 
   0   8  19        1.92        1.29      1.09 o 
   1   8  19       82.50       82.30      3.28 o 
   2   8  19       90.66      109.06      3.82 o 
   3   8  19        3.45        2.66      1.20 o 
  -7   9  19       31.22       39.73      3.10 o 
  -6   9  19       45.83       31.90      1.98 o 
  -5   9  19      603.17      649.60     25.80 o 
  -4   9  19      487.07      427.22     17.54 o 
  -3   9  19      591.65      577.21     44.37 o 
  -2   9  19       28.18       24.89      1.27 o 
  -1   9  19        8.50        5.97      0.77 o 
   0   9  19      517.27      539.42     10.06 o 
   1   9  19        9.41        2.90      0.66 o 
 -14   0  20       73.29       68.11      3.61 o 
 -13   0  20      287.77      306.48     12.38 o 
 -12   0  20       64.74       75.33      4.64 o 
 -11   0  20      348.64      330.23      9.49 o 
 -10   0  20      182.61      213.71      6.42 o 
  -9   0  20      121.91      135.97      4.74 o 
  -8   0  20      951.73     1009.16     27.54 o 
  -7   0  20      140.19      147.60      5.11 o 
  -6   0  20      155.74      161.03      4.56 o 
  -5   0  20      355.65      314.32      8.09 o 
  -4   0  20      117.89      178.97      6.17 o 
  -3   0  20      828.24      828.48     18.34 o 
  -2   0  20       12.19       20.69      1.70 o 
  -1   0  20       41.27       64.83      2.16 o 
   0   0  20       43.79       40.90      1.87 o 
   1   0  20       94.18       97.26      2.76 o 
   2   0  20      947.13     1019.61     18.04 o 
   3   0  20       46.99       43.06      2.19 o 
   4   0  20      294.58      292.93      5.98 o 
   5   0  20       60.36       59.39      2.24 o 
   6   0  20       28.47       38.00      1.99 o 
   7   0  20      246.37      218.80      6.07 o 
 -14   1  20       58.62       88.12      3.80 o 
 -13   1  20      370.70      396.07      7.98 o 
 -12   1  20      731.72      723.23     13.93 o 
 -11   1  20      445.07      479.71     11.02 o 
 -10   1  20       18.49       21.62      1.55 o 
  -9   1  20      304.33      296.01      5.63 o 
  -8   1  20      522.68      584.92     10.38 o 
  -7   1  20     1740.31     1700.98     27.12 o 
  -6   1  20      368.79      372.16      6.46 o 
  -5   1  20       31.86       19.82      1.02 o 
  -4   1  20      567.80      591.77      8.38 o 
  -3   1  20     2638.32     2760.78     35.05 o 
  -2   1  20      146.34      150.54      2.72 o 
  -1   1  20      195.50      197.30      3.51 o 
   0   1  20      115.11      127.24      2.63 o 
   1   1  20        0.19        1.25      0.70 o 
   2   1  20      959.83      959.06     12.70 o 
   3   1  20        0.23        1.79      0.75 o 
   4   1  20      216.07      231.03      3.91 o 
   5   1  20      439.69      427.65      6.04 o 
   6   1  20      343.95      345.48      4.95 o 
   7   1  20       63.82       51.09      2.06 o 
   8   1  20      109.62      103.19      5.16 o 
 -14   2  20      313.15      362.93      8.24 o 
 -13   2  20      238.91      250.28      5.16 o 
 -12   2  20      175.11      145.36      3.35 o 
 -11   2  20      115.89       97.53      2.51 o 
 -10   2  20     1644.27     1611.42     33.17 o 
  -9   2  20     2640.84     2630.41     39.96 o 
  -8   2  20     1164.67     1205.10     19.34 o 
  -7   2  20      257.74      273.65      4.90 o 
  -6   2  20      112.46       97.13      2.44 o 
  -5   2  20       38.46       40.29      2.08 o 
  -4   2  20      727.24      820.37     16.31 o 
  -3   2  20      679.58      702.37     10.61 o 
  -2   2  20      389.45      411.43      6.47 o 
  -1   2  20        9.14        9.86      0.97 o 
   0   2  20       75.72       69.16      2.06 o 
   1   2  20      159.42      150.84      3.22 o 
   2   2  20        3.56        2.37      0.85 o 
   3   2  20      288.04      289.78      4.91 o 
   4   2  20       22.66       27.00      1.44 o 
   5   2  20      455.43      460.82      7.95 o 
   6   2  20      298.23      304.37      5.40 o 
   7   2  20      204.37      212.58      5.35 o 
 -14   3  20      106.59       87.20      4.13 o 
 -13   3  20        4.08        1.50      0.56 o 
 -12   3  20      147.83      162.36      4.06 o 
 -11   3  20     1892.89     1873.72     34.79 o 
 -10   3  20      905.60      878.85     17.35 o 
  -9   3  20      320.78      339.01     11.17 o 
  -8   3  20     2415.05     2505.07     39.04 o 
  -7   3  20      144.42      161.69      3.09 o 
  -6   3  20      653.03      717.65     11.79 o 
  -5   3  20      863.80      845.95     13.14 o 
  -4   3  20      346.18      355.68      5.87 o 
  -3   3  20      511.80      550.32      9.22 o 
  -2   3  20      361.71      381.02      6.09 o 
  -1   3  20       20.21       29.15      1.55 o 
   0   3  20     1027.16      954.89     15.38 o 
   1   3  20       19.25       16.50      1.42 o 
   2   3  20      389.28      421.56      8.23 o 
   3   3  20      233.71      236.97      5.02 o 
   4   3  20        8.96        4.98      1.21 o 
   5   3  20      791.60      844.52     16.48 o 
   6   3  20        4.38        4.13      1.03 o 
   7   3  20      673.74      666.26     14.58 o 
 -13   4  20       15.85       21.93      1.46 o 
 -12   4  20       69.91       66.48      2.09 o 
 -11   4  20       10.16        7.27      0.68 o 
 -10   4  20       51.90       50.11      1.61 o 
  -9   4  20        4.78        5.77      0.81 o 
  -8   4  20       11.63       14.69      0.89 o 
  -7   4  20      371.90      357.89      6.05 o 
  -6   4  20     3038.04     3073.46     44.17 o 
  -5   4  20        8.37       21.14      0.98 o 
  -4   4  20      828.97      793.03     12.73 o 
  -3   4  20        0.75        0.93      0.64 o 
  -2   4  20       34.50       58.07      1.88 o 
  -1   4  20      428.59      398.17      6.94 o 
   0   4  20     1023.93     1021.87     16.57 o 
   1   4  20      364.62      374.46      6.59 o 
   2   4  20        0.05        2.85      1.00 o 
   3   4  20      388.61      398.42      7.47 o 
   4   4  20      165.65      156.54      3.93 o 
   5   4  20        0.00        0.44      0.94 o 
   6   4  20       58.60       58.10      1.99 o 
   7   4  20       87.71       88.75      4.64 o 
 -13   5  20        9.59       14.45      1.55 o 
 -12   5  20       29.29       20.40      1.34 o 
 -11   5  20      478.79      488.99     10.81 o 
 -10   5  20        1.80        4.18      0.68 o 
  -9   5  20      253.87      230.23     10.87 o 
  -8   5  20      370.18      328.61      7.91 o 
  -7   5  20      221.93      186.49      4.61 o 
  -6   5  20       40.10       38.78      1.26 o 
  -5   5  20     1620.12     1588.43     23.03 o 
  -4   5  20      249.10      243.52      4.28 o 
  -3   5  20     1338.24     1248.03     19.89 o 
  -2   5  20      422.09      389.50      6.73 o 
  -1   5  20       30.06       31.68      1.20 o 
   0   5  20      950.57      914.88     14.77 o 
   1   5  20       33.44       23.01      1.28 o 
   2   5  20      410.20      380.54      7.09 o 
   3   5  20       13.42       20.95      1.23 o 
   4   5  20        1.46        2.36      0.88 o 
   5   5  20       27.98       26.86      1.34 o 
   6   5  20       12.16       10.84      2.06 o 
 -12   6  20        0.24        1.03      0.46 o 
 -11   6  20        8.22        8.01      0.75 o 
 -10   6  20       84.43       71.03      1.99 o 
  -9   6  20        0.35        1.15      0.68 o 
  -8   6  20        9.15        7.96      0.81 o 
  -7   6  20       95.28       91.40      2.56 o 
  -6   6  20       22.95       15.20      0.90 o 
  -5   6  20      168.16      178.33      3.10 o 
  -4   6  20        0.81        1.97      0.64 o 
  -3   6  20      180.02      168.13      7.37 o 
  -2   6  20      577.11      550.60     10.18 o 
  -1   6  20      253.13      214.21      3.90 o 
   0   6  20       42.93       33.37      1.64 o 
   1   6  20      738.97      657.69     15.07 o 
   2   6  20      162.00      162.93      3.83 o 
   3   6  20        8.67        5.86      0.78 o 
   4   6  20       55.20       39.45      2.17 o 
   5   6  20       51.56       58.30      3.61 o 
 -11   7  20      125.76      124.17      3.82 o 
 -10   7  20       16.67       18.03      1.06 o 
  -9   7  20       45.43       27.48      1.30 o 
  -8   7  20       14.87       23.21      1.02 o 
  -7   7  20        1.67       -0.09      0.67 o 
  -6   7  20      912.77      930.22     20.48 o 
  -5   7  20      100.93      105.23      2.82 o 
  -4   7  20        0.02        0.00      0.68 o 
  -3   7  20      290.43      270.60     11.25 o 
  -2   7  20      779.65      768.27     29.80 o 
  -1   7  20        8.41        6.34      1.06 o 
   0   7  20      714.71      676.72     18.03 o 
   1   7  20        7.21        9.38      1.27 o 
   2   7  20       61.90       60.61      2.47 o 
   3   7  20       88.75      119.29      5.50 o 
   4   7  20        1.31        0.00      1.55 o 
  -9   8  20        3.34        4.73      1.29 o 
  -8   8  20        0.17       -0.34      0.60 o 
  -7   8  20        4.20        6.98      1.09 o 
  -6   8  20      226.49      214.59      6.38 o 
  -5   8  20      140.23      153.86      4.92 o 
  -4   8  20       22.12       14.98      1.46 o 
  -3   8  20      160.20      162.80      5.28 o 
  -2   8  20       93.74      100.10      3.65 o 
  -1   8  20      123.95      130.02      3.57 o 
   0   8  20        0.11        1.03      1.09 o 
   1   8  20      300.31      347.40      9.66 o 
   2   8  20       34.94       49.58      2.55 o 
   3   8  20       90.30       70.69      3.61 o 
  -7   9  20      188.31      184.20      8.26 o 
  -6   9  20       10.05        8.26      1.55 o 
  -5   9  20        2.49       -1.03      1.55 o 
  -4   9  20       14.78       14.96      2.06 o 
  -3   9  20        6.22       12.38      2.06 o 
  -2   9  20      229.35      244.76      6.64 o 
  -1   9  20      140.14      144.93      5.42 o 
   0   9  20       10.39       15.23      1.09 o 
 -14   1  21        2.23        2.06      0.66 o 
 -13   1  21       19.54       26.02      2.02 o 
 -12   1  21      341.67      332.87      6.71 o 
 -11   1  21       83.01      107.24      2.77 o 
 -10   1  21      239.37      261.54      4.93 o 
  -9   1  21        8.84        4.92      0.81 o 
  -8   1  21       36.84       47.66      2.56 o 
  -7   1  21      707.07      666.09     11.00 o 
  -6   1  21      260.02      283.96      5.15 o 
  -5   1  21     1012.18     1043.73     15.92 o 
  -4   1  21     1424.72     1415.38     18.38 o 
  -3   1  21      589.40      596.20     10.80 o 
  -2   1  21       55.76       53.65      3.10 o 
  -1   1  21      426.83      438.86      6.44 o 
   0   1  21     2088.60     2070.12     29.56 o 
   1   1  21      217.88      209.76      4.10 o 
   2   1  21      267.22      275.26      4.20 o 
   3   1  21       18.56       13.61      1.01 o 
   4   1  21       80.78       78.56      2.02 o 
   5   1  21      855.12      846.88     11.16 o 
   6   1  21      110.31       97.14      2.16 o 
   7   1  21        0.06        0.67      0.71 o 
 -14   2  21      428.08      474.49     10.62 o 
 -13   2  21       26.48       31.44      1.29 o 
 -12   2  21      300.63      304.66      6.19 o 
 -11   2  21      137.91      149.92      3.40 o 
 -10   2  21     1105.10     1006.48     17.01 o 
  -9   2  21     1032.01     1026.40     15.93 o 
  -8   2  21        7.46       14.63      0.93 o 
  -7   2  21      753.96      788.93     12.87 o 
  -6   2  21      193.57      210.23      3.99 o 
  -5   2  21       67.91       75.02      2.33 o 
  -4   2  21        8.98        6.23      0.87 o 
  -3   2  21      964.47      978.47     14.53 o 
  -2   2  21       32.72       33.16      1.35 o 
  -1   2  21       48.59       45.20      1.97 o 
   0   2  21      218.06      207.56      4.38 o 
   1   2  21       32.48       42.42      2.12 o 
   2   2  21      351.34      353.42     12.04 o 
   3   2  21      619.00      621.16     10.21 o 
   4   2  21        0.05        4.03      0.74 o 
   5   2  21       86.69       82.22      2.56 o 
   6   2  21       67.35       77.44      3.05 o 
   7   2  21       42.19       47.42      1.87 o 
 -14   3  21        4.60       10.84      1.55 o 
 -13   3  21       11.83       17.95      1.00 o 
 -12   3  21      194.06      224.49      5.36 o 
 -11   3  21      504.42      504.63      9.73 o 
 -10   3  21      170.87      168.54      4.47 o 
  -9   3  21       16.48       22.05      1.28 o 
  -8   3  21        5.08        8.95      0.80 o 
  -7   3  21      272.23      259.42      4.60 o 
  -6   3  21       57.99       60.50      1.82 o 
  -5   3  21        7.96       20.73      1.08 o 
  -4   3  21      473.04      486.12      8.12 o 
  -3   3  21        0.73        1.32      0.76 o 
  -2   3  21      147.50      141.87      3.39 o 
  -1   3  21      143.01      133.42      2.89 o 
   0   3  21      208.98      216.88      4.54 o 
   1   3  21        4.58        4.31      0.90 o 
   2   3  21       57.83       56.12      1.95 o 
   3   3  21        5.17        5.30      1.04 o 
   4   3  21      118.26      113.16      3.28 o 
   5   3  21      163.49      164.88      4.31 o 
   6   3  21       24.24       23.52      1.29 o 
   7   3  21      111.94       90.81      4.64 o 
 -13   4  21      169.87      175.96      6.97 o 
 -12   4  21       88.54       89.34      2.90 o 
 -11   4  21       89.30       94.91      2.06 o 
 -10   4  21       25.61       25.24      1.59 o 
  -9   4  21       57.05       43.56      1.46 o 
  -8   4  21      179.74      191.21      3.44 o 
  -7   4  21      244.23      216.13      3.89 o 
  -6   4  21      432.83      432.39      6.66 o 
  -5   4  21     1264.48     1330.53     19.43 o 
  -4   4  21      118.25      116.69      2.46 o 
  -3   4  21     1743.68     1690.69     24.53 o 
  -2   4  21      415.86      411.14      6.46 o 
  -1   4  21       34.20       31.55      1.43 o 
   0   4  21      186.84      203.44      3.98 o 
   1   4  21      355.39      400.33      7.62 o 
   2   4  21      100.74      103.64      2.92 o 
   3   4  21        1.46        2.53      1.08 o 
   4   4  21      454.99      468.26      9.52 o 
   5   4  21       14.03       17.14      1.21 o 
   6   4  21        0.01       -0.37      0.75 o 
 -12   5  21        3.34        2.75      0.60 o 
 -11   5  21       63.75       68.28      2.17 o 
 -10   5  21       53.18       39.12      1.47 o 
  -9   5  21      105.11       72.73      3.53 o 
  -8   5  21      330.82      288.02      7.24 o 
  -7   5  21      175.73      155.06      3.24 o 
  -6   5  21       38.37       42.87      1.28 o 
  -5   5  21        0.21        3.02      0.57 o 
  -4   5  21       80.02       96.02      2.11 o 
  -3   5  21     1088.09     1027.14     16.48 o 
  -2   5  21        4.49       10.18      0.80 o 
  -1   5  21        2.72        7.06      0.69 o 
   0   5  21       36.51       28.21      1.25 o 
   1   5  21      634.77      610.64     12.46 o 
   2   5  21        0.04        1.08      0.83 o 
   3   5  21       20.75       17.49      1.18 o 
   4   5  21       36.82       30.47      1.47 o 
   5   5  21       14.77       13.64      0.91 o 
 -11   6  21       36.81       44.14      1.57 o 
 -10   6  21       21.67       20.97      1.08 o 
  -9   6  21        0.01        1.38      0.74 o 
  -8   6  21      454.57      418.40      9.72 o 
  -7   6  21      424.97      380.82      9.83 o 
  -6   6  21      650.42      608.21      9.89 o 
  -5   6  21        2.67        3.10      0.61 o 
  -4   6  21       10.56       15.74      0.89 o 
  -3   6  21     1181.86     1110.76     19.93 o 
  -2   6  21      232.14      219.94      7.50 o 
  -1   6  21      773.65      802.28     15.99 o 
   0   6  21      123.06      119.96      4.56 o 
   1   6  21       86.64       70.42      2.57 o 
   2   6  21       48.96       49.26      2.01 o 
   3   6  21       65.88       83.31      2.87 o 
   4   6  21      118.62      124.35      5.68 o 
 -10   7  21      171.37      172.12      5.11 o 
  -9   7  21       13.87       15.05      1.72 o 
  -8   7  21      102.46       88.30      3.41 o 
  -7   7  21       95.86       90.27      4.10 o 
  -6   7  21       15.87       26.88      1.98 o 
  -5   7  21        3.24        4.13      0.88 o 
  -4   7  21       24.78       18.36      1.29 o 
  -3   7  21      196.15      195.11      8.00 o 
  -2   7  21      400.40      409.98     11.67 o 
  -1   7  21      298.81      271.05     10.06 o 
   0   7  21        0.97        2.32      1.09 o 
   1   7  21       19.88       26.18      1.67 o 
   2   7  21      113.11      124.87      5.59 o 
   3   7  21       11.77       37.49      2.19 o 
  -9   8  21       27.79       29.93      2.06 o 
  -8   8  21      107.13      128.11      4.34 o 
  -7   8  21      160.52      161.63      4.92 o 
  -6   8  21       64.91       65.75      2.72 o 
  -5   8  21       74.39       71.38      4.64 o 
  -4   8  21        4.46        8.09      1.24 o 
  -3   8  21        8.51        9.17      1.24 o 
  -2   8  21        3.96        1.55      1.09 o 
  -1   8  21        0.05       -1.03      1.55 o 
   0   8  21       60.82       48.59      2.35 o 
   1   8  21        0.02       -0.10      0.86 o 
   2   8  21        0.57        0.00      1.03 o 
  -6   9  21       51.99       44.37      3.10 o 
  -5   9  21       96.16       92.87      4.64 o 
  -4   9  21       11.44        9.80      1.55 o 
  -3   9  21      295.06      279.65     11.87 o 
  -2   9  21        0.14       -0.52      1.03 o 
  -1   9  21       66.29       72.24      3.61 o 
 -14   0  22      355.88      352.92     13.93 o 
 -13   0  22        5.40        7.22      1.55 o 
 -12   0  22     1067.12     1033.42     39.21 o 
 -11   0  22       22.70       46.49      2.55 o 
 -10   0  22     1059.03     1104.17     30.10 o 
  -9   0  22     4412.00     4435.46    117.48 o 
  -8   0  22      578.36      584.74     16.42 o 
  -7   0  22       54.83       54.55      3.09 o 
  -6   0  22      438.67      491.62     12.13 o 
  -5   0  22     1424.50     1357.40     31.73 o 
  -4   0  22      424.33      415.01      8.74 o 
  -3   0  22     3155.44     3084.51     60.99 o 
  -2   0  22      173.58      180.57      4.03 o 
  -1   0  22       11.67       12.58      1.16 o 
   0   0  22       63.08       66.85      2.33 o 
   1   0  22      265.20      278.21      6.30 o 
   2   0  22      260.47      228.24      5.47 o 
   3   0  22      159.18      163.07      3.87 o 
   4   0  22       21.24       18.93      1.28 o 
   5   0  22       33.27       30.38      1.73 o 
   6   0  22       10.05        5.72      1.08 o 
 -14   1  22        5.83       11.37      1.09 o 
 -13   1  22      160.69      165.16      4.17 o 
 -12   1  22      313.16      294.96      5.93 o 
 -11   1  22      255.31      253.64      4.74 o 
 -10   1  22      212.01      181.95      4.11 o 
  -9   1  22       87.97       99.39      2.49 o 
  -8   1  22       32.22       35.85      1.70 o 
  -7   1  22      302.59      318.95      5.63 o 
  -6   1  22     3767.43     3781.82     59.49 o 
  -5   1  22     1145.30     1091.22     18.08 o 
  -4   1  22      770.99      816.85     11.64 o 
  -3   1  22     2327.88     2360.38     30.08 o 
  -2   1  22      130.07      137.71      3.41 o 
  -1   1  22     1269.41     1263.72     16.23 o 
   0   1  22        1.12        4.33      0.81 o 
   1   1  22      433.75      403.07      6.02 o 
   2   1  22       42.65       53.02      2.40 o 
   3   1  22      859.56      866.60     12.88 o 
   4   1  22        8.99        6.76      0.89 o 
   5   1  22      331.54      297.22      4.54 o 
   6   1  22       35.84       38.55      1.63 o 
 -13   2  22      199.65      202.39      4.19 o 
 -12   2  22      149.59      142.90      3.28 o 
 -11   2  22       62.69       73.61      2.09 o 
 -10   2  22       12.73       13.95      0.89 o 
  -9   2  22      314.84      350.26      5.90 o 
  -8   2  22      153.34      166.74      3.29 o 
  -7   2  22      303.74      318.10      5.63 o 
  -6   2  22     1522.97     1474.86     23.57 o 
  -5   2  22     1130.03     1111.33     19.83 o 
  -4   2  22       15.37       10.60      0.93 o 
  -3   2  22        4.06        8.43      0.97 o 
  -2   2  22      254.52      288.93      4.87 o 
  -1   2  22     1095.34     1202.48     19.18 o 
   0   2  22     1273.48     1346.37     21.47 o 
   1   2  22     2016.52     1997.60     31.44 o 
   2   2  22      254.20      237.72      4.61 o 
   3   2  22       18.20       19.90      1.54 o 
   4   2  22      324.81      318.72      6.88 o 
   5   2  22      255.61      225.19      5.09 o 
   6   2  22        3.27        1.89      0.89 o 
 -13   3  22       36.82       35.72      1.27 o 
 -12   3  22      208.06      228.23      4.63 o 
 -11   3  22       22.15       23.82      1.37 o 
 -10   3  22       44.50       42.80      1.87 o 
  -9   3  22       28.63       34.58      1.46 o 
  -8   3  22     1490.76     1518.43     23.81 o 
  -7   3  22       14.68       11.58      1.00 o 
  -6   3  22       53.64       63.27      1.84 o 
  -5   3  22       39.37       44.42      1.66 o 
  -4   3  22      158.86      149.54      3.99 o 
  -3   3  22      101.62      106.39      4.01 o 
  -2   3  22      873.25      879.37     15.81 o 
  -1   3  22      513.77      517.36      8.70 o 
   0   3  22      788.53      776.55     13.77 o 
   1   3  22       74.13       74.31      2.13 o 
   2   3  22      110.64      104.35      2.85 o 
   3   3  22      216.54      211.93      4.96 o 
   4   3  22      325.18      329.41      7.01 o 
   5   3  22      177.43      203.17      4.63 o 
   6   3  22       10.54        6.74      0.97 o 
 -13   4  22       10.97       15.99      1.55 o 
 -12   4  22        2.51        2.64      0.66 o 
 -11   4  22       39.46       36.43      1.72 o 
 -10   4  22        4.43        7.47      0.79 o 
  -9   4  22      187.90      180.80      4.62 o 
  -8   4  22      223.06      227.87      4.08 o 
  -7   4  22     1144.71     1171.07     18.54 o 
  -6   4  22       27.25       32.69      1.38 o 
  -5   4  22        9.49        8.11      0.84 o 
  -4   4  22       49.59       49.74      1.54 o 
  -3   4  22      127.07      143.13      2.72 o 
  -2   4  22      127.91      120.85      2.41 o 
  -1   4  22      217.92      226.02      4.33 o 
   0   4  22        9.45       11.72      1.23 o 
   1   4  22        5.92        3.94      0.89 o 
   2   4  22      135.57      161.96      4.05 o 
   3   4  22       75.01       79.39      2.64 o 
   4   4  22      284.66      260.28      5.60 o 
   5   4  22       10.63       10.72      0.94 o 
 -12   5  22       22.19       20.33      1.19 o 
 -11   5  22       94.82      101.03      2.77 o 
 -10   5  22       14.42        9.39      0.77 o 
  -9   5  22      319.17      341.66      7.83 o 
  -8   5  22       85.13       85.59      3.30 o 
  -7   5  22      478.63      525.79      9.41 o 
  -6   5  22      306.38      306.21      4.84 o 
  -5   5  22        7.77       13.68      0.80 o 
  -4   5  22      258.88      248.84      4.74 o 
  -3   5  22      894.36      938.16     16.43 o 
  -2   5  22       68.55       74.89      1.92 o 
  -1   5  22      421.66      439.97      7.46 o 
   0   5  22      265.40      261.71      4.74 o 
   1   5  22       64.13       67.45      2.05 o 
   2   5  22        6.49        8.97      0.96 o 
   3   5  22      259.25      266.55      5.58 o 
   4   5  22       57.59       56.57      2.03 o 
 -11   6  22        0.02        0.52      0.42 o 
 -10   6  22      305.84      323.90      6.32 o 
  -9   6  22        0.37        1.03      0.68 o 
  -8   6  22      440.86      406.82      9.32 o 
  -7   6  22        3.96        7.26      2.32 o 
  -6   6  22      272.34      257.66      4.57 o 
  -5   6  22       32.00       27.86      1.31 o 
  -4   6  22       37.08       32.99      1.31 o 
  -3   6  22       67.94       69.53      2.94 o 
  -2   6  22      242.44      237.89      5.63 o 
  -1   6  22      512.84      469.47     11.20 o 
   0   6  22       29.80       24.38      1.30 o 
   1   6  22        1.72        2.22      0.79 o 
   2   6  22      233.91      232.62      5.82 o 
   3   6  22       20.71       25.44      1.57 o 
   4   6  22        8.71       21.15      2.06 o 
 -10   7  22       32.52       23.50      1.46 o 
  -9   7  22      397.20      408.10      9.23 o 
  -8   7  22       73.06       50.78      1.87 o 
  -7   7  22      283.23      296.90     10.41 o 
  -6   7  22      354.94      411.31     11.45 o 
  -5   7  22      862.82      781.00     14.94 o 
  -4   7  22       60.41       52.49      1.78 o 
  -3   7  22      403.62      393.45     11.31 o 
  -2   7  22       32.83       30.45      2.84 o 
  -1   7  22        1.24        0.00      1.55 o 
   0   7  22       31.01       30.29      1.98 o 
   1   7  22      305.46      306.53      8.73 o 
   2   7  22       14.81        5.68      1.09 o 
  -8   8  22       54.11       62.82      2.35 o 
  -7   8  22        4.24        4.43      1.09 o 
  -6   8  22      160.40      149.01      4.55 o 
  -5   8  22      170.71      174.45      5.93 o 
  -4   8  22       12.50       16.96      1.81 o 
  -3   8  22       71.35       62.60      2.17 o 
  -2   8  22        0.45       -0.41      0.86 o 
  -1   8  22        0.59        1.03      1.55 o 
   0   8  22       70.00       60.88      3.61 o 
 -14   1  23        2.19        1.03      0.73 o 
 -13   1  23        3.69        5.04      0.89 o 
 -12   1  23        5.02        5.99      0.77 o 
 -11   1  23      201.03      207.78      4.00 o 
 -10   1  23      179.49      199.57      3.96 o 
  -9   1  23       61.85       63.56      4.96 o 
  -8   1  23      425.03      405.15      7.47 o 
  -7   1  23      720.73      734.41     17.54 o 
  -6   1  23        2.53        6.57      0.84 o 
  -5   1  23      420.99      389.72      6.40 o 
  -4   1  23      205.15      209.09      3.52 o 
  -3   1  23      482.20      490.28      7.11 o 
  -2   1  23      497.45      547.07      7.48 o 
  -1   1  23       26.10       22.42      1.31 o 
   0   1  23       14.59       21.03      1.30 o 
   1   1  23       98.27       99.44      3.34 o 
   2   1  23        2.62        1.82      0.91 o 
   3   1  23      406.04      397.33      6.82 o 
   4   1  23       53.59       51.94      1.79 o 
   5   1  23       34.08       39.42      1.49 o 
   6   1  23      158.31      152.98      5.11 o 
 -13   2  23        0.06        1.93      0.52 o 
 -12   2  23       56.95       56.80      1.73 o 
 -11   2  23       25.33       27.92      1.30 o 
 -10   2  23        0.02        0.62      0.69 o 
  -9   2  23       51.50       64.94      1.70 o 
  -8   2  23       27.47       17.50      1.46 o 
  -7   2  23       61.72       72.89      2.16 o 
  -6   2  23      370.48      374.85      6.54 o 
  -5   2  23      211.07      191.79      3.78 o 
  -4   2  23     1058.06     1068.41     16.11 o 
  -3   2  23       82.51       82.33      2.09 o 
  -2   2  23      288.06      281.36      4.43 o 
  -1   2  23       53.88       69.92      2.15 o 
   0   2  23      325.93      319.74      5.75 o 
   1   2  23      166.48      152.47      3.31 o 
   2   2  23      157.47      149.54      2.94 o 
   3   2  23      140.64      126.28      3.07 o 
   4   2  23       54.91       54.10      2.25 o 
   5   2  23       45.22       44.15      2.17 o 
   6   2  23       11.28       12.64      2.06 o 
 -13   3  23       14.32       25.05      1.46 o 
 -12   3  23       65.64       71.96      1.81 o 
 -11   3  23       14.30       17.66      1.06 o 
 -10   3  23       85.73       94.15      2.77 o 
  -9   3  23       15.69       20.03      1.41 o 
  -8   3  23       67.79       41.56      1.40 o 
  -7   3  23      755.53      703.59     11.42 o 
  -6   3  23       28.09       39.84      1.73 o 
  -5   3  23        2.44        1.87      0.86 o 
  -4   3  23      660.94      717.73     11.71 o 
  -3   3  23      427.25      400.91      6.97 o 
  -2   3  23        0.67        2.47      0.98 o 
  -1   3  23      625.08      632.71     11.62 o 
   0   3  23       19.18       11.38      0.99 o 
   1   3  23        1.61        2.15      0.81 o 
   2   3  23      137.08      117.78      3.32 o 
   3   3  23      142.71      155.60      3.93 o 
   4   3  23       51.96       67.29      2.37 o 
   5   3  23        7.56        7.01      1.06 o 
 -13   4  23       32.15       29.41      2.06 o 
 -12   4  23       72.69       71.25      2.54 o 
 -11   4  23        2.19        2.84      0.82 o 
 -10   4  23      170.01      161.64      5.19 o 
  -9   4  23      207.56      199.02      4.86 o 
  -8   4  23      650.43      599.26     10.00 o 
  -7   4  23      337.93      324.19      5.53 o 
  -6   4  23      107.21       86.11      1.93 o 
  -5   4  23      739.99      693.57     10.40 o 
  -4   4  23       73.23       74.64      1.78 o 
  -3   4  23      193.94      173.24      3.30 o 
  -2   4  23     1956.30     1881.41     29.84 o 
  -1   4  23      531.58      567.34      9.52 o 
   0   4  23       51.32       63.48      2.15 o 
   1   4  23      134.51      129.38      3.12 o 
   2   4  23      789.56      773.96     15.13 o 
   3   4  23       48.64       40.69      2.07 o 
   4   4  23       44.44       59.50      1.97 o 
   5   4  23      137.54      117.09      3.07 o 
 -12   5  23       49.09       42.07      1.82 o 
 -11   5  23      229.19      160.93      6.05 o 
 -10   5  23      185.63      182.69      3.80 o 
  -9   5  23      390.90      406.74      9.32 o 
  -8   5  23      215.75      207.71      6.17 o 
  -7   5  23      494.62      441.53      7.99 o 
  -6   5  23        2.02        4.01      0.68 o 
  -5   5  23       34.48       29.26      1.02 o 
  -4   5  23        2.48        6.67      0.70 o 
  -3   5  23      249.28      239.30      4.23 o 
  -2   5  23      113.35      110.95      2.42 o 
  -1   5  23      110.10       93.57      2.18 o 
   0   5  23      158.90      157.08      3.35 o 
   1   5  23      520.89      502.19      8.93 o 
   2   5  23        0.27       -0.12      0.71 o 
   3   5  23      143.03      177.27      5.89 o 
   4   5  23        6.71        3.61      1.55 o 
 -11   6  23      256.01      239.81      6.74 o 
 -10   6  23       37.79       42.08      1.21 o 
  -9   6  23      157.67      138.27      3.02 o 
  -8   6  23      145.34      160.20      4.06 o 
  -7   6  23       66.40       75.69      2.47 o 
  -6   6  23      153.21      138.35      3.35 o 
  -5   6  23       15.76       12.30      0.83 o 
  -4   6  23        1.78        3.54      0.67 o 
  -3   6  23       83.98       97.61      2.95 o 
  -2   6  23      118.15      104.38      5.14 o 
  -1   6  23       99.59       81.62      2.73 o 
   0   6  23       11.46        9.53      0.98 o 
   1   6  23      147.26      152.27      3.45 o 
   2   6  23      140.08      129.79      4.93 o 
   3   6  23      197.10      201.74      8.26 o 
 -10   7  23        0.77        7.22      1.03 o 
  -9   7  23        0.33        1.20      0.60 o 
  -8   7  23      280.85      290.04      6.65 o 
  -7   7  23      197.89      183.37      5.65 o 
  -6   7  23        8.15        3.35      1.29 o 
  -5   7  23        1.32        2.41      0.68 o 
  -4   7  23        0.01        0.86      1.05 o 
  -3   7  23       29.82       28.73      1.67 o 
  -2   7  23        6.43        2.32      1.09 o 
  -1   7  23        2.06        4.64      1.55 o 
   0   7  23        1.45        0.00      1.09 o 
   1   7  23        0.10        1.29      1.09 o 
  -7   8  23      107.59      112.50      3.65 o 
  -6   8  23       78.93       49.06      2.35 o 
  -5   8  23       53.70       65.01      4.13 o 
  -4   8  23       95.74      106.81      5.16 o 
  -3   8  23       94.34       79.68      2.47 o 
  -2   8  23      115.99      131.19      5.16 o 
  -1   8  23        6.79        1.55      1.03 o 
 -13   0  24      236.14      248.18     10.32 o 
 -12   0  24       19.83       22.71      1.82 o 
 -11   0  24       80.42       69.40      2.92 o 
 -10   0  24      245.40      253.92      6.04 o 
  -9   0  24      849.54      859.92     23.53 o 
  -8   0  24      689.33      758.60     20.98 o 
  -7   0  24       48.86       63.47      3.28 o 
  -6   0  24      185.02      189.29      9.29 o 
  -5   0  24       22.75       14.95      1.50 o 
  -4   0  24      551.86      599.75     17.07 o 
  -3   0  24       46.88       34.57      2.06 o 
  -2   0  24       69.59       85.94      2.58 o 
  -1   0  24      267.13      301.75      5.97 o 
   0   0  24     2875.01     2837.65     47.81 o 
   1   0  24     1918.55     2111.99     39.89 o 
   2   0  24      391.04      380.01      8.03 o 
   3   0  24      116.88      109.60      3.14 o 
   4   0  24     1060.83     1037.51     22.71 o 
   5   0  24      539.19      451.36     10.19 o 
 -13   1  24       24.94       19.13      1.19 o 
 -12   1  24        1.70        0.80      0.56 o 
 -11   1  24      199.89      198.90      3.82 o 
 -10   1  24      310.97      305.62      5.62 o 
  -9   1  24       12.27       12.53      1.00 o 
  -8   1  24       31.54       31.66      1.46 o 
  -7   1  24     1336.54     1365.35     22.37 o 
  -6   1  24      165.40      185.83      3.68 o 
  -5   1  24      895.44      919.01     14.09 o 
  -4   1  24      997.54     1024.47     14.46 o 
  -3   1  24       70.56       59.24      1.58 o 
  -2   1  24      321.58      342.52      5.02 o 
  -1   1  24      354.99      379.37      5.41 o 
   0   1  24     1242.10     1280.50     17.63 o 
   1   1  24      732.44      734.32     11.80 o 
   2   1  24       28.78       23.05      1.58 o 
   3   1  24       34.93       38.68      1.61 o 
   4   1  24      234.07      251.54      5.46 o 
   5   1  24      213.24      191.07      4.24 o 
 -13   2  24        0.93        1.03      0.60 o 
 -12   2  24       66.17       55.19      1.60 o 
 -11   2  24        2.88        3.37      0.97 o 
 -10   2  24      149.77      192.80      3.77 o 
  -9   2  24       21.89       16.87      0.87 o 
  -8   2  24     1134.59     1160.77     19.94 o 
  -7   2  24       17.01       27.09      1.22 o 
  -6   2  24        6.36       11.36      0.93 o 
  -5   2  24      150.15      140.23      3.01 o 
  -4   2  24      801.61      821.76     12.32 o 
  -3   2  24      114.02      121.61      2.80 o 
  -2   2  24      218.72      221.80      3.65 o 
  -1   2  24      678.57      668.39     10.20 o 
   0   2  24       16.32       11.79      0.96 o 
   1   2  24      196.52      210.25      3.82 o 
   2   2  24       36.26       41.46      1.87 o 
   3   2  24      227.11      223.98      4.50 o 
   4   2  24       37.26       48.58      3.20 o 
   5   2  24        7.07        7.81      1.32 o 
 -13   3  24       28.76       33.02      2.06 o 
 -12   3  24       43.66       51.26      1.31 o 
 -11   3  24       70.15       66.53      2.17 o 
 -10   3  24       10.61       14.31      0.97 o 
  -9   3  24      138.30      156.02      3.58 o 
  -8   3  24       98.37       80.19      2.74 o 
  -7   3  24      376.62      362.36      6.54 o 
  -6   3  24      779.80      709.21     12.73 o 
  -5   3  24       91.62       94.75      2.47 o 
  -4   3  24      742.89      813.71     13.19 o 
  -3   3  24     1383.77     1293.17     20.56 o 
  -2   3  24     1774.18     1780.87     28.29 o 
  -1   3  24      148.14      172.05      3.91 o 
   0   3  24      713.80      696.73     12.76 o 
   1   3  24      432.90      471.06      7.88 o 
   2   3  24       43.39       36.83      1.70 o 
   3   3  24       23.46       24.88      1.44 o 
   4   3  24       32.82       47.32      1.86 o 
   5   3  24      215.49      235.02      6.93 o 
 -12   4  24       22.07       19.21      1.06 o 
 -11   4  24       29.23       20.26      1.12 o 
 -10   4  24      179.38      156.72      7.57 o 
  -9   4  24      540.81      514.68     11.40 o 
  -8   4  24        0.40        1.31      0.62 o 
  -7   4  24      696.00      656.66     10.57 o 
  -6   4  24      207.40      189.61      3.26 o 
  -5   4  24        0.04        1.23      0.63 o 
  -4   4  24      117.56      129.92      2.45 o 
  -3   4  24       27.42       36.16      1.28 o 
  -2   4  24      320.19      304.61      5.48 o 
  -1   4  24      121.02      138.20      3.16 o 
   0   4  24      330.16      363.19      6.95 o 
   1   4  24       67.50       58.21      2.16 o 
   2   4  24       27.54       28.29      1.52 o 
   3   4  24       32.48       47.74      1.68 o 
   4   4  24      230.40      293.34      6.75 o 
 -11   5  24      116.81      124.87      3.07 o 
 -10   5  24      211.75      203.94      4.25 o 
  -9   5  24       88.73       65.16      2.17 o 
  -8   5  24      668.56      697.39     18.56 o 
  -7   5  24        3.68        4.93      0.82 o 
  -6   5  24        2.05        1.76      0.61 o 
  -5   5  24      380.59      379.49      7.96 o 
  -4   5  24       88.92       69.48      1.60 o 
  -3   5  24      630.72      622.20     10.28 o 
  -2   5  24      198.39      199.72      4.53 o 
  -1   5  24       51.31       46.78      2.63 o 
   0   5  24     1356.24     1362.35     24.16 o 
   1   5  24      283.04      289.65      6.68 o 
   2   5  24      116.79      123.00      3.44 o 
   3   5  24      125.51      169.56      7.22 o 
 -10   6  24      115.27      114.27      2.98 o 
  -9   6  24        3.32        5.95      0.68 o 
  -8   6  24       24.61       26.00      1.49 o 
  -7   6  24      433.61      394.83      8.93 o 
  -6   6  24       58.32       47.23      1.97 o 
  -5   6  24      134.01      134.82      2.79 o 
  -4   6  24       44.34       43.67      1.40 o 
  -3   6  24      382.80      363.85      7.47 o 
  -2   6  24       94.44       79.01      3.61 o 
  -1   6  24       10.07       11.72      1.24 o 
   0   6  24       18.20       16.51      1.46 o 
   1   6  24      110.81      103.25      3.17 o 
   2   6  24        2.57       -0.52      1.55 o 
  -9   7  24        7.99        2.06      1.03 o 
  -8   7  24      151.70      163.39      4.92 o 
  -7   7  24        0.18        0.93      0.86 o 
  -6   7  24      291.06      274.19      7.79 o 
  -5   7  24        0.09        1.99      0.75 o 
  -4   7  24       79.12       81.18      2.68 o 
  -3   7  24        6.68        8.22      0.97 o 
  -2   7  24       49.39       51.82      2.72 o 
  -1   7  24       34.17       36.63      3.10 o 
   0   7  24        9.10        6.19      1.55 o 
  -3   8  24       66.38       65.53      3.61 o 
 -13   1  25       14.91       13.49      1.09 o 
 -12   1  25       13.60       18.47      0.94 o 
 -11   1  25       70.32       85.27      2.03 o 
 -10   1  25       52.74       52.77      1.63 o 
  -9   1  25      223.76      233.06      4.52 o 
  -8   1  25      284.37      281.18      6.00 o 
  -7   1  25      458.85      413.89      7.80 o 
  -6   1  25       50.22       45.75      2.08 o 
  -5   1  25     1061.35     1101.02     17.76 o 
  -4   1  25       86.36       69.83      3.02 o 
  -3   1  25      322.54      345.71      5.37 o 
  -2   1  25        0.53        1.10      0.73 o 
  -1   1  25       73.50       68.24      1.86 o 
   0   1  25      203.25      204.18      3.51 o 
   1   1  25      637.00      667.95     10.11 o 
   2   1  25        4.74        5.23      0.87 o 
   3   1  25      195.01      197.99      3.74 o 
   4   1  25      296.22      279.04     10.02 o 
 -12   2  25       89.93       88.96      2.12 o 
 -11   2  25        3.45        1.65      0.61 o 
 -10   2  25      129.70      128.50      2.67 o 
  -9   2  25      615.28      589.30      9.33 o 
  -8   2  25      593.70      553.13      8.87 o 
  -7   2  25       63.69       76.16      2.09 o 
  -6   2  25        9.32       16.52      1.08 o 
  -5   2  25       36.61       32.55      1.42 o 
  -4   2  25      648.85      669.56     10.16 o 
  -3   2  25      508.88      506.24      9.09 o 
  -2   2  25      308.12      321.45      8.15 o 
  -1   2  25       11.42       10.58      0.89 o 
   0   2  25       10.27       17.11      1.14 o 
   1   2  25        0.08        2.35      0.81 o 
   2   2  25      453.95      451.46      8.14 o 
   3   2  25        9.38       12.60      1.14 o 
   4   2  25      125.48      150.38      4.06 o 
 -12   3  25       10.79       10.40      0.82 o 
 -11   3  25        5.22        8.02      0.75 o 
 -10   3  25        4.08        7.45      0.89 o 
  -9   3  25        1.19        2.52      0.68 o 
  -8   3  25      273.07      262.83      4.88 o 
  -7   3  25       74.19       70.68      1.81 o 
  -6   3  25      305.66      342.20      5.82 o 
  -5   3  25      230.83      235.11      4.78 o 
  -4   3  25      255.50      276.84      5.51 o 
  -3   3  25      327.57      348.55      6.64 o 
  -2   3  25        4.19        4.86      0.90 o 
  -1   3  25      202.38      235.04      4.44 o 
   0   3  25       88.98       81.28      2.43 o 
   1   3  25      127.48      151.09      3.40 o 
   2   3  25       17.51       18.99      1.23 o 
   3   3  25        1.58        3.30      0.82 o 
   4   3  25       85.68       87.17      2.68 o 
 -12   4  25       91.74       92.36      4.13 o 
 -11   4  25       12.17        8.41      0.68 o 
 -10   4  25        2.36        6.36      1.09 o 
  -9   4  25        5.02        6.79      0.75 o 
  -8   4  25        0.01        1.59      0.57 o 
  -7   4  25        0.24        2.46      0.66 o 
  -6   4  25      743.29      724.57     10.70 o 
  -5   4  25       26.52       17.96      0.84 o 
  -4   4  25       98.23       99.65      2.24 o 
  -3   4  25     1145.60     1165.54     18.28 o 
  -2   4  25      381.83      349.80      6.64 o 
  -1   4  25      407.20      413.90      7.59 o 
   0   4  25       60.03       66.77      2.27 o 
   1   4  25      131.90      139.29      3.12 o 
   2   4  25      135.92      142.62      3.08 o 
   3   4  25      891.29      859.31     18.45 o 
 -11   5  25        1.89        5.41      0.60 o 
 -10   5  25      157.86      149.40      3.22 o 
  -9   5  25       16.48       21.91      1.37 o 
  -8   5  25      143.50      173.76      4.36 o 
  -7   5  25       55.30       59.16      1.78 o 
  -6   5  25      228.49      214.95      4.56 o 
  -5   5  25      488.01      502.56      9.03 o 
  -4   5  25        1.02        0.66      0.64 o 
  -3   5  25      136.70      122.81      2.63 o 
  -2   5  25        3.43        2.81      0.74 o 
  -1   5  25        0.59        1.18      0.65 o 
   0   5  25        3.55        3.33      0.97 o 
   1   5  25       15.48       14.72      1.16 o 
   2   5  25       36.80       34.52      2.08 o 
 -10   6  25       65.10       67.08      3.10 o 
  -9   6  25        8.51        5.39      0.61 o 
  -8   6  25      251.18      250.21      5.03 o 
  -7   6  25      291.30      307.19     12.60 o 
  -6   6  25      351.06      302.84      8.76 o 
  -5   6  25       45.90       48.44      1.44 o 
  -4   6  25        1.76        8.04      1.13 o 
  -3   6  25       26.24       25.31      1.21 o 
  -2   6  25       16.26       16.89      1.12 o 
  -1   6  25      202.95      192.55      7.56 o 
   0   6  25      169.26      157.89      7.22 o 
   1   6  25       62.97       64.50      4.13 o 
  -8   7  25      193.86      208.97      8.26 o 
  -7   7  25      719.02      689.36     18.36 o 
  -6   7  25       45.26       36.62      2.32 o 
  -5   7  25        8.15        6.58      1.55 o 
  -4   7  25       24.47       30.06      1.57 o 
  -3   7  25       26.35       15.90      1.06 o 
  -2   7  25        0.89        0.52      1.09 o 
  -1   7  25       51.40       48.50      3.61 o 
 -13   0  26       99.03      122.28      5.16 o 
 -12   0  26       85.91      101.17      3.28 o 
 -11   0  26        3.24        4.70      0.75 o 
 -10   0  26      329.93      336.56      7.75 o 
  -9   0  26      265.11      276.20      8.39 o 
  -8   0  26       95.79      107.99      4.18 o 
  -7   0  26      863.55      787.76     21.89 o 
  -6   0  26     1784.31     1798.27     48.34 o 
  -5   0  26        0.58       10.41      1.37 o 
  -4   0  26     1429.74     1413.13     39.47 o 
  -3   0  26      589.49      558.10     14.67 o 
  -2   0  26     3121.83     3013.50     51.63 o 
  -1   0  26     2154.22     2093.46     41.04 o 
   0   0  26      481.01      462.45     10.81 o 
   1   0  26     1516.42     1478.13     31.93 o 
   2   0  26      533.66      578.86     13.09 o 
   3   0  26       21.82       13.10      1.27 o 
   4   0  26       14.80       14.45      2.06 o 
 -12   1  26        6.96        9.58      0.77 o 
 -11   1  26       20.30       20.14      0.96 o 
 -10   1  26      219.41      231.19      4.32 o 
  -9   1  26       68.64       76.51      1.82 o 
  -8   1  26      116.58      133.36      3.04 o 
  -7   1  26        2.36        1.97      0.86 o 
  -6   1  26        6.87        6.08      0.85 o 
  -5   1  26     1124.23     1098.49     17.72 o 
  -4   1  26     1470.63     1494.46     24.06 o 
  -3   1  26      270.34      282.12      4.49 o 
  -2   1  26      216.88      181.34      3.05 o 
  -1   1  26     1144.77     1215.31     17.70 o 
   0   1  26      261.66      279.04      4.63 o 
   1   1  26      311.78      365.50      6.23 o 
   2   1  26      239.73      197.90      3.70 o 
   3   1  26      166.90      165.41      5.90 o 
   4   1  26      194.48      171.84      6.97 o 
 -12   2  26       34.97       46.85      1.34 o 
 -11   2  26        0.07        0.00      0.56 o 
 -10   2  26       30.96       27.88      1.28 o 
  -9   2  26      666.84      706.90     11.12 o 
  -8   2  26       22.87       27.00      1.18 o 
  -7   2  26      559.75      559.06      9.92 o 
  -6   2  26      193.40      163.64      3.29 o 
  -5   2  26      194.99      173.43      3.47 o 
  -4   2  26      149.17      169.19      3.80 o 
  -3   2  26      146.32      162.21      5.94 o 
  -2   2  26       12.69       18.45      1.19 o 
  -1   2  26     1556.07     1565.83     24.96 o 
   0   2  26      143.78      158.55      3.21 o 
   1   2  26      317.03      301.45      7.38 o 
   2   2  26      220.20      226.77      4.50 o 
   3   2  26        0.13        0.69      0.89 o 
   4   2  26      106.35      135.85      7.48 o 
 -12   3  26       15.37       14.23      1.09 o 
 -11   3  26        9.76        8.82      0.68 o 
 -10   3  26      114.76      102.40      2.77 o 
  -9   3  26       85.82       87.47      2.23 o 
  -8   3  26       33.98       42.46      1.49 o 
  -7   3  26        0.07        1.11      0.72 o 
  -6   3  26       81.48       92.13      2.13 o 
  -5   3  26      175.15      196.81      4.85 o 
  -4   3  26        0.01        0.33      0.72 o 
  -3   3  26       76.68       80.08      2.19 o 
  -2   3  26      926.18      931.27     16.35 o 
  -1   3  26       12.87       13.74      1.13 o 
   0   3  26      451.10      432.67      7.87 o 
   1   3  26      676.09      690.59     12.07 o 
   2   3  26      498.64      502.72      9.98 o 
   3   3  26       18.72       24.82      1.49 o 
 -11   4  26        0.02        0.34      0.81 o 
 -10   4  26       28.76       27.79      1.61 o 
  -9   4  26      262.31      258.05      5.66 o 
  -8   4  26        5.63        4.50      0.64 o 
  -7   4  26        5.26        8.79      0.76 o 
  -6   4  26       15.20       17.16      0.96 o 
  -5   4  26       42.37       49.01      1.56 o 
  -4   4  26      124.45      147.06      3.39 o 
  -3   4  26       17.21       21.66      0.99 o 
  -2   4  26      100.89      107.80      3.35 o 
  -1   4  26       50.06       53.51      1.90 o 
   0   4  26      223.82      233.58      4.55 o 
   1   4  26       77.38       78.40      1.99 o 
   2   4  26       46.57       41.34      1.69 o 
 -10   5  26       17.61       23.79      0.94 o 
  -9   5  26      198.26      231.83      5.35 o 
  -8   5  26       20.70       21.75      1.21 o 
  -7   5  26        0.37        3.87      0.77 o 
  -6   5  26        2.09        1.25      0.57 o 
  -5   5  26      115.95      103.05      2.28 o 
  -4   5  26       54.34       43.35      1.42 o 
  -3   5  26      213.59      237.31      6.03 o 
  -2   5  26      248.41      236.43      8.85 o 
  -1   5  26      161.99      190.45      6.01 o 
   0   5  26      328.89      339.59     13.84 o 
   1   5  26      445.50      424.19     11.85 o 
  -9   6  26        3.82        7.74      1.03 o 
  -8   6  26       20.63       20.66      0.94 o 
  -7   6  26      218.18      237.19      6.74 o 
  -6   6  26        3.47        4.47      0.75 o 
  -5   6  26       88.35       90.89      2.65 o 
  -4   6  26       38.58       31.01      1.33 o 
  -3   6  26        1.01        0.00      0.75 o 
  -2   6  26      270.56      261.67      6.24 o 
  -1   6  26       50.39       40.78      2.84 o 
   0   6  26        5.92        4.64      1.55 o 
  -3   7  26      164.49      156.34      7.22 o 
 -12   1  27       49.73       53.16      2.19 o 
 -11   1  27       69.23       76.55      1.79 o 
 -10   1  27       30.34       41.68      1.18 o 
  -9   1  27      114.93      107.36      2.16 o 
  -8   1  27      166.20      199.09      4.01 o 
  -7   1  27      282.38      315.99      5.95 o 
  -6   1  27      213.26      203.47      3.85 o 
  -5   1  27      112.03      124.38      2.70 o 
  -4   1  27       13.98       10.43      0.85 o 
  -3   1  27        4.41        5.15      0.70 o 
  -2   1  27        0.24       -0.13      0.68 o 
  -1   1  27      157.44      152.54      3.05 o 
   0   1  27       33.20       30.66      1.94 o 
   1   1  27      184.74      175.68      4.05 o 
   2   1  27       19.76       20.56      2.17 o 
   3   1  27       25.01       20.61      1.27 o 
 -12   2  27        0.14        0.52      1.03 o 
 -11   2  27       23.07       16.83      0.82 o 
 -10   2  27       15.73       18.81      0.86 o 
  -9   2  27       32.33       32.31      1.14 o 
  -8   2  27        2.47        1.78      0.68 o 
  -7   2  27      406.75      427.38      7.75 o 
  -6   2  27       12.15       12.81      1.00 o 
  -5   2  27        2.77        0.87      0.68 o 
  -4   2  27       41.93       47.17      1.67 o 
  -3   2  27       42.39       37.51      1.54 o 
  -2   2  27      159.67      140.34      3.22 o 
  -1   2  27      467.69      487.32      9.67 o 
   0   2  27        6.29        5.92      1.03 o 
   1   2  27      243.58      247.22      6.15 o 
   2   2  27       29.06       41.82      2.09 o 
   3   2  27       99.13       83.67      3.09 o 
 -11   3  27       23.00       36.52      1.49 o 
 -10   3  27      175.14      160.68      3.48 o 
  -9   3  27      283.99      288.66      5.73 o 
  -8   3  27      363.58      410.70      7.19 o 
  -7   3  27        2.88        3.15      0.72 o 
  -6   3  27      209.23      215.89      4.15 o 
  -5   3  27       10.31       12.25      0.89 o 
  -4   3  27      431.61      436.90      7.79 o 
  -3   3  27      250.84      263.87      4.97 o 
  -2   3  27      182.39      206.40      4.63 o 
  -1   3  27        5.32        5.90      0.94 o 
   0   3  27        0.02       -0.52      0.77 o 
   1   3  27      128.47      115.04      2.84 o 
   2   3  27       29.02       30.12      1.49 o 
 -11   4  27       51.21       74.30      3.61 o 
 -10   4  27       40.82       34.93      1.49 o 
  -9   4  27      204.82      192.46      5.11 o 
  -8   4  27      233.60      206.10      4.70 o 
  -7   4  27       52.27       64.56      1.60 o 
  -6   4  27      169.45      169.46      3.43 o 
  -5   4  27        3.59        4.70      0.64 o 
  -4   4  27      472.73      511.37      9.85 o 
  -3   4  27        0.30        0.95      0.79 o 
  -2   4  27      360.98      356.81      7.37 o 
  -1   4  27       18.17       29.86      1.44 o 
   0   4  27       45.32       34.33      1.52 o 
   1   4  27      226.97      220.97      4.51 o 
 -10   5  27       14.23       21.83      1.24 o 
  -9   5  27      139.31      150.19      3.67 o 
  -8   5  27        4.51        9.86      0.89 o 
  -7   5  27      197.58      209.79      4.92 o 
  -6   5  27       96.89      117.76      2.70 o 
  -5   5  27      249.49      259.53      4.74 o 
  -4   5  27      286.98      252.02      7.60 o 
  -3   5  27      181.58      194.77      7.24 o 
  -2   5  27      289.18      306.95      8.93 o 
  -1   5  27        5.69        3.61      1.55 o 
   0   5  27      125.28      125.59      3.96 o 
  -8   6  27       31.69       36.63      2.58 o 
  -7   6  27       53.05       42.97      1.98 o 
  -6   6  27       18.93       13.00      0.89 o 
  -5   6  27       18.00        9.29      1.09 o 
  -4   6  27      101.52       87.45      2.57 o 
  -3   6  27      106.14      117.24      4.01 o 
  -2   6  27       97.18       95.45      5.16 o 
  -1   6  27       86.18       72.75      4.13 o 
 -12   0  28       10.14       11.35      1.55 o 
 -11   0  28       76.38       85.35      2.75 o 
 -10   0  28       75.04       77.21      2.27 o 
  -9   0  28       12.56       14.75      1.46 o 
  -8   0  28        3.40        3.61      1.09 o 
  -7   0  28        1.38       14.01      3.35 o 
  -6   0  28      470.13      483.39     13.68 o 
  -5   0  28      219.38      188.36      6.20 o 
  -4   0  28       66.85       68.94      2.68 o 
  -3   0  28        8.39       10.05      1.27 o 
  -2   0  28      638.52      610.84     19.57 o 
  -1   0  28       49.11       45.91      2.17 o 
   0   0  28      225.13      234.97      5.94 o 
   1   0  28      390.86      405.90      9.32 o 
   2   0  28       13.09       10.08      1.06 o 
 -11   1  28        3.37        2.90      0.49 o 
 -10   1  28       32.08       17.62      0.75 o 
  -9   1  28      133.50      149.22      2.73 o 
  -8   1  28       50.58       40.03      1.46 o 
  -7   1  28        3.42        6.14      0.86 o 
  -6   1  28        6.45        4.61      0.86 o 
  -5   1  28      123.54      145.47      3.61 o 
  -4   1  28        3.46        1.21      0.81 o 
  -3   1  28      176.92      204.61      4.52 o 
  -2   1  28       18.79       15.51      1.09 o 
  -1   1  28      251.72      225.61      4.61 o 
   0   1  28       81.72       92.22      2.70 o 
   1   1  28      108.66       95.92      3.43 o 
   2   1  28      405.30      386.26      8.72 o 
 -11   2  28        0.37        1.42      0.52 o 
 -10   2  28       28.88       33.93      1.09 o 
  -9   2  28        0.40        0.43      0.57 o 
  -8   2  28      211.06      230.02      3.89 o 
  -7   2  28       38.98       47.55      1.42 o 
  -6   2  28       88.14      129.66      2.90 o 
  -5   2  28      113.17      117.31      2.67 o 
  -4   2  28      325.19      313.37      5.86 o 
  -3   2  28       73.35       73.52      2.38 o 
  -2   2  28      244.77      262.20      5.03 o 
  -1   2  28      150.52      150.72      3.22 o 
   0   2  28      266.40      270.12      8.79 o 
   1   2  28       30.41       38.91      4.08 o 
   2   2  28        0.77        2.06      0.89 o 
 -11   3  28        2.36        5.68      1.03 o 
 -10   3  28       97.41      104.53      3.94 o 
  -9   3  28        2.70        6.72      0.61 o 
  -8   3  28      118.75      117.09      2.43 o 
  -7   3  28       64.15       69.33      1.73 o 
  -6   3  28      125.43      135.46      2.76 o 
  -5   3  28      566.12      575.77      9.95 o 
  -4   3  28      145.39      145.40      3.34 o 
  -3   3  28      126.10      127.80      3.67 o 
  -2   3  28      298.81      320.42      7.15 o 
  -1   3  28       34.33       31.74      1.64 o 
   0   3  28       25.01       31.58      1.79 o 
   1   3  28        8.68        5.55      0.89 o 
 -10   4  28      235.19      270.75      6.15 o 
  -9   4  28      398.25      427.99      9.52 o 
  -8   4  28        3.83        5.18      0.98 o 
  -7   4  28       49.79       59.72      1.49 o 
  -6   4  28      281.85      270.09      6.17 o 
  -5   4  28       62.20       59.08      1.54 o 
  -4   4  28      277.22      307.35      5.43 o 
  -3   4  28        1.04        0.83      0.69 o 
  -2   4  28       47.35       34.53      1.63 o 
  -1   4  28       36.29       32.67      1.34 o 
   0   4  28      120.99      106.17      3.50 o 
  -9   5  28        3.70        0.52      1.03 o 
  -8   5  28      208.13      187.10      5.28 o 
  -7   5  28       97.94      139.25      3.54 o 
  -6   5  28       67.73       64.20      1.70 o 
  -5   5  28       83.16       75.96      1.97 o 
  -4   5  28       29.74       39.30      1.48 o 
  -3   5  28       44.55       37.30      2.32 o 
  -2   5  28      249.04      271.41      7.84 o 
  -1   5  28      105.29      115.76      9.03 o 
 -11   1  29       66.15       77.16      2.55 o 
 -10   1  29       11.20        9.38      0.53 o 
  -9   1  29        4.69        9.62      0.69 o 
  -8   1  29      209.69      237.27      4.03 o 
  -7   1  29       88.18      110.90      2.49 o 
  -6   1  29      131.00      106.20      2.83 o 
  -5   1  29       25.69       31.03      1.42 o 
  -4   1  29        0.23        3.22      0.81 o 
  -3   1  29       53.07       53.71      1.74 o 
  -2   1  29        1.86        0.72      0.82 o 
  -1   1  29      458.72      447.47      9.42 o 
   0   1  29      190.67      189.51      6.48 o 
   1   1  29       16.35       17.89      1.74 o 
 -10   2  29       75.82       85.60      1.99 o 
  -9   2  29       10.50        5.97      0.57 o 
  -8   2  29       50.40       59.27      1.46 o 
  -7   2  29      133.79      175.71      3.15 o 
  -6   2  29      670.66      660.19     10.35 o 
  -5   2  29        4.46        0.93      0.69 o 
  -4   2  29      231.53      232.14      5.83 o 
  -3   2  29       12.25       13.49      0.92 o 
  -2   2  29       19.48       15.42      1.08 o 
  -1   2  29      581.15      527.75      9.85 o 
   0   2  29      364.62      374.43      8.96 o 
   1   2  29      112.04      104.49      3.65 o 
 -10   3  29       10.59        5.33      0.86 o 
  -9   3  29      271.28      274.08      6.78 o 
  -8   3  29       11.17       17.42      0.81 o 
  -7   3  29      113.01      147.52      2.89 o 
  -6   3  29      133.08      145.88      2.94 o 
  -5   3  29        1.61        2.87      0.64 o 
  -4   3  29        4.04        2.85      0.67 o 
  -3   3  29        5.47        6.40      0.97 o 
  -2   3  29      148.15      142.92      4.38 o 
  -1   3  29       38.83       41.94      1.55 o 
   0   3  29       61.49       55.78      1.87 o 
  -9   4  29      202.49      191.42      7.22 o 
  -8   4  29      498.16      461.28     10.13 o 
  -7   4  29       14.34       14.95      0.72 o 
  -6   4  29      185.99      187.46      3.92 o 
  -5   4  29      172.21      152.04      3.34 o 
  -4   4  29      144.43      144.38      4.28 o 
  -3   4  29       23.23       20.25      1.12 o 
  -2   4  29       56.15       76.63      2.85 o 
  -1   4  29       38.02       51.60      3.10 o 
  -5   5  29      280.60      320.24      8.93 o 
  -4   5  29      154.31      150.11      4.55 o 
  -3   5  29      100.52      109.49      3.59 o 
 -10   0  30        6.95       13.42      1.09 o 
  -9   0  30        9.16       11.56      0.89 o 
  -8   0  30      106.75      110.46      3.82 o 
  -7   0  30      995.90     1073.72     29.00 o 
  -6   0  30      209.00      227.29      6.93 o 
  -5   0  30       16.41       14.71      1.46 o 
  -4   0  30      403.09      343.63      8.04 o 
  -3   0  30      517.37      496.48     14.62 o 
  -2   0  30       33.87       20.69      1.82 o 
  -1   0  30      607.34      600.52     41.79 o 
   0   0  30       50.11       57.27      3.61 o 
 -10   1  30       30.45       36.81      1.27 o 
  -9   1  30      175.41      206.13      3.77 o 
  -8   1  30        5.69        3.60      0.53 o 
  -7   1  30        2.95        8.57      0.66 o 
  -6   1  30      278.67      333.43      6.09 o 
  -5   1  30        6.14        3.10      0.69 o 
  -4   1  30       49.92       54.55      1.70 o 
  -3   1  30        7.14        3.87      0.77 o 
  -2   1  30        4.38        8.43      0.88 o 
  -1   1  30       13.31       19.75      1.27 o 
   0   1  30       15.24        8.26      1.55 o 
  -9   2  30        1.33        2.21      0.46 o 
  -8   2  30       15.55       32.49      1.03 o 
  -7   2  30      145.35      155.19      2.73 o 
  -6   2  30      547.82      633.56     11.77 o 
  -5   2  30       71.02       76.57      2.65 o 
  -4   2  30       19.15       17.48      0.96 o 
  -3   2  30       54.20       53.08      1.73 o 
  -2   2  30        8.02        8.20      0.82 o 
  -1   2  30        5.60        3.68      1.29 o 
  -9   3  30       32.92       38.18      2.06 o 
  -8   3  30       24.00       23.22      0.98 o 
  -7   3  30        1.09        2.17      0.49 o 
  -6   3  30       25.00       32.02      1.07 o 
  -5   3  30       12.99       15.90      0.82 o 
  -4   3  30      126.39      132.51      3.75 o 
  -3   3  30        2.92        2.45      0.66 o 
  -2   3  30       20.44       14.04      1.00 o 
  -1   3  30        2.36        2.58      1.03 o 
  -7   4  30        0.19        0.52      1.03 o 
  -6   4  30        9.08       14.65      0.97 o 
  -5   4  30      100.31      109.21      3.45 o 
  -4   4  30       27.96       22.98      1.61 o 
  -3   4  30       63.71       67.78      2.48 o 
  -9   1  31        0.37        1.29      0.77 o 
  -8   1  31        9.72        2.69      0.52 o 
  -7   1  31        0.00        1.72      0.50 o 
  -6   1  31       28.33       39.11      1.18 o 
  -5   1  31      118.15      117.63      3.25 o 
  -4   1  31       40.40       44.91      1.38 o 
  -3   1  31       48.75       43.94      1.55 o 
  -2   1  31        0.03       -0.37      0.75 o 
  -8   2  31       51.60       38.08      1.32 o 
  -7   2  31      158.24      159.64      2.76 o 
  -6   2  31       95.59      114.94      2.10 o 
  -5   2  31      143.83      120.97      2.71 o 
  -4   2  31        0.04       -0.21      0.61 o 
  -3   2  31       21.60       13.43      1.09 o 
  -2   2  31       16.96       10.12      1.09 o 
  -7   3  31       16.40        7.74      1.03 o 
  -6   3  31        0.26        0.00      0.66 o 
  -5   3  31      394.68      406.54     11.87 o 
  -4   3  31       32.61       37.68      1.98 o 
  -3   3  31       34.06       50.56      2.58 o 
  -7   0  32        0.17        0.52      0.73 o 
  -6   0  32      109.74      131.57      5.68 o 
  -5   0  32      187.06      187.81      7.74 o 
  -4   0  32      118.46      162.53      7.22 o 
  -7   1  32       83.18       83.64      2.72 o 
  -6   1  32      170.59      222.95      6.45 o 
  -5   1  32      114.66      131.06      5.68 o 
  -4   1  32      169.82      165.63      7.22 o 
                                                 
